# Supplementary material for: Metabolic-immune crosstalk in head and neck squamous cell carcinoma: CD44 and APP identified as causal therapeutic targets via integrated lactylation-Mendelian randomization analysis
Source: Front Immunol. 2026 May 28;17:1808455. doi: 10.3389/fimmu.2026.1808455 (PMC13254516; doi:10.3389/fimmu.2026.1808455)
Supplement: Supplementary file 2 [file Table1.xlsx]

id	logFC	AveExpr	t	P.Value	adj.P.Val	B
MAL	-3.74750145924529	10.7151771728302	-12.0482950143037	9.96702321282723e-22	6.807476854361e-18	38.7537900357322
MMP1	4.08169137698113	7.14157245075472	10.7234395192873	1.0065183002863e-18	3.4372599954777e-15	32.027499849127
KRT4	-2.55089261113208	11.7919264819811	-10.5981072103272	1.94317712223928e-18	4.42396658163142e-15	31.3872316373983
HOXB7	1.01368529283019	6.27482137679245	10.0071140618471	4.33093807468896e-17	6.92798889611444e-14	28.3650423588034
MFAP2	1.79526409962264	8.05403760471698	9.97704797924264	5.07173418456401e-17	6.92798889611444e-14	28.2112721517451
ECM1	-1.72760053924528	9.50305847792453	-9.90853239431911	7.26786743038936e-17	8.27325575825989e-14	27.8608891030933
GPD1L	-1.33346317811321	6.69416479566038	-9.8050678859985	1.25110625519606e-16	1.10865749977577e-13	27.3319018912238
PTK7	0.981561818301889	6.85268891198113	9.78100720186634	1.41950296123011e-16	1.10865749977577e-13	27.2089124943643
PPL	-1.62500499716981	10.3458573248113	-9.77553027314456	1.46089568052444e-16	1.10865749977577e-13	27.1809180522322
MGLL	-1.50194213	7.82938397858491	-9.69727028352936	2.20268651868935e-16	1.50443489226482e-13	26.7809767067079
ANXA11	-1.15763183264151	9.05993197141509	-9.66990329178958	2.5427166100195e-16	1.57879585876665e-13	26.641154814085
SASH1	-1.09530298716981	9.10894224018868	-9.63979568248132	2.97766403716863e-16	1.69478711448848e-13	26.4873539189022
HSD17B4	-1.02778889377359	7.65616018707547	-9.59011168409442	3.86381856317207e-16	2.0299908297281e-13	26.2336069272612
COL5A2	1.79149791037736	7.15184575801887	9.56291626983401	4.45585802913405e-16	2.1738221670704e-13	26.0947465493308
GOT1	-0.833163740754715	7.89685898301887	-9.50566286703449	6.01506046342717e-16	2.73885753101384e-13	25.8024912250958
DUSP5	-1.57377998339622	8.53431698301887	-9.4518814575242	7.97253336799638e-16	3.40327518146345e-13	25.5280685378036
PIM1	-1.53442762943396	9.01280371226415	-9.41111816044324	9.86962813850444e-16	3.96526824623443e-13	25.3201482837216
COL4A2	1.91398134037736	8.43127682566038	9.37242773034937	1.20854141743381e-15	4.58574326726272e-13	25.1228666071077
UBL3	-1.11227589679245	6.3964236595283	-9.35233744315336	1.34252977817043e-15	4.82604125521266e-13	25.0204530991342
STAT2	1.06543973792453	7.25984506235849	9.07946112017513	5.58740914174806e-15	1.90810022190696e-12	23.6315006481167
ACADM	-1.14901715358491	7.7591221454717	-9.01954410467875	7.63709369126143e-15	2.48387380530074e-12	23.3271176968006
ITGB7	-1.79355566245283	6.53839900896226	-8.97258309668458	9.75492795941107e-15	3.0284617255808e-12	23.0887244534746
TALDO1	-1.1384121354717	9.59176311981132	-8.90158876302732	1.41184397166464e-14	4.19256275063892e-12	22.7286331509488
ALDH1A2	-0.890532392452831	4.60480111	-8.87549214075337	1.61720691512846e-14	4.39124008832479e-12	22.596364744633
ZNF185	-1.43598720830189	8.72230734811321	-8.87306811171906	1.63773173903957e-14	4.39124008832479e-12	22.5840814885641
CHST1	1.43258736490566	6.95165932943396	8.86913035637777	1.67162873054824e-14	4.39124008832479e-12	22.5641287387701
HOPX	-1.92480230264151	8.91276677622641	-8.73505138801128	3.35544193650825e-14	8.44472396890376e-12	21.8855127257269
ABLIM3	-1.18641729962264	6.94013052886792	-8.7290305336818	3.46196590233243e-14	8.44472396890376e-12	21.8550757452844
PLAU	2.23113654169812	8.1703100195283	8.68047097912652	4.45390126968546e-14	1.02064581398194e-11	21.6097154340311
CRISP3	-3.27051566962264	7.05210386915094	-8.67921224314843	4.48307092525011e-14	1.02064581398194e-11	21.6033582325434
KIF14	0.890585664528302	5.3928644854717	8.65436781528114	5.09939927552611e-14	1.12351280812398e-11	21.4779129697486
HPGD	-1.97404537698113	6.92677658943396	-8.62735499287242	5.86565182527018e-14	1.22011460547791e-11	21.3415861172786
TDO2	2.03023374641509	5.89788440396226	8.62638722096671	5.89513645399282e-14	1.22011460547791e-11	21.3367033344731
LPIN1	-1.64035965358491	7.12907608188679	-8.54327114395458	9.06490557445692e-14	1.81437356037896e-11	20.9177003746309
RAF1	-0.773900576037732	7.67723661254717	-8.53836955128257	9.29766831819378e-14	1.81437356037896e-11	20.8930126618906
IL1RN	-1.62220065396226	8.61084352867925	-8.49373326337496	1.17109833231745e-13	2.22183378048006e-11	20.6683114043134
ACAA1	-0.988682526981135	7.18498974575472	-8.48768531413185	1.20827403980054e-13	2.23040856536154e-11	20.6378821863941
CAST	-0.859754634528302	7.35054393518868	-8.44249716217398	1.52586788403026e-13	2.71013800830837e-11	20.4106529971508
MMP3	2.58867386886792	6.02738111386792	8.43976786167658	1.54751657868267e-13	2.71013800830837e-11	20.396935956999
PDE6A	-1.40058531018868	5.84923936886792	-8.42962525506636	1.63068185053428e-13	2.78438925978728e-11	20.3459681633178
BCL7A	0.869059910377359	5.90761595216981	8.3950044844128	1.94953697646268e-13	3.24764330469271e-11	20.1720832009163
RNF10	-0.950178466415095	7.11649478471698	-8.38504782111015	2.05223375488163e-13	3.27369306620586e-11	20.1221009163093
NUCB2	-1.78631145415094	7.52047426141509	-8.38421758060248	2.06103663026137e-13	3.27369306620586e-11	20.1179336462826
KLK11	-1.94991069207548	9.36958397566038	-8.33617456828446	2.639935516824e-13	4.09789990452453e-11	19.8769279704518
NDUFB8	-1.45291136584905	8.78232238254717	-8.25510438126769	4.00622285794683e-13	6.08055602661708e-11	19.470881990208
PLEKHM1	-0.953437897169815	8.16835235367924	-8.23566701336445	4.42703749390697e-13	6.57318827899665e-11	19.373651817772
PTPRK	1.00841891830189	7.59538110084906	8.20217061142873	5.25796508657872e-13	7.64083011517716e-11	19.20621038606
ARIH2	-1.11285494811321	7.7464253940566	-8.19719271314208	5.39404018882266e-13	7.67526968534557e-11	19.1813395310381
PDE2A	-1.30819458924528	6.83159514122641	-8.18488646918025	5.74566935912685e-13	8.00875953527273e-11	19.1198685375079
ITPR2	-0.666259424339624	6.66884537556604	-8.17331260334361	6.09715181938432e-13	8.32870938527899e-11	19.0620743554384
ETFDH	-0.900448246226414	6.80377132273585	-8.16417129321564	6.38981491641011e-13	8.55734036844726e-11	19.0164399257284
TGFBI	1.79715440075472	7.20804665679245	8.09350591879649	9.17747792997558e-13	1.20542642811025e-10	18.664058228797
ELF4	1.2982721590566	6.79725748160377	8.05950190766964	1.09214015017371e-12	1.40741834446914e-10	18.4947435028587
AKR1A1	-1.10898278018868	8.79014024990566	-8.03724680219169	1.22374153132651e-12	1.54780641832593e-10	18.3840200453236
COBL	-1.17657284018868	5.47512788575472	-7.99787642628364	1.49632240739169e-12	1.84897595092425e-10	18.1883234755905
SERPINB1	-1.12712956584906	10.3248885125472	-7.99531735877173	1.51599785141666e-12	1.84897595092425e-10	18.1756112365852
TM7SF2	-1.61911189207547	8.08542714301887	-7.97301715988338	1.69871303118341e-12	2.03547543911977e-10	18.0648762583157
TTC9	-1.26152526830188	7.41086361396226	-7.96449370743424	1.77419416799596e-12	2.08926658058835e-10	18.0225717566033
ANGPT2	1.84694966716981	6.46188545943396	7.95789421557412	1.83491982694407e-12	2.12415295220814e-10	17.9898241049923
COL6A3	1.49007478641509	8.44003475301887	7.95255107654594	1.88559540636409e-12	2.14643610424445e-10	17.9633155690001
SERPINB6	-1.08959201622642	7.53345459320755	-7.90688970473322	2.37947354352111e-12	2.66423021348347e-10	17.7369601818817
TLR2	1.31532330377359	7.36490221622642	7.8363964016049	3.40551119208519e-12	3.75155507128094e-10	17.3881582894399
MITF	-1.12224195264151	4.387423375	-7.81476984066198	3.80085332478441e-12	4.12060765210755e-10	17.2813125454283
RHOA	-1.18215929320755	10.1787900211321	-7.67694486509758	7.63965209405693e-12	8.15294121912638e-10	16.6022640198469
GCHFR	-0.86367620471698	7.10404197443396	-7.66240097539633	8.22215526256099e-12	8.6395877605064e-10	16.5308028797325
DCLK1	-1.04472208792453	4.43411375	-7.62889647470521	9.73731936680721e-12	1.00766501932263e-09	16.3663255207274
USP6NL	-0.924077682075472	6.68719854688679	-7.62410333482297	9.97563592365918e-12	1.01691930385958e-09	16.3428123073471
HOMER3	1.09739586509434	6.690527305	7.60459714669132	1.10067159537603e-11	1.10552749947328e-09	16.2471667517658
IL24	1.77484111226415	5.34426983896226	7.57022830074627	1.30873043725567e-11	1.29545346180525e-09	16.078817891843
LAMC2	1.94350034849057	7.09325926122642	7.55487628618283	1.41386214851458e-11	1.37952549633637e-09	16.0036914922974
PGM1	-1.47556516169812	7.21784382424528	-7.53483071035666	1.56384844608806e-11	1.50437815306781e-09	15.9056648058346
AGRN	1.01062568	7.89035359943396	7.46066175337757	2.2694614561408e-11	2.15283635353356e-09	15.5436472332734
GPX3	-1.29678815283019	8.5216031809434	-7.40756547200136	2.96085593374944e-11	2.77022548322036e-09	15.2851617451474
CD24	-1.38444135301887	9.11437922386792	-7.37730725280889	3.44449807931627e-11	3.17917863266624e-09	15.1381166239766
BCAS1	-1.34465858886792	6.10842741084906	-7.30509096911194	4.93882705400576e-11	4.49762517051458e-09	14.7879487701472
NMU	-1.28119688962264	7.50333000198113	-7.29172926042354	5.27871460092856e-11	4.67221470398937e-09	14.7232822370281
PTHLH	2.11809340018868	6.71349016537736	7.29101884651225	5.29742126609237e-11	4.67221470398937e-09	14.7198451414872
CAPNS1	-0.890995877169816	9.7969624740566	-7.28913713440451	5.34728885935713e-11	4.67221470398937e-09	14.7107416509978
COL4A1	1.43051697132076	7.68832516471698	7.28701181639848	5.40417220520001e-11	4.67221470398937e-09	14.7004605550133
PDK4	-1.31498859698113	4.97239678943396	-7.28337347284346	5.50294712593601e-11	4.69814110876787e-09	14.6828625824599
RANBP9	-0.689504302264153	6.82142355830189	-7.27850240029035	5.63799623331831e-11	4.75401410784741e-09	14.6593066733999
MAPKAPK3	-0.795877413773586	7.17683520669811	-7.27423942074431	5.75887913846212e-11	4.79672494093857e-09	14.6386956991476
COL1A2	2.40560951169811	8.18557114113208	7.26941098983291	5.89890203636762e-11	4.85415673595071e-09	14.6153556642936
STK39	-0.894682107735852	7.74863015632075	-7.26351404191533	6.07449704833321e-11	4.93914462382331e-09	14.5868575209336
ACADVL	-0.942542495471699	8.53628264377359	-7.24804314061338	6.56019439943263e-11	5.27130914683822e-09	14.5121279723073
TRIO	0.938557175471697	6.90543600264151	7.21585369890788	7.6975384557499e-11	6.11327763404324e-09	14.3568135450498
COL3A1	2.12231780415095	9.70775758867924	7.202582325281	8.22149562317638e-11	6.45434656394192e-09	14.2928469691318
RPN1	0.781260569245281	8.02135849632075	7.1910817184611	8.70402963814722e-11	6.75551391233472e-09	14.2374476670025
HSD17B10	-1.43483600452831	8.42493498943396	-7.17946638149304	9.21985648770836e-11	7.07546290011777e-09	14.1815263792846
CD44	0.951067181509429	7.78597445981132	7.15010214298295	1.06629467416939e-10	8.03810866493227e-09	14.0402927500624
ITGA6	1.04148721207547	7.51317704735849	7.14921934506016	1.07096323354149e-10	8.03810866493227e-09	14.0360498383717
CRIP2	-1.00037699622642	9.13602791490566	-7.14413544536498	1.09824559956334e-10	8.15327983154086e-09	14.011619086652
PPP1R3C	-1.74357485150944	7.48453536632075	-7.13039338913964	1.17548598216342e-10	8.63287017008188e-09	13.9456116788977
RPL13	-1.50340982245283	9.02750281028302	-7.07933897222829	1.51258294212988e-10	1.09903632922841e-08	13.7007720316774
CYP11A1	-1.22831830962264	6.87182225933962	-7.04940184911872	1.75310170749877e-10	1.26038785918069e-08	13.5574942154985
TYR	-1.11242266471698	3.43303335424528	-7.03341558913228	1.89667292092868e-10	1.34940375520238e-08	13.4810738617384
MBP	-0.956976882452831	4.87728953216981	-7.01760917488107	2.05006416488436e-10	1.44349878826394e-08	13.4055748640064
RRAGD	-1.17963752603774	6.90099005773585	-6.99256219744108	2.31864783999648e-10	1.61595558644653e-08	13.2860650442743
EFNA1	0.845185993018868	7.84570508990566	6.97910172897344	2.47708921148023e-10	1.7089413448899e-08	13.2219040055945
CNTN1	1.69508140396227	4.92864690933962	6.96304503713026	2.68015903203827e-10	1.83054861888214e-08	13.1454272756741
GPR176	0.744411496415095	5.57029557820755	6.95940406190951	2.72845114856936e-10	1.84508132126027e-08	13.1280946566026
CCNG1	-1.27456750207547	6.69640801481132	-6.94670565787344	2.90371502649192e-10	1.94435035597449e-08	13.067671065062
SORBS2	-1.49681857584906	6.35308602679245	-6.94195626054497	2.97209131342623e-10	1.97081394861176e-08	13.0450822580824
CNGB1	0.793596970188682	6.07203467113208	6.92648190815363	3.20611851827823e-10	2.10555668075388e-08	12.9715240388193
SLC6A4	-1.27722436320755	5.93365153820755	-6.92062286612236	3.29941073185439e-10	2.1461881236729e-08	12.9436887808766
PRSS3	-1.29570742603773	7.42505486792453	-6.91351951692608	3.41612494355723e-10	2.19784597959638e-08	12.9099539017624
COL11A1	2.12958625792453	5.72925865103774	6.91190694501423	3.44318477037793e-10	2.19784597959638e-08	12.9022973679682
CEACAM5	-1.48769309698114	8.70903248754717	-6.89362069261356	3.76528144517244e-10	2.38119187690072e-08	12.8155209041884
COL10A1	1.37565260132075	6.44804823330189	6.86035844362029	4.42943039436011e-10	2.7755054672917e-08	12.6579004440047
FSCN1	0.981887751886791	8.81454312745283	6.85561974824938	4.53303370303994e-10	2.8146018356148e-08	12.6354687901936
MAPK3	-0.651481834339622	8.42088405698113	-6.84375499774021	4.80306983187748e-10	2.95540242808317e-08	12.5793304928307
KRT75	1.80729520679245	7.9700009909434	6.83634260185366	4.97978616549944e-10	3.03678031342511e-08	12.5442775938741
BCKDHA	-0.759611179622639	8.11220889245283	-6.77618492813948	6.67320979703094e-10	4.03345335519658e-08	12.260340960721
LRP10	-1.01776827113208	9.56979693160377	-6.77387283638947	6.74858125052016e-10	4.04322894219761e-08	12.2494477828034
DBI	-1.5737281854717	8.96831377349057	-6.76475814274293	7.0539981280181e-10	4.18946149690118e-08	12.2065191347709
CDK4	1.18263324867925	7.9340183045283	6.76290161422165	7.11786239343288e-10	4.19094828854712e-08	12.1977779998856
EDIL3	1.4517799709434	5.49344762169811	6.75930536429175	7.24320349589393e-10	4.22829742538082e-08	12.1808483937314
SEMA3C	1.34247903113208	5.68282005443396	6.75368746758236	7.44338634300102e-10	4.30833294260144e-08	12.1544088724028
SHMT1	-0.794988633773587	6.76193592933962	-6.73142608498768	8.29184701296711e-10	4.71944292488045e-08	12.0497259615472
MYH9	0.614035030188679	9.26337954660377	6.71880516347574	8.8146371440407e-10	4.95275736090182e-08	11.9904380443222
LOXL2	1.60670255773585	5.79747358471698	6.71805307197355	8.84679938550545e-10	4.95275736090182e-08	11.9869064330155
PRDX6	-1.74275454962264	8.23279514820755	-6.70519013266543	9.41517234569147e-10	5.18723252504096e-08	11.9265302435084
ACOX3	-0.769732892830189	6.31907551867925	-6.70513854098808	9.41752317869809e-10	5.18723252504096e-08	11.9262881756616
SIPA1L3	0.659846322264151	6.65005948188679	6.69930143682684	9.68727808549499e-10	5.29312874591446e-08	11.8989053618251
SELENBP1	-0.75211776264151	7.1935943209434	-6.69380570430097	9.94823138517502e-10	5.3925730445036e-08	11.8731327699891
MMP12	2.20447232037736	6.91949081698113	6.66790073653812	1.12749017420045e-09	6.0635888895977e-08	11.7517651531951
HBZ	-0.905184957547167	4.80849043669811	-6.66025050302397	1.16991178365013e-09	6.23271292767941e-08	11.715959578544
PFN2	1.43367977245283	7.17144365226415	6.65896577835413	1.17718882528645e-09	6.23271292767941e-08	11.7099482949718
SHOX2	1.25528352169812	4.81179468858491	6.65055265752457	1.22596107164591e-09	6.44101086103199e-08	11.6705946472084
GTF2E1	0.603827193018865	6.10633190103774	6.64519478462755	1.25805674258722e-09	6.55918133730587e-08	11.6455430018087
BARD1	-0.823008835471699	6.48717138886792	-6.64083341649374	1.28479482936235e-09	6.64783991253398e-08	11.6251567981621
CDH11	1.29154664584906	6.22730476386792	6.63874335002913	1.29780658706738e-09	6.66467593208284e-08	11.6153892153203
HLF	-1.01666002660377	5.78197577707547	-6.62625340765188	1.37832146751821e-09	7.01886017815407e-08	11.5570458926745
PCCA	-1.05796147886793	6.06824674226415	-6.62490110793686	1.3873296106161e-09	7.01886017815407e-08	11.5507317141941
CASK	0.902611268679247	6.62678024660377	6.61054529225148	1.48661899816799e-09	7.46588805697599e-08	11.4837341719717
SYNGR1	-0.854170079999995	6.77772529509434	-6.60612715332544	1.51856570353334e-09	7.57065967527936e-08	11.4631271564619
LOX	1.45993160358491	5.62350726688679	6.59212477917083	1.62436195061633e-09	8.03941458167356e-08	11.3978553373997
GJA1	1.2361369890566	7.03373654301887	6.56617716799921	1.84001152397853e-09	9.04120770415347e-08	11.2770539677024
DPT	-1.44431005471699	8.19103596566038	-6.5582713946554	1.91116780725296e-09	9.32376865966978e-08	11.2402876896783
GAS7	-1.04547458320754	5.99926516877358	-6.5556936423595	1.9349513229196e-09	9.37284931598642e-08	11.2283037281698
CRIP1	-1.27428120830189	8.84609565679245	-6.55129076177401	1.9762521195635e-09	9.50549434973149e-08	11.2078393458468
LAMA1	0.69397082754717	5.21591363415094	6.52912899391143	2.19772907394987e-09	1.04968458566976e-07	11.104920825375
TYRO3	-0.675935322075476	7.15152519839623	-6.51115692775112	2.39518719605169e-09	1.13246592667029e-07	11.0215679960899
RNH1	-0.599038047169811	8.59203918867925	-6.50886199619447	2.4216304441077e-09	1.13246592667029e-07	11.0109313674582
EPN2	-0.871147790566035	8.1384736335849	-6.50812216157705	2.43021643445976e-09	1.13246592667029e-07	11.0075026978557
KRT13	-1.85288336471698	12.1752564199057	-6.50671484482129	2.44663178569336e-09	1.13246592667029e-07	11.0009811270658
SNAI2	0.943099614716981	6.70652411150943	6.50609022855643	2.45395252045685e-09	1.13246592667029e-07	10.9980868197629
TAX1BP1	-1.33162257830189	8.59112329141509	-6.48112764610401	2.76491279970254e-09	1.26740633704485e-07	10.8825143994945
RELA	1.11300038811321	6.31932412575472	6.46658108966923	2.96373462412422e-09	1.34948716551789e-07	10.8152546559804
MAP3K14	-0.735066952830189	6.62742332433962	-6.46334163903112	3.0098970153767e-09	1.36143023940549e-07	10.8002851223535
WNT2	1.3071353845283	5.37801067132075	6.460330695468	3.05343914456149e-09	1.37203877351019e-07	10.7863744366912
SEL1L	0.769582647735848	6.50797614877358	6.42623323962851	3.59207667180214e-09	1.60352180839272e-07	10.6290397182686
RAB27A	-0.925323374716982	5.93119417226415	-6.42452218412822	3.62144778868291e-09	1.6061356101756e-07	10.6211540381576
NDUFS3	-1.40810273773585	8.71517361358491	-6.42198591186425	3.66542063098133e-09	1.60908884706252e-07	10.6094669044407
EIF3K	-1.40842060735849	9.41315188028302	-6.42112653107164	3.68043939159666e-09	1.60908884706252e-07	10.6055073397521
FUT3	-1.49242368056604	7.17447601971698	-6.42008152444677	3.69878402619058e-09	1.60908884706252e-07	10.6006928242181
PLEKHA6	-0.631585390377357	6.52604344915094	-6.40576217095405	3.95943055941864e-09	1.70396412425844e-07	10.5347559282164
IFNB1	0.748699820943397	3.70942610575472	6.40537263304514	3.96676860552112e-09	1.70396412425844e-07	10.5329631128897
ERCC4	0.804654206792454	5.49229821396226	6.39914715892534	4.08588014291073e-09	1.7364873458082e-07	10.5043174183847
CALCOCO2	-1.01173726037736	7.92155241962264	-6.39876373950139	4.09333034663427e-09	1.7364873458082e-07	10.5025535665029
ATP2C1	0.876677595849058	7.40593799226415	6.38113132138452	4.45081660517773e-09	1.87648626008419e-07	10.4214893327331
XAF1	1.28772333622641	7.28301883320755	6.36825441748128	4.73117911311539e-09	1.97139417722765e-07	10.3623510849902
SLPI	-1.15778030264151	11.5687216139623	-6.36814408192066	4.73365512540753e-09	1.97139417722765e-07	10.3618445894599
MALL	-1.77329243490566	9.4045905159434	-6.3474290731441	5.22189438655492e-09	2.16154779758607e-07	10.2668217495711
AQP3	-1.31467108320755	10.4426427093396	-6.34547841081761	5.27035154076572e-09	2.16846391707409e-07	10.2578809063953
NEBL	-1.1909186354717	7.35048580867925	-6.34331475465578	5.32461859554916e-09	2.17767335374855e-07	10.2479652491721
TNC	1.27263615320755	7.06148591962264	6.3225055643966	5.87549219583794e-09	2.38866736295078e-07	10.1526780123104
ZNF318	1.1585234245283	5.57930576283019	6.31932241154825	5.96457329066354e-09	2.40460091266933e-07	10.1381144996697
MEIS2	-0.846798534905661	6.11617134858491	-6.31804109567444	6.00080588732029e-09	2.40460091266933e-07	10.1322531776519
APOL1	1.3567395445283	6.40073853528302	6.31735472899327	6.02030389555572e-09	2.40460091266933e-07	10.1291136449151
CBR3	-0.998127425471699	7.31776543254717	-6.31088623271507	6.20715374733071e-09	2.46481744734121e-07	10.0995334571009
STX6	0.640196945849057	6.04749630915094	6.29863071391975	6.57698118847974e-09	2.59657696631888e-07	10.0435270924905
IFI6	1.42061688641509	8.22885806433962	6.28912102539478	6.87884154348698e-09	2.68503905875667e-07	10.0001029525703
MYH10	0.857987588867926	5.83932808349057	6.28909532751254	6.87967547997682e-09	2.68503905875667e-07	9.99998564865703
ATP1A2	-1.3027194554717	5.15434315056604	-6.28648419540024	6.9649324126316e-09	2.70286865785647e-07	9.98806767212739
RGL2	-0.637518712830192	7.46855370113208	-6.27477509335917	7.36023544448779e-09	2.84013605004811e-07	9.93465165506004
PPEF1	0.975854863018866	3.88523102301887	6.26290625329985	7.78348863192568e-09	2.98314429820014e-07	9.88055342973791
TMEM184B	1.2195598454717	8.36077975179245	6.26196137844124	7.81819662339421e-09	2.98314429820014e-07	9.87624870398152
ABLIM1	-0.847178584528301	9.41087147226415	-6.25387583637535	8.12150786211234e-09	3.0816610387904e-07	9.83942423728262
FADS1	1.3866782935849	6.57600017490566	6.25137221358872	8.21775588292086e-09	3.10095429173202e-07	9.82802627489786
LIFR	-0.966775385660378	5.09930365811321	-6.23969773296406	8.6816136312666e-09	3.24018694543994e-07	9.77490495014239
NDUFC1	-1.22232419509434	8.9961912709434	-6.23246976281815	8.98163394989507e-09	3.3138948006753e-07	9.74203916029052
GNS	0.625009381320757	6.351143095	6.23117738200882	9.0363448749145e-09	3.3138948006753e-07	9.7361645241944
QRICH1	-0.650337400754719	6.22101315698113	-6.23048688758999	9.06571034587678e-09	3.3138948006753e-07	9.7330260493109
C7	-1.26071397641509	5.98699285669811	-6.23031155317072	9.07318195792504e-09	3.3138948006753e-07	9.73222913487542
SLC33A1	0.698093530188676	6.90812621	6.21972059455116	9.53593281038118e-09	3.45011248860055e-07	9.68411133168471
FN1	2.23561019716981	7.7742274595283	6.21946990278867	9.54716340183754e-09	3.45011248860055e-07	9.68297282635399
BARX2	-1.3536128345283	7.48574028198113	-6.21158412587892	9.90716382224002e-09	3.56136467925786e-07	9.64717081500095
HSD17B6	0.930413603962265	4.44243752764151	6.20628309221273	1.0156649492373e-08	3.63193277659201e-07	9.62311561174203
ESPL1	-0.867914880000004	7.33089690773585	-6.20288610544774	1.03197674297456e-08	3.67104226797721e-07	9.6077056869854
PKP3	-0.823398805660382	9.59194522981132	-6.2005854183906	1.04317059370404e-08	3.69163479533607e-07	9.59727119824521
PTK2	0.736007644716984	6.66799873198113	6.19916018232888	1.05016490671181e-08	3.69723005816579e-07	9.5908081183571
LONRF1	-0.61007615018868	6.24986581	-6.18739375291416	1.1097013901858e-08	3.88680025383027e-07	9.53747692329372
MPI	-0.919989311886794	7.05720214103774	-6.17808704205062	1.15913621499922e-08	4.03773453357191e-07	9.49532800068935
CALU	0.987218522452832	6.91894980556604	6.17707931675004	1.16461742769205e-08	4.03773453357191e-07	9.49076592655857
PPP1R7	-0.831643772264148	7.88624765028302	-6.17592170053263	1.17094544018427e-08	4.0391703820498e-07	9.48552571265532
POSTN	1.92329822867924	6.90008487490566	6.17274423613052	1.18848936697425e-08	4.07908662132367e-07	9.4711445680386
PTN	-1.39810192641509	7.03187238622642	-6.15908268671347	1.2669161143555e-08	4.32651853052403e-07	9.40935236466963
ABCA8	-1.75579135301887	5.21971177632075	-6.15365032246792	1.29949891847861e-08	4.41571025532782e-07	9.38479933166231
GNE	-0.995887929433962	6.79044582377358	-6.13544959766033	1.41479539468966e-08	4.78368937907445e-07	9.30261103985988
MAFF	-0.864467973773585	7.66044487575472	-6.12591300710442	1.47917039282873e-08	4.95232048187267e-07	9.25959320663925
GUCY1A2	1.1107645745283	5.29351596367925	6.120007212258	1.52047350134503e-08	5.06577268984711e-07	9.2329692173335
UNC13B	-0.663552488867922	6.98796234726415	-6.10845711245253	1.60455977932417e-08	5.31997247222528e-07	9.18093550876976
MMP10	2.06683617037736	6.89195275933962	6.09182917431855	1.73370858377602e-08	5.69289885922606e-07	9.10610861487612
FOLR1	-1.41214862622642	5.42563016575472	-6.09036104804292	1.74559130928664e-08	5.70449217341041e-07	9.0995066487213
EVPL	-0.900944863396221	9.10687645	-6.08879317697049	1.75836987863033e-08	5.71888870049768e-07	9.09245698868853
IGF2R	0.84855652981132	7.75361554471698	6.07557127616696	1.86985893206996e-08	6.05267132987576e-07	9.03304178896412
GYPC	-0.868870671886792	6.90672410198113	-6.06312259453369	1.98117350999442e-08	6.38274295908581e-07	8.97715822152492
IRF6	1.14702530301887	9.53556102471698	6.06094955617977	2.00126220547361e-08	6.41719289360787e-07	8.9674088895892
TDRD3	-0.628672128490567	6.49150080235849	-6.04509127280975	2.15405940905595e-08	6.87487185226734e-07	8.89631210434907
GREM1	1.55772098150943	8.01631019509434	6.03533619098435	2.25369462306819e-08	7.15941129095615e-07	8.85262258142837
EIF3F	-1.23939992433962	8.24693244028302	-6.03413767188949	2.26624446367955e-08	7.16594892913487e-07	8.84725721639963
CYP4B1	-1.38178119924528	8.22592721245283	-6.02368841779063	2.37861339028854e-08	7.48660343579297e-07	8.80050149456371
ACOX2	-0.657021751320755	4.70148201867925	-6.01535236857718	2.47217267271548e-08	7.73707472237859e-07	8.76322986201315
JOSD1	0.877594411886793	7.1014983340566	6.01459517138006	2.48084826383735e-08	7.73707472237859e-07	8.75984558186098
ST3GAL4	-1.0641206854717	7.61578882915094	-6.01235506459134	2.50669005333593e-08	7.78213321103836e-07	8.74983468621258
HMGB3	1.12565772830189	5.68551028962264	6.00366035037353	2.60952448552022e-08	8.02840190815454e-07	8.71099591343024
HOXD10	1.18093978754717	6.25781476792453	5.99102973225858	2.76634162874235e-08	8.47269655798667e-07	8.65462499347228
SERPINE1	1.62334930754717	6.78361191981132	5.98362957746816	2.86248757380139e-08	8.72803130761763e-07	8.62162504809063
MMP9	1.47422867754717	8.8120174259434	5.98155943385509	2.88996705416315e-08	8.77265554663748e-07	8.61239714436915
MGAT1	-0.844662952830193	8.77158828584906	-5.97931624969376	2.92003642454431e-08	8.82471184939718e-07	8.60239967620127
DOCK9	-0.89639403433962	7.51418693792453	-5.97506293402964	2.97789837885642e-08	8.95993212669134e-07	8.58344851263735
TSPAN8	-1.55281352924528	4.92627219707547	-5.97294192478993	3.00717239370277e-08	9.00832782850435e-07	8.57400059621066
FZD6	0.985497941320756	7.31935966122642	5.96818223571736	3.07389931329894e-08	9.1680053754724e-07	8.55280488594711
NID2	1.27901613433962	5.10177441415094	5.96038085213914	3.18643056585463e-08	9.46231337599442e-07	8.51808214372431
COL4A6	1.39872730773585	5.00147908990566	5.95380544561733	3.28441612835125e-08	9.70751167067249e-07	8.4888335857369
RHOC	1.21144376226415	8.72158588679245	5.9529468765844	3.29742709750515e-08	9.70751167067249e-07	8.48501570762017
SCNN1B	-1.1978791964151	7.59688814462264	-5.94676894231136	3.39255518239377e-08	9.90220166485018e-07	8.45755181492316
TRIP13	1.18063221320755	6.53332070792453	5.94030555974501	3.49496670024734e-08	1.0157711728804e-06	8.42883421004245
PLOD2	1.40319699396226	6.61671419622641	5.92941700390707	3.67441000331585e-08	1.05891224990073e-06	8.38049035729324
CYP4F12	-1.18730819754717	7.42556252575472	-5.92755545663502	3.70598201378851e-08	1.06352340983931e-06	8.37222976510392
GOLIM4	0.763517132641514	5.89378282103774	5.92250505055946	3.79298676573849e-08	1.08393722217548e-06	8.349825209971
FDX1	-0.820666108113209	5.5426580495283	-5.92013165132013	3.83456448553372e-08	1.0912531431748e-06	8.33929967587929
ABCD3	-0.72724047433962	6.79885218169811	-5.89072976731675	4.38830965160172e-08	1.24365788051617e-06	8.20908481434944
KRT19	-2.16823400018868	9.76269961990566	-5.88456073665365	4.51410273011829e-08	1.26405929634165e-06	8.18180506484375
CCL3	1.29983030150943	7.7583673409434	5.88447772074975	4.51581944813121e-08	1.26405929634165e-06	8.18143806334761
ADIPOR2	-0.703391746981133	8.37123493273585	-5.87476104410241	4.72125017049269e-08	1.31616892508021e-06	8.13850017962254
SENP5	0.791562072830193	6.24763202113208	5.87076445973459	4.80838702358787e-08	1.33501151915062e-06	8.12084978768517
ESM1	1.04701623660377	3.60179995169811	5.86685173716992	4.89522563267147e-08	1.35361907170632e-06	8.103575683488
PPARG	-0.78737769773585	5.29440274188679	-5.85296060380348	5.21615208659866e-08	1.43654511094632e-06	8.04229578871971
CBX1	0.797209434716981	7.28146061056604	5.84068706368459	5.5168464819597e-08	1.51325548079457e-06	7.9882136275629
TGFBR3	-0.787419503207547	5.96023165028302	-5.83656247455538	5.62166952019755e-08	1.53584011291797e-06	7.97005209041071
CD1E	-0.764084494716982	5.69760292188679	-5.83325776142405	5.70706568128331e-08	1.55295851008625e-06	7.95550541285274
CAPN5	-0.856127696226415	6.71174077735849	-5.82922175123616	5.81308887377936e-08	1.57553162729814e-06	7.93774545611188
PTPN14	0.675221093207544	6.34115903339623	5.82682492125171	5.87696506021753e-08	1.58654827514963e-06	7.92720149789041
GINS1	0.64125612320755	5.54637654103774	5.81026610237855	6.33748989501156e-08	1.70413606232004e-06	7.85441821584592
FHL1	-1.31505899264151	7.23168501518868	-5.8075740777597	6.41563566257987e-08	1.71620181940435e-06	7.84259569003019
CDC25B	0.711502517924528	7.62451814009434	5.80699339000277	6.43261589703532e-08	1.71620181940435e-06	7.84004586331809
GPR39	0.587616095094337	6.29593837811321	5.793379257499	6.84360546273636e-08	1.818748066556e-06	7.78030341298417
MT1A	-1.59305724169811	8.60662869103774	-5.79104858210345	6.91650434889529e-08	1.83099708150988e-06	7.77008307528188
MFAP4	-1.28978042226415	7.24841889641509	-5.78853220486368	6.99606772584477e-08	1.84490897944092e-06	7.75905080603626
COX5A	-1.04833248943396	8.16862331679245	-5.78089996336926	7.24292227595194e-08	1.90265996710584e-06	7.725604872522
TSG101	-0.782358346037735	8.04101734188679	-5.77579354514212	7.41283676951398e-08	1.93983429639006e-06	7.7032403995012
APOD	-1.17668896471698	8.16911046688679	-5.76497093038677	7.78599594902986e-08	2.02199058296099e-06	7.655874890582
TNFRSF9	1.15461844132075	5.50612335009434	5.75208057031107	8.25456354247543e-08	2.13555564375406e-06	7.59952042999872
CTSC	0.813288874339623	8.53570438018868	5.74814799847057	8.40294578154779e-08	2.16276144289391e-06	7.58234105058111
ALDH2	-1.0415070635849	9.77848658990566	-5.74723532939425	8.43775478741352e-08	2.16276144289391e-06	7.57835495083363
UBE2C	0.827816289999998	7.10555507707547	5.74679187847423	8.45471896416799e-08	2.16276144289391e-06	7.57641829029262
ANP32E	0.675260361698113	6.41349715688679	5.74462230752139	8.53819945315357e-08	2.17596650242682e-06	7.56694436450876
RSAD2	1.51563658339623	6.65195208849057	5.74049266970178	8.69934069418392e-08	2.20879170785413e-06	7.54891655177547
LAMC1	0.98654127396226	7.21090521943396	5.73781924493209	8.80524723900689e-08	2.22740143120063e-06	7.5372494276017
MMP11	1.50985738679245	6.90974760867925	5.73659773721129	8.85405691752834e-08	2.23148371759109e-06	7.53191958277645
AP2M1	0.842842603396228	9.57619704358491	5.72664179633345	9.26190986107556e-08	2.32569280702743e-06	7.48850078135064
ITGA2	1.11177655169811	6.49902311075472	5.72029598972564	9.53143289869415e-08	2.38460390835462e-06	7.4608468710305
PAX9	-1.40719055320755	8.26284202679245	-5.71891325562878	9.59117457240752e-08	2.39079278574976e-06	7.45482330677511
SLC16A6	-0.976103198490565	6.02456518018868	-5.71077679548624	9.95022909439231e-08	2.47127508053453e-06	7.41939427731441
IL12RB2	1.58627701226415	5.62836085764151	5.70850541166596	1.0052796362451e-07	2.48770286795436e-06	7.40950863353579
RHOB	0.789656714716982	7.57701355264151	5.70558773729537	1.01860709697361e-07	2.50576036414769e-06	7.3968132244904
MYOC	-1.81824430792453	5.24955694943396	-5.70530360891154	1.01991417457256e-07	2.50576036414769e-06	7.39557710647159
UPF3A	-0.927135893584908	7.8609291445283	-5.69739775757492	1.05695076732784e-07	2.58744578525059e-06	7.36119530927816
NRG2	-0.829223012641509	5.52732168764151	-5.69404066803579	1.073073955116e-07	2.61753396908653e-06	7.34660330224421
FBN2	0.811018370754715	5.64921686009434	5.67704233458454	1.15848946698587e-07	2.79593040972208e-06	7.27278821318999
PGD	-0.795424126037735	9.88402547773585	-5.67452117979212	1.17171332183973e-07	2.81788802400189e-06	7.26185014459665
SCRN1	0.777333912830188	6.80245335358491	5.66920207157958	1.20010045662107e-07	2.87603021709541e-06	7.23878162636036
SNX2	-1.13696738339623	7.28425589075472	-5.66730673459291	1.21037765605436e-07	2.88778574261565e-06	7.23056450616468
SHC1	0.826466429622647	8.58259585122642	5.6667410039542	1.21346194455445e-07	2.88778574261565e-06	7.2281120995828
RPL18	-1.25147891471699	10.5702218371698	-5.65239347857905	1.29431123835482e-07	3.06949505484841e-06	7.16596032691958
PSMD2	1.18089343207547	8.80865933792453	5.65139598310882	1.30012457842306e-07	3.07261275800328e-06	7.16164243697695
TOP2A	1.09042299358491	6.58183008339623	5.64573997115706	1.33357489011295e-07	3.14079879292118e-06	7.13716682201349
TJP3	-0.971685634528298	6.79896821179245	-5.64394717698656	1.34435276484531e-07	3.15530219377783e-06	7.12941150104314
P4HA2	0.82625586056604	6.72118505424528	5.64097959269769	1.36238121228861e-07	3.17954117398292e-06	7.11657715083538
IL18	-1.2691552654717	7.25527979707547	-5.6407165571343	1.36399057683308e-07	3.17954117398292e-06	7.11543973732539
TMPRSS2	-0.974545120188679	7.38095437896226	-5.63930439849398	1.37266269117712e-07	3.18887285059175e-06	7.10933379521444
SH3BP5	-0.967094112264149	7.11781834160377	-5.6380919621865	1.38015142128605e-07	3.19540142623177e-06	7.10409207647683
RPL22	-0.866623649433961	7.70096546943396	-5.63728915344587	1.38513207669145e-07	3.19609867696034e-06	7.10062163223011
DSG2	1.04600847	6.307335345	5.63351344986143	1.4087940379041e-07	3.2296581300657e-06	7.08430329780058
EPHX2	-0.69097061716981	6.6460857504717	-5.62637139632976	1.45464137910937e-07	3.32280957167792e-06	7.05345195738636
TXNIP	-1.54765588641509	10.0117464716981	-5.62461326857583	1.46614991321458e-07	3.33793463575186e-06	7.04586066045687
DLX5	0.889471288679247	6.71179673716981	5.61986440020775	1.49768359847812e-07	3.39839833143041e-06	7.02536226362024
CPB1	0.973595393396227	4.87431638292453	5.61752076654678	1.51349000915292e-07	3.42289296772001e-06	7.01524946631341
IL12B	0.92720981792453	4.51135936537736	5.61339964009951	1.54168210608527e-07	3.47514481338694e-06	6.99747231216523
IGF2BP3	0.894811181509434	5.52722473698113	5.61175071098941	1.55310585157998e-07	3.48937926522739e-06	6.99036136578646
PCDH17	1.04903627754717	5.92027699311321	5.60782840564562	1.580613991024e-07	3.52929533687319e-06	6.97345111872653
ALOX12P2	0.772364914905661	5.92714498575472	5.60759654865251	1.58225493010382e-07	3.52929533687319e-06	6.9724517136793
COX5B	-1.49291174396227	9.2123411204717	-5.60701553353848	1.58637433150815e-07	3.52929533687319e-06	6.96994738289153
ALDH1L1	-0.866767526415094	6.87042666	-5.60525152545253	1.5989456796198e-07	3.54571395837768e-06	6.96234489819804
STK3	0.726062763773586	6.16504819207547	5.5996837511779	1.63926881639131e-07	3.62336764270311e-06	6.93835754314661
ADPRH	1.18658572924528	5.32927968424528	5.59752654025708	1.65515830717247e-07	3.64668749612516e-06	6.9290672242737
STC2	1.05864122509434	5.10902172650943	5.5955367824554	1.66994815880344e-07	3.66744241949436e-06	6.92049979056112
ATP13A3	0.937874919056601	7.37889645990566	5.59377773422848	1.6831309664613e-07	3.68454631440085e-06	6.91292711860496
RPS6KA3	-0.71615627830189	6.26223185839623	-5.59097844036269	1.7043202606319e-07	3.71901194252903e-06	6.90087887957335
MMP14	0.588199350188681	7.77863912566038	5.58679394470422	1.7364832186439e-07	3.77712751061714e-06	6.88287481903625
MLANA	-0.78547703698113	3.79101622207547	-5.58221227148265	1.77238132421859e-07	3.83110874918988e-06	6.86317030575001
S100P	-1.46967451943396	8.81939783292453	-5.58174335437551	1.77609612954581e-07	3.83110874918988e-06	6.86115412007754
SYT1	0.660265608113208	4.49237476971698	5.58148727022529	1.77812807246441e-07	3.83110874918988e-06	6.86005308348137
DYNLT3	-0.893793508301883	8.06868735113208	-5.58053281252869	1.78572146653102e-07	3.83537031962481e-06	6.8559496251058
SOX30	0.687082658679247	4.66109349971698	5.57796913612804	1.80627500711361e-07	3.86419341737393e-06	6.8449296197519
TPST1	0.894609361509433	6.56351225301887	5.57745105395042	1.81045665235675e-07	3.86419341737393e-06	6.84270297087732
PPFIBP2	-0.743851292075476	7.70071958188679	-5.57658991123047	1.81742827301674e-07	3.86698912919139e-06	6.83900214303035
SYCP2	1.21040164641509	4.14152784056604	5.57433790565143	1.83578460595209e-07	3.89391579461265e-06	6.82932545005749
AMD1	-0.905435294150941	7.709591815	-5.57315379303828	1.84550918457186e-07	3.90242344601417e-06	6.82423826729806
TXNL1	-1.23743918415094	6.86431507	-5.56445299106668	1.91852966425413e-07	4.04430790335052e-06	6.78687603663018
ATP6V1C1	0.872302517547175	6.19521103613208	5.55899880931943	1.9657389020769e-07	4.11840389606909e-06	6.76347147201428
CCNG2	-0.845240334528299	7.23288516367924	-5.55266873392001	2.02195764336537e-07	4.22323263124939e-06	6.73632413312859
BLVRA	-1.24479523943397	7.24660450669811	-5.54867305918589	2.05825187050936e-07	4.28593301084724e-06	6.71919691987762
FH	-1.02985519509434	7.02317575622641	-5.54318996969133	2.109097526078e-07	4.37846082161482e-06	6.69570503482084
EXT1	0.592290880377363	8.11453475679245	5.53703149150017	2.16767399953229e-07	4.48642830812289e-06	6.6693347513162
CEACAM6	-1.37331591320755	8.94135878150943	-5.52876918049587	2.24877042639251e-07	4.64021208829633e-06	6.63398136762787
RALGPS1	-0.789264361886794	5.47911774169811	-5.5260746915045	2.27585445293233e-07	4.68195358841199e-06	6.62245829553015
DNASE2	0.672616865660375	7.43155187188679	5.51618259362675	2.37805331704715e-07	4.8629054357581e-06	6.58018105842622
APOM	-0.930819919056605	5.29051490783019	-5.51385043279231	2.40279483075124e-07	4.89883244597938e-06	6.57021988915888
PMM1	-0.637778347169809	7.65036834283019	-5.51060459166963	2.43764946797003e-07	4.95510293637955e-06	6.55636007888146
GRHPR	-0.752461486603777	7.39764207311321	-5.50618286230377	2.48592885494349e-07	5.03824750126528e-06	6.5374864880406
ALOX12	-1.51004449132076	7.73621612509434	-5.50254101722289	2.52639508567384e-07	5.09005263573816e-06	6.52194805351748
CRY1	-0.632636151698113	5.93244422962264	-5.49979352956394	2.55734988006558e-07	5.13726461201409e-06	6.51022930003321
RPL19	-1.5029581218868	10.462138479434	-5.48174458561755	2.77013407609264e-07	5.53216834494524e-06	6.43332689733692
SOD3	-0.850105046226414	7.91580222839623	-5.47513979097807	2.85225413542897e-07	5.67956144168508e-06	6.40522065071138
CSTB	-1.10919830377358	12.1018663158491	-5.4692742802513	2.92717701458823e-07	5.80470990101637e-06	6.38027626659279
REPS1	-0.619190916603774	6.35766143981132	-5.46889396588899	2.9321009016847e-07	5.80470990101637e-06	6.37865941223077
SLC17A4	0.676476376792452	4.34690363518868	5.46527847901931	2.97931694051468e-07	5.88113719760557e-06	6.3632918114787
LAMA3	1.08704269792453	7.96794284009434	5.46040830439449	3.04409658140942e-07	5.97447691121446e-06	6.34260017691446
CHRDL1	-1.1555699290566	6.31262817188679	-5.45518754946745	3.11507052083432e-07	6.09625548919726e-06	6.32043055022048
PSMB2	0.963569030377359	8.65910655518868	5.45179432308677	3.16206573347592e-07	6.17054541704015e-06	6.30602780367795
ATP6V0C	-1.15449780471698	10.683908355	-5.45103398936879	3.17269091589693e-07	6.17364072808434e-06	6.30280121392886
GTF2B	-0.604919161886794	6.75941496207547	-5.44805195521799	3.21470125052015e-07	6.23761634688996e-06	6.29014894962897
EFNB2	0.950296453584905	6.1918510490566	5.43941514631864	3.33947041526702e-07	6.45955401443329e-06	6.25352643394411
PEA15	-0.632295254716983	9.34774976509434	-5.43883648228632	3.34799724906206e-07	6.45955401443329e-06	6.25107390496838
AURKA	0.917390858679246	6.54257225707547	5.43739363432605	3.36935105844515e-07	6.46843505087121e-06	6.24495938014047
XRCC2	0.594312284339625	4.37770481537736	5.43724613220166	3.37154154920959e-07	6.46843505087121e-06	6.24433434476275
ALDH3A1	-1.64414795924529	9.17835430754717	-5.43524574748556	3.40138636078011e-07	6.5074142420527e-06	6.23585872521408
INHBA	1.37006492698113	5.67653903650943	5.43130844836917	3.46088611677981e-07	6.6027520049179e-06	6.21918155229013
MGST2	-0.592950005471694	8.69519879650943	-5.42766273725211	3.51688682203283e-07	6.68259771438295e-06	6.20374554267727
ABL2	0.817333178490566	5.91522784735849	5.42731294500902	3.52230626233947e-07	6.68259771438295e-06	6.20226482371344
ACOX1	-0.596070638867926	7.17008125867925	-5.4133385121164	3.74562977355398e-07	7.07142943483839e-06	6.14315330828569
SLC16A1	1.04463666075472	5.68191448622642	5.41186294824508	3.77000386661286e-07	7.09232488712163e-06	6.13691674964644
CD59	-0.739405382641511	9.46180672867925	-5.41127228356938	3.77980418581592e-07	7.09232488712163e-06	6.1344205405029
TGIF1	0.787407848301888	6.92014913415094	5.40368744584057	3.90788853353336e-07	7.29258980438055e-06	6.10237999046786
CLDN7	-0.729650537547165	10.0766709372642	-5.40023827457504	3.96752950776618e-07	7.38371295314524e-06	6.087818140042
TJP1	-0.651338168301886	7.7683510390566	-5.39771865526696	4.01165907213969e-07	7.44555202791143e-06	6.07718405220803
EPHB4	0.591069508301887	7.07237723132075	5.39406589160335	4.07648863870493e-07	7.54537056974381e-06	6.06177252913934
S100A4	-1.32250403264151	7.933162385	-5.38875278311359	4.17261901192695e-07	7.68166788449086e-06	6.03936638836508
DDB2	-0.979397949245286	7.62223026518868	-5.387350060565	4.19836628586935e-07	7.70829078830314e-06	6.0334530065854
OLFML2A	0.80667298962264	6.40351407915094	5.37562634595089	4.4197215788744e-07	8.09294862834106e-06	5.9840643515621
ATP10B	-1.18159514962264	6.81547616292453	-5.35471852087925	4.84314429313177e-07	8.82098013922399e-06	5.89613859075865
B4GALT2	0.712386182641508	7.36931791773585	5.35286137864159	4.88261799738176e-07	8.86571018446235e-06	5.88833807445798
CXCL10	1.72142929849057	6.79817568226415	5.35234430360244	4.89366433315125e-07	8.86571018446235e-06	5.88616649158129
VDAC3	-1.02185138943396	8.97685122075472	-5.34591561025708	5.03305822840142e-07	9.09412373015389e-06	5.85917769954938
CA9	0.806376461509432	5.97362741698113	5.34443096818226	5.06579742183211e-07	9.1261424566862e-06	5.85294756260338
UPK1A	-1.34569446660377	7.48934666141509	-5.34315490804322	5.09410327992759e-07	9.12878500113087e-06	5.8475935130614
MORC2	0.978620841132075	7.01333221792453	5.34263393329596	5.10570405626939e-07	9.12878500113087e-06	5.84540783669912
CYP2J2	-0.847192314528303	6.34552858896226	-5.34102714326096	5.14164605488095e-07	9.15023201953807e-06	5.83866754814101
RFC4	1.19208702867925	6.11657639773585	5.33592559761931	5.25740859435455e-07	9.32677940245237e-06	5.81727493163702
CEACAM7	-1.74329583830189	7.5239127804717	-5.33450540842902	5.2900858321412e-07	9.35648727784738e-06	5.81132166551206
PDIA5	0.889677542264153	6.4787888709434	5.33365348062285	5.30978307740701e-07	9.35648727784738e-06	5.80775092311748
BRCA1	0.811252107735848	5.4111396259434	5.33341749480199	5.31525192357948e-07	9.35648727784738e-06	5.80676187806709
TACC1	-0.616665029811321	8.92453142018868	-5.33249675184675	5.33664234899945e-07	9.36999157934865e-06	5.80290317479318
PEPD	-0.751790629056607	7.67364167283019	-5.3295125602926	5.40655007957432e-07	9.44417827199299e-06	5.79039949478906
FOXA1	-1.08084701811321	5.7670801409434	-5.32609460528926	5.48771917542687e-07	9.53293281944646e-06	5.7760833264709
TJP2	-0.683054448867927	7.19885120349057	-5.32561381224229	5.49923210960747e-07	9.53293281944646e-06	5.77406994172896
SH3BGR	-0.599356576792451	5.25237587311321	-5.32344776493707	5.55139307698695e-07	9.59899106729641e-06	5.76500063438367
SCNN1A	-1.08337898716981	8.46210800490566	-5.3205972523297	5.62077419568132e-07	9.66129116061093e-06	5.75306870237066
SAMD14	0.705496154150942	6.5176010795283	5.3202265423405	5.62985927075132e-07	9.66129116061093e-06	5.75151722294014
SLC11A1	0.670561631698114	5.11939491962264	5.31795035560552	5.68595770592758e-07	9.70877278287134e-06	5.74199239652287
DECR1	-0.999807983207544	7.7796948559434	-5.31350333751004	5.79713863808037e-07	9.87392940101968e-06	5.72339042210028
PPM1D	-0.658842546603772	5.91082021745283	-5.30357661850067	6.0530381007573e-07	1.02841418478041e-05	5.68189930649398
PXDN	1.18210359113208	6.98613260254717	5.29865443182613	6.18398734877129e-07	1.04805542412178e-05	5.66134255513153
MB	-1.87173509433963	7.01952395169811	-5.297163996339	6.22418181157865e-07	1.05127636969315e-05	5.65512017107802
APBB2	0.723587570943395	6.19500874037736	5.29677563082746	6.23469720884935e-07	1.05127636969315e-05	5.6534989602866
BMPR1B	1.01897593358491	5.17213651132075	5.29624220858681	6.24916846406179e-07	1.05127636969315e-05	5.6512723307673
PTPRJ	0.714447338113204	5.39729652698113	5.29410406322629	6.30750450739721e-07	1.05848294313324e-05	5.64234852064643
LRRTM2	0.986361810943396	4.74648211849057	5.29078937942168	6.39899384545637e-07	1.07120411677615e-05	5.62851843154308
GRM4	0.762658200943396	7.75175412311321	5.28415499288261	6.58602203634812e-07	1.09981737184004e-05	5.6008524769179
ALDH9A1	-0.772981779622639	8.35076932773585	-5.28051423867577	6.69091599389083e-07	1.1146086887384e-05	5.5856788290577
NDUFA6	-0.939129012452824	8.0906466354717	-5.27960710372348	6.7173044253263e-07	1.11628197627685e-05	5.5818990937692
WDHD1	0.864967759622639	5.12352647396226	5.27768919823086	6.77343116302936e-07	1.12099606570675e-05	5.57390905613013
MUC1	-0.934412139245281	8.16290232660377	-5.27349865488468	6.89766440315661e-07	1.13520597285686e-05	5.55645706084961
PDCD4	-0.659712689811321	6.61633900415094	-5.27200307022785	6.94253933536241e-07	1.13984479953186e-05	5.55023049069399
REEP5	-0.842650884339628	8.57011703839623	-5.25912516999562	7.34092430249312e-07	1.20236242172729e-05	5.496658701815
ART4	-1.00712737943396	5.58098565933962	-5.25780231778866	7.38309022877479e-07	1.20637574790746e-05	5.49116001487127
ROR1	-0.792631922830186	5.53207952443396	-5.24116034603736	7.93418755179812e-07	1.29332937896852e-05	5.42205392912511
MGST3	-1.05143772377359	8.75682944264151	-5.2360699537137	8.11063596216908e-07	1.3158110123899e-05	5.40094173499273
NDUFB3	-0.997215830754721	7.14521288066038	-5.23359187126222	8.19791465470206e-07	1.3268188884269e-05	5.39066836538217
KIAA0232	-0.857770242264151	7.03283251773585	-5.22780331590759	8.40537708647059e-07	1.35079354119045e-05	5.36668197026424
ADAR	0.757068542452832	7.86251618330189	5.22346326732219	8.56427833037659e-07	1.36961288015201e-05	5.34870812485992
NELL2	1.39019129773585	6.55085963867925	5.2137143915441	8.93197858861245e-07	1.41873055256333e-05	5.30836639256377
FLT1	0.941342249056603	5.52396677830189	5.20427845867097	9.30252976271186e-07	1.47415958884738e-05	5.2693621695628
NR2F1	-0.906578306226415	5.54272491745283	-5.20062030578097	9.45018620132461e-07	1.49409193877424e-05	5.25425216321635
NDUFB6	-0.945664330188675	5.44461812603774	-5.1957689129258	9.64953875166472e-07	1.52208659754896e-05	5.23422321299142
EXT2	0.701813128679244	7.0972003390566	5.19460301541415	9.69805586917426e-07	1.52621478309816e-05	5.22941146716748
TGFB3	0.898885505094341	6.69478151009434	5.18696950131642	1.00216465506008e-06	1.56750616180385e-05	5.19792326250575
XK	-0.771463593962261	5.6776535345283	-5.18679222139832	1.00292853983643e-06	1.56750616180385e-05	5.19719231136304
NID1	0.76647340773585	6.12125021141509	5.18550407589874	1.00849614250895e-06	1.57260928158358e-05	5.1918815452
LMNA	-1.20894768490566	9.08355941433962	-5.1779685727383	1.04167531196459e-06	1.62064746713398e-05	5.16082992996738
EIF2AK2	0.686573124716986	8.64625951556604	5.17402306676341	1.05946995010648e-06	1.64034272138808e-05	5.1445823959755
SNCG	-0.921307559999999	7.41682851113208	-5.17093236841041	1.07361614454801e-06	1.65525920254242e-05	5.13186011383854
MMP7	1.85746723981132	7.14758569933962	5.16888638874032	1.083081829894e-06	1.66609209418379e-05	5.12344072012438
TRAM1	0.782462673773584	6.34452076745283	5.16184649230964	1.11627791738508e-06	1.71329846645845e-05	5.09448613019458
PI15	0.978664624150941	5.25028982792453	5.15976500945798	1.12628167827195e-06	1.72372625151702e-05	5.08592966533144
EPHA2	-0.862196181886793	8.47682731660377	-5.15938457080752	1.1281195233208e-06	1.72372625151702e-05	5.08436599889363
MYBL2	1.5627421945283	7.0728420904717	5.15740173806864	1.13774576416063e-06	1.73455436812881e-05	5.07621734326746
AHNAK	-0.735337303018868	9.88391439754717	-5.1440384162296	1.20474372516859e-06	1.83260571111392e-05	5.02134840994437
RUNDC3A	0.687057539622642	5.75705348283019	5.14233195752523	1.21357145504639e-06	1.84193178621486e-05	5.01434795758928
PTPN11	0.626091324528299	6.28410011075472	5.14109296954258	1.22002039598596e-06	1.84761403649315e-05	5.00926609823002
TK1	1.57473580754717	8.33812733056604	5.13655073859688	1.2439498391874e-06	1.87553585025385e-05	4.9906418884579
PPFIA1	1.04987681716981	6.60126066216981	5.13429093951126	1.2560248349379e-06	1.88352287739395e-05	4.98137987450295
LTA4H	-0.985542570754719	8.53401784367925	-5.12997053752475	1.2794294106917e-06	1.90381326253252e-05	4.96367910611746
POLR2I	-0.719897503396231	7.43952198943396	-5.12924157970776	1.28342004337269e-06	1.90559976005118e-05	4.9606934376139
CLU	-1.43431483886792	9.41517112660377	-5.12771735626153	1.2918035672754e-06	1.91388684696116e-05	4.95445134344408
TGM3	-1.81953873679245	9.79591022235849	-5.12150728239302	1.32651556334373e-06	1.96106088693457e-05	4.92903103501702
SIN3B	0.855673550188675	6.28551011509434	5.12048603338968	1.33231037220117e-06	1.96325115575093e-05	4.92485243613917
SNTA1	-0.701277312264151	7.37076993292453	-5.12023369000409	1.33374602674734e-06	1.96325115575093e-05	4.92382001153179
TRIM24	-1.00598471754717	6.01446554160377	-5.11745552896639	1.34965183955158e-06	1.98126178549258e-05	4.91245561997007
MPZL2	-0.673193107169813	7.68447703188679	-5.11696736139818	1.35246578523986e-06	1.98126178549258e-05	4.91045909860858
PHGDH	-1.54108154981132	8.21796200037736	-5.11658321887156	1.35468411980239e-06	1.98126178549258e-05	4.90888810270134
TNFSF11	0.974445062264151	5.40922513056604	5.106335402877	1.41519000701256e-06	2.06092702513769e-05	4.86700480027797
PLOD3	1.09745020283019	7.52979645028302	5.10415004872219	1.42842964528495e-06	2.0726314872055e-05	4.8580797331043
DCT	-0.725453725660376	3.86691098056604	-5.10400767294169	1.42929638429545e-06	2.0726314872055e-05	4.85749834547305
MEST	1.07844268716981	5.78215941188679	5.10043539373136	1.45121187082765e-06	2.09995277071035e-05	4.84291425822489
LHX2	0.717287868679249	4.94902104716981	5.09787120117814	1.4671444584087e-06	2.11851937651828e-05	4.83244957531646
LDB1	0.67718742	7.90923157150943	5.09695286984406	1.47289186372367e-06	2.12208583484733e-05	4.82870256532373
SORT1	-0.645717752830188	6.7547242209434	-5.09648501780462	1.47582836244873e-06	2.12208583484733e-05	4.82679377538572
RBPMS	-0.602377475660379	7.06874264726415	-5.09286992536419	1.49871189244294e-06	2.15046265239186e-05	4.812048143433
RBBP8	0.86928741981132	6.77749007198113	5.08489167750282	1.55044472175475e-06	2.22002881542661e-05	4.77952810111468
CACNA1A	1.18330118113208	5.94616051132075	5.07920830837545	1.58835421932331e-06	2.26481405385767e-05	4.75638110709816
POLR2H	1.02993148245283	8.3655917804717	5.07847264778148	1.59332680785537e-06	2.26717127034421e-05	4.75338609088878
CAPN6	-1.02962228735849	5.65791508688679	-5.07747357182459	1.60010421047627e-06	2.2720814464767e-05	4.74931908310823
PQBP1	-0.858398492452834	7.17646775471698	-5.06691558651697	1.67346520336672e-06	2.36173673333233e-05	4.70636978891879
KNTC1	0.759403979622644	5.43283568622642	5.0668941766861	1.67361724587533e-06	2.36173673333233e-05	4.7062827503543
SNX3	-0.895802211320749	8.82445112169811	-5.06324304202001	1.69974369893116e-06	2.39365968323708e-05	4.69144287741512
IFNA16	0.684162257735847	3.96777845358491	5.06232477803555	1.7063768102581e-06	2.39805629918988e-05	4.68771166333248
PRKAB2	0.622365403962266	5.59786732141509	5.05250297678085	1.77892120434491e-06	2.49487306482048e-05	4.64782829135035
DCTN2	-0.71987103301887	8.1212891740566	-5.05077269796965	1.79200869888699e-06	2.50807774864716e-05	4.64080706367621
GABRP	-1.91568255924528	8.00380796226415	-5.04447724780515	1.84042241280424e-06	2.57056954590041e-05	4.61527345233283
PLOD1	1.40169553396226	7.70374532641509	5.04305739145154	1.85151629574091e-06	2.58078699998172e-05	4.60951737985791
MKI67	0.704852496981134	5.94399692943396	5.04077164245443	1.86951270021234e-06	2.60056450966401e-05	4.60025308294958
ENPEP	0.885104810377358	4.91986080216981	5.02974057726077	1.95878642727019e-06	2.71369397530536e-05	4.55557970133314
SSX5	0.619996952641512	4.12723195990566	5.02789151924461	1.97415154427785e-06	2.71931713025062e-05	4.54809731426315
TIMP4	-0.79631863207547	4.36043404584906	-5.02781503825077	1.97478959971348e-06	2.71931713025062e-05	4.54778786319837
THBS2	1.55026839	5.91243423688679	5.02267663529899	2.01812069154348e-06	2.77339322399235e-05	4.52700392216318
FECH	-0.65279825245283	5.26409946150943	-5.01680741444175	2.06874779519808e-06	2.83157263350759e-05	4.50327997510757
EPB41L3	-0.801433668679245	7.17948968320755	-5.01530303644534	2.08192217693619e-06	2.84329825518424e-05	4.49720189120635
TGM1	-1.19708810584906	9.80777815349057	-5.01488012546797	2.08564044779986e-06	2.84329825518424e-05	4.49549342185743
CLIC4	1.28513907245283	7.81248746735849	5.01401289062069	2.09328548902218e-06	2.84803583466563e-05	4.49199025779214
RABGGTB	-1.11981200679245	7.19285668320755	-5.00534476815672	2.17121344957091e-06	2.94818844146507e-05	4.45699625182375
BID	0.673185763584909	7.17075763839623	5.00229449321503	2.19930209277241e-06	2.9804034312769e-05	4.44469091532318
MYL3	-0.613831123207547	5.32189722273585	-5.0002805325175	2.21804132962858e-06	2.99984599630954e-05	4.43656879335436
PSMD11	0.7493315054717	8.39065909235849	4.99632723005584	2.25527857433269e-06	3.03219540604179e-05	4.42063136924566
COX7A2	-1.2195356890566	9.42455529528302	-4.99574433479281	2.26082025070566e-06	3.03367432462075e-05	4.41828213380312
MXD1	-1.03768752698113	8.08511325009434	-4.9932800356648	2.28439555971874e-06	3.05929836723118e-05	4.40835217675793
FCER1A	-1.58482086792453	6.76527994981132	-4.98913349392659	2.32460558825075e-06	3.10098753276418e-05	4.3916504350717
CLDN4	-0.855158463584914	9.82034249915094	-4.98596318759034	2.3558127155587e-06	3.13649139322923e-05	4.37888665161178
KBTBD11	-0.754450145849058	5.06846030443396	-4.984089141729	2.37445137536219e-06	3.15393720570777e-05	4.37134403434513
FEZ1	0.868478207924526	5.95800583716981	4.98371878489082	2.37815177297145e-06	3.15393720570777e-05	4.36985363889323
TLL1	0.995777665094335	5.36426903707547	4.97750728841008	2.44105646859462e-06	3.22483862292094e-05	4.34486749848317
COL1A1	1.01571341679245	8.18108363084906	4.9753483776814	2.46329696973904e-06	3.24793789639336e-05	4.33618767917133
LGALS3BP	0.745965022452832	9.57353786367925	4.9747027505724	2.46998625909225e-06	3.25048288046244e-05	4.33359241462894
ZNF330	-0.723366449245281	6.12586310990566	-4.9730206442695	2.48749755797404e-06	3.26096129001203e-05	4.32683173906141
CCNI	-0.977738819245284	9.70221941792453	-4.97120945851441	2.50648768921371e-06	3.27128539138362e-05	4.31955386184892
EXO1	0.792507663584906	4.93152575386792	4.97090045259142	2.50974164726942e-06	3.27128539138362e-05	4.31831234993955
RBMS2	1.09623115528302	6.1886158759434	4.97038354103333	2.5151941281803e-06	3.27214778961361e-05	4.31623563031858
MCM2	1.25130113207547	7.92995911056604	4.96604179427649	2.56144899405731e-06	3.32125412428172e-05	4.29879774237592
TYRP1	-0.960163771509432	4.42827154839623	-4.96592858586505	2.56266606661269e-06	3.32125412428172e-05	4.29834318704302
GNAS	-1.39578376603774	7.83299156924528	-4.95922658814802	2.63572885725171e-06	3.40947501799796e-05	4.27144478594936
SLC7A7	1.03703974943396	6.67839834245283	4.95079018322793	2.73058524158934e-06	3.51511997413809e-05	4.23761759978947
IDH1	-1.05834600811321	7.82277365066038	-4.94919662435486	2.74887191283072e-06	3.52513617339185e-05	4.23123199827232
BLVRB	-0.823278007547174	7.91561298584906	-4.94901634753437	2.75094814116817e-06	3.52513617339185e-05	4.2305096860968
FRMD4B	-0.979672626415095	7.69700952773585	-4.94119945353273	2.84245644954417e-06	3.62201073701243e-05	4.19920569931868
FXYD1	-0.735153551886797	6.91397613764151	-4.93866266014646	2.87278472811079e-06	3.64704827007373e-05	4.18905336863471
AR	-0.60431591849057	5.40670864075472	-4.93772366030521	2.88409043379362e-06	3.65460810070695e-05	4.18529628867527
ALDH3A2	-0.792521557924524	7.99005673915094	-4.93434935001521	2.92507594692973e-06	3.6996793921352e-05	4.17179886055176
OASL	0.84204628320755	6.91661821896226	4.93221598641145	2.95128020852766e-06	3.72490547008473e-05	4.16326827361781
FDXR	-0.826815896037735	7.27138064009434	-4.93183952801716	2.95592791330296e-06	3.72490547008473e-05	4.16176318626007
MYH7	-1.73076399641509	7.28793112141509	-4.93082375697394	2.9685040312315e-06	3.73386418661347e-05	4.15770247521611
S100A9	-0.775075990188679	12.3060191813208	-4.92735705143681	3.01181790140377e-06	3.77705326687678e-05	4.14384770603011
TAF12	-0.712372862452832	6.436863445	-4.9270092140774	3.01619764321702e-06	3.77705326687678e-05	4.14245790368694
TNFRSF10D	0.820206985660375	6.05736596830189	4.92666549359732	3.02053163204597e-06	3.77705326687678e-05	4.14108461107924
IFIT3	0.91007415037736	7.45682160990566	4.92631473018714	3.02496066907994e-06	3.77705326687678e-05	4.1396832413531
PRKCZ	-0.754593300943393	7.05171372707547	-4.92035552610258	3.10117886821099e-06	3.86515541421187e-05	4.11588461528408
ELAVL2	1.10787692018868	5.62665804386792	4.91897453159148	3.11910652872054e-06	3.88041850476526e-05	4.11037207236452
MYBPC1	-1.96126313509434	7.34417391981132	-4.90849541022232	3.25846608723348e-06	4.03907865259613e-05	4.06857410107456
HNMT	-0.74559781754717	4.96343589273585	-4.9063559235487	3.28765377820418e-06	4.06787596107511e-05	4.0600472551788
SLURP1	-1.44529741471698	9.54134257018868	-4.90468009647166	3.31069342460377e-06	4.08897578481804e-05	4.05336994488443
TFRC	1.51492355924528	8.03567754679245	4.90313419783053	3.33208592448454e-06	4.10796874805585e-05	4.04721160862815
EXTL3	0.781669486415092	6.97455012622641	4.89927162690522	3.38612611757439e-06	4.16707051946542e-05	4.03182979054192
CKAP5	0.653409482830187	6.59467483273585	4.89475777220336	3.45035829402935e-06	4.23847970291734e-05	4.01386408305334
PRSS23	1.48193617679245	6.73259693481132	4.89426941904797	3.45737815370301e-06	4.23947805920854e-05	4.01192100358069
ABCC1	0.69045062339623	6.63716674056604	4.89166168362179	3.49509883016235e-06	4.27805107706251e-05	4.00154731408808
CENPA	0.786212908867926	6.01041544783019	4.88412280071175	3.60641193335767e-06	4.38288140655389e-05	3.97157697209345
IDI1	-0.906677586792456	7.98835157169811	-4.88148881085815	3.64610962646159e-06	4.42325555039656e-05	3.96111261560156
CX3CR1	-0.830364906415095	5.28220300226415	-4.87917946861071	3.68126359670593e-06	4.45798410735842e-05	3.9519409672339
PDLIM3	-1.14528002603774	6.83799870962264	-4.8668843661186	3.87404265907693e-06	4.68313475424698e-05	3.90315682144314
TFF1	-1.06477902849057	5.58536286688679	-4.86545864538807	3.89702181786951e-06	4.69694413911274e-05	3.89750494686013
ACTN1	0.865928901698116	8.50336252122642	4.86385422238232	3.92303961571209e-06	4.71731700269605e-05	3.89114591545183
CADM4	0.979255207547169	6.4583531445283	4.86088251952441	3.97167614969425e-06	4.76740739936938e-05	3.87937127786626
TRAF3	0.605058032452832	6.76063694924528	4.85459521962177	4.07651625029202e-06	4.8761131330113e-05	3.85447450298209
ZNF43	-0.685399486981134	5.50048632443396	-4.85214645463191	4.11807249397326e-06	4.91720893948206e-05	3.84478331018601
GSN	-0.731556185094343	9.04182981971698	-4.84622842706509	4.22020945285168e-06	5.0216081120169e-05	3.82137509021821
F10	-0.878982533773582	5.8261213340566	-4.83929867374714	4.34293705412809e-06	5.15865392690345e-05	3.79398825473001
SYPL1	-0.753973577169807	9.24418313688679	-4.83793624881261	4.36747042370247e-06	5.17878871421665e-05	3.78860680713761
MDFI	0.63598946301887	7.05570515018868	4.83461296769309	4.42787916952324e-06	5.24131971019822e-05	3.77548422849557
CDSN	0.707067040377354	7.29358677528302	4.83092157172542	4.49593070092634e-06	5.31266551683857e-05	3.76091484196232
USP7	-0.717561851132074	8.18725095103774	-4.81159230896719	4.86918745526997e-06	5.70919741983925e-05	3.68474158538915
CLSTN3	0.616048647358491	7.82283006330189	4.80772685410701	4.94736042530844e-06	5.77614900937721e-05	3.6695320202588
KCNH1	0.847679694716983	5.46259335169811	4.80692252626458	4.96377920892534e-06	5.78542866842322e-05	3.66636818560043
ANXA9	-1.24521669679245	6.92629076745283	-4.80576789391391	4.98744128442833e-06	5.80310459499923e-05	3.66182701823027
RIMBP2	0.668743942641512	4.7992669554717	4.80003324441614	5.10659436233526e-06	5.93163936985542e-05	3.63928304808079
ARTN	1.00601712981132	7.45215115811321	4.79095959866737	5.30078994763348e-06	6.12661730103712e-05	3.60364827842856
KEL	-0.820006782452831	5.40933904311321	-4.79078852040502	5.30451937530936e-06	6.12661730103712e-05	3.60297682316731
PCSK1	0.612779998490567	4.01763327301887	4.79032070668838	5.31473050824155e-06	6.12661730103712e-05	3.60114080688425
ITIH3	-0.684353719811322	5.26409909235849	-4.77647818846946	5.62566013023705e-06	6.44685548481863e-05	3.54686582709723
PCM1	-0.66203622037736	5.8730800990566	-4.77594468315776	5.63799033282003e-06	6.45016314458305e-05	3.54477604299138
IBTK	-0.692277365094338	6.25898133292453	-4.77479362612756	5.6646825848383e-06	6.46986321980695e-05	3.54026777230095
RDH16	0.718527238301884	6.24689242311321	4.77315660741078	5.70285528183017e-06	6.50258790899834e-05	3.53385737755767
HSPA4	-0.707409008867923	7.05032987386792	-4.76722525374778	5.84326688000547e-06	6.62948717449125e-05	3.51064273140663
SRPX	-1.07108656867925	6.83802815660377	-4.76525114582689	5.89073915912866e-06	6.66303857304406e-05	3.50292044304859
TRIM29	-0.630736754528304	10.4185164557547	-4.76411250130225	5.91829060495374e-06	6.68130988955934e-05	3.49846725139731
IFI44	0.945471246603778	7.26764393688679	4.75672602158637	6.10007921131914e-06	6.8638453069703e-05	3.46959579378083
RNASEH2A	0.961513519245283	6.74188169245283	4.75523031258757	6.13754403185184e-06	6.88932648530383e-05	3.46375307017643
MMRN1	-1.27923703018868	5.87223568245283	-4.75501726077383	6.1428987255491e-06	6.88932648530383e-05	3.46292091786606
SYT5	0.853256508301887	6.6665422645283	4.75438703183423	6.15876499868997e-06	6.89579753132008e-05	3.4604594683835
RGS1	1.78541294905661	7.80587448320755	4.75350814846396	6.18095764088147e-06	6.90931926141088e-05	3.45702721708076
VCAN	0.97545167716981	6.53070928273585	4.75197009429356	6.21998177780964e-06	6.93025702160519e-05	3.45102173661839
OSMR	0.671908823396227	6.48072262792453	4.7403519740202	6.52258176011846e-06	7.24377779213156e-05	3.40569849168124
HIC2	-0.752278053584907	6.75400330283019	-4.73751328305971	6.59865990489642e-06	7.30413711251899e-05	3.39463550011821
MYRIP	-0.72295783509434	5.41094855415094	-4.7372263755541	6.60639686273038e-06	7.30413711251899e-05	3.39351759977369
MAPK13	-0.768376731886794	7.80904481877359	-4.73633075178858	6.63060554852942e-06	7.31616088795735e-05	3.39002819397702
GULP1	-0.775004940943397	5.36861269292453	-4.72656049781387	6.90034671084364e-06	7.57706881592638e-05	3.35199062109233
LILRA3	0.918736364150941	6.18082594433962	4.72587844414504	6.91956937655371e-06	7.58598055246578e-05	3.3493371618664
ACTA1	-2.23641320301887	7.32353368716981	-4.72408526852384	6.97035539616556e-06	7.61720437692972e-05	3.34236219027652
MMD	0.901546927169812	5.52548000037736	4.7214732758685	7.04497899606526e-06	7.67698453473387e-05	3.33220533340769
ADAM12	0.85076796735849	5.62781144009434	4.72138413822372	7.04753924345262e-06	7.67698453473387e-05	3.33185878221281
FCGR2A	0.732880987735851	7.17723135726415	4.7206819914523	7.0677381515033e-06	7.68672795776554e-05	3.3291291108041
TST	-0.910364486037736	8.58050373207547	-4.72008895342018	7.08484200399857e-06	7.69307963232277e-05	3.32682381804692
CILP	-1.10693392245283	5.68902376632076	-4.71711180614839	7.17131434612913e-06	7.77461539429555e-05	3.31525373447939
TMPRSS11D	-1.27652202716981	9.16377488698113	-4.71620537802091	7.19784447092229e-06	7.79101073477009e-05	3.31173203179491
IL1B	1.07523945320755	8.37508846528302	4.71318755485535	7.28686027935349e-06	7.874882232276e-05	3.30001021542741
CFD	-1.06284126698113	8.39560108216981	-4.70641744869009	7.49045582071476e-06	8.08211899770645e-05	3.2737316652124
F2R	0.792065450566037	5.07805979622642	4.70454913784819	7.54760497566497e-06	8.13093722141825e-05	3.26648406728009
TNFAIP6	1.27050906943396	6.08553740660377	4.6976068984642	7.76368499154406e-06	8.32432786377487e-05	3.2395700914363
PCBD1	-0.668165200377359	7.29480536566038	-4.69078580350711	7.9818280069211e-06	8.51810707613611e-05	3.21315118257614
TNFRSF10B	0.811603300943395	7.18377472084906	4.68770559796879	8.08227086384589e-06	8.61184243370786e-05	3.20122944795164
RECK	-0.747990867547168	5.63382595811321	-4.68512355642582	8.16741179816883e-06	8.68900663263132e-05	3.19123979156235
CDKN2C	-0.937812811509433	6.22434673349057	-4.68216678297314	8.26597687778707e-06	8.76655622287045e-05	3.17980478247489
RAB31	0.815557957547171	8.69265021028302	4.67748646828355	8.42435728708117e-06	8.90686691497901e-05	3.1617138740604
PIK3C2B	-0.58603065	7.38730753330189	-4.67261120433123	8.59246019483807e-06	9.07055689810573e-05	3.14288209923027
NRG1	0.951243340754713	5.62934658037736	4.66864993598779	8.73143662592359e-06	9.20304199923736e-05	3.12759036719568
TEAD1	-0.639176410754716	6.50300136688679	-4.66661140156187	8.80380239518192e-06	9.26501854531471e-05	3.11972432273969
BCKDHB	-0.612923818490565	5.77835435207547	-4.66365612203332	8.90974425164234e-06	9.34770403052491e-05	3.10832488244357
RND3	-0.903802356037742	8.68468109481132	-4.65903134301878	9.07801768266181e-06	9.4950782193844e-05	3.09049523180571
BEX4	-0.855627196037735	7.38180815650943	-4.65674980594258	9.16216172891791e-06	9.56843495542956e-05	3.08170365661478
ZBTB33	0.760766180754718	5.50604637943396	4.65084600257387	9.38341804859914e-06	9.76962580364819e-05	3.05896742079913
CD9	-0.80084435	9.68484539009434	-4.6487961741385	9.46144276695764e-06	9.82092007573263e-05	3.05107775691327
IGFBP3	1.29938845471698	7.50880550320755	4.64808938045797	9.48849157147087e-06	9.83405120381578e-05	3.04835788534533
CACNA2D1	0.955526518301886	5.1290078704717	4.64749834622573	9.51116777454993e-06	9.83802700089811e-05	3.04608368761316
FGFBP1	-1.01544564283018	10.2661942080189	-4.64690054355693	9.5341570463884e-06	9.83802700089811e-05	3.04378364095553
HSD3B1	0.867250250754719	4.29138445122642	4.6464839224657	9.55021055762539e-06	9.83830137384335e-05	3.04218080657588
TNNC1	-1.30527891660377	6.25175981698113	-4.64488366973439	9.61211624882791e-06	9.8871617438998e-05	3.03602516214993
TNNT1	-1.44730964943397	6.90226869037736	-4.64250269893932	9.70494376420075e-06	9.96763397135205e-05	3.02686895367203
LCN2	-1.19878447754717	9.8479002695283	-4.64208514958402	9.72131208830746e-06	9.96945368815915e-05	3.02526355586301
OAT	-0.734836302075472	8.40207313669811	-4.63622153269684	9.95401423539913e-06	0.000101927911885721	3.00272918131159
CSTA	-1.56734496301887	10.8302774713208	-4.63551255354028	9.98251347363772e-06	0.000101973435085622	3.00000579529739
HSP90AB1	1.00780013	9.61211134386792	4.63536833521602	9.98832036197384e-06	0.000101973435085622	2.9994518464635
JAG2	0.659360041132077	7.90125062207547	4.63354518257355	1.00620114181066e-05	0.000102572444754729	2.99245002474594
KRT16	1.1434563735849	11.0685061143396	4.63036251032699	1.019191708633e-05	0.00010374186840482	2.9802313491923
MUC4	-0.997386379056602	8.63517854915094	-4.62966921840485	1.02204294839303e-05	0.000103877281808399	2.9775704548896
NLRP3	0.661673352452831	5.43570631	4.62880411333676	1.02561162047958e-05	0.000104085102048671	2.97425050316784
KRT20	0.703250002264153	4.17705514339623	4.61833780007833	1.06975389202893e-05	0.000108403843954861	2.93411738141374
ANXA2	1.01527975641509	8.70234170367925	4.61709713676821	1.07510680743336e-05	0.000108644088826311	2.92936406157514
AOX1	-0.888714809999998	5.48625207235849	-4.613455089315	1.09097083333595e-05	0.000110063970335075	2.91541529809483
RGS4	0.634866788490563	5.18125448179245	4.61211109867524	1.09688202651603e-05	0.000110497112700656	2.91026976956883
COL16A1	0.756803776415093	6.99494477273585	4.60828412259496	1.11388429406277e-05	0.000112044620448434	2.8956234957359
SYF2	-0.714888931132078	6.49397148613208	-4.60654584644939	1.12169098329481e-05	0.000112663961998582	2.88897359321552
ATP6V0A1	-0.761071796792452	8.4602784295283	-4.60001499751006	1.15149729758329e-05	0.000114981382200203	2.86400432088874
NUTF2	0.702936017735849	7.59030060396226	4.59948689267799	1.15394074428008e-05	0.000115057157422378	2.86198626157179
AGRP	0.899330907547169	6.30118248698113	4.59048077958928	1.19639096136187e-05	0.000118942507512396	2.82759484030318
MEIS1	-0.927023781886796	5.95014895773585	-4.58485340884166	1.22367835536632e-05	0.000121302223035587	2.80612863976217
PSMD3	0.838455960000001	8.78951772698113	4.57718458465347	1.26183598434563e-05	0.000124903474972183	2.77690350933469
LMO2	-0.754230649999998	6.45169035028302	-4.57570981599268	1.26930476747533e-05	0.000125279646847637	2.77128707364842
FABP3	-0.643518989433964	5.63196479113208	-4.5749919985032	1.27295551968358e-05	0.000125458675316578	2.76855381261629
PAQR3	0.633700273018868	4.82317425273585	4.57232670430558	1.28660003183848e-05	0.000126620723594479	2.75840758881693
MEG3	-0.852757432830182	6.65121844849057	-4.56369038666605	1.33179088855503e-05	0.000130504042594417	2.72555820341287
AMOT	-0.649748325283017	5.99050858037736	-4.56029205441684	1.34999082464786e-05	0.000131908974711658	2.7126436426357
ELF3	-0.639264557358493	7.54060088528302	-4.55421633591092	1.38313076430479e-05	0.00013495404457431	2.68957044473038
CCT3	1.18528484811321	8.57223929462264	4.55187089183976	1.39613326809991e-05	0.000136028391171504	2.68066891037677
OVOL1	-0.934727831886789	8.52186405971698	-4.54732683264102	1.42166140588524e-05	0.000138121584668509	2.66343188887768
EPHA4	0.721129105471698	6.94791452311321	4.54687729768494	1.42421124725204e-05	0.000138172767311526	2.66172729485557
EIF1B	-0.717033425094338	5.81276016556604	-4.54221044659525	1.45094501666235e-05	0.00014036762696606	2.6440377548877
ASPA	-0.837412164339622	4.81816586839623	-4.5399515072209	1.46405882617181e-05	0.000141236183372224	2.63547972655083
RAB9A	-0.732488150943395	7.82518890754717	-4.53610155822703	1.48667340041629e-05	0.000142772442153108	2.6209007595331
PTDSS1	0.912454717735853	8.65895570037736	4.53345108925345	1.50243809355531e-05	0.000143922190448566	2.61086883552337
IFI44L	1.13612269830188	7.49289421783019	4.5316177460143	1.51343702512374e-05	0.00014477275744531	2.60393202083605
PABPC1	-1.14968938415094	10.3135964786792	-4.52541538238981	1.5512273996417e-05	0.000147766849924029	2.5804782344729
TNNI2	-1.28149037849056	6.39294788603774	-4.51319935955535	1.62834305676469e-05	0.000154038546782588	2.53434788615745
PPP1R1A	-0.638780391886792	5.65908339990566	-4.51233253333565	1.63395359481659e-05	0.000154355505568428	2.53107777597341
ANXA13	0.705950320566038	4.54810199141509	4.50689605737255	1.66956949898915e-05	0.000157177828001365	2.51057834331793
STXBP3	-0.63155165264151	6.40360446801887	-4.50637309391739	1.67303486027807e-05	0.000157177828001365	2.50860727911765
EPHA1	-0.638973463018869	7.46091155169811	-4.50156908781673	1.70519490071865e-05	0.000159979136976763	2.49050811584358
ERBB3	-0.712198183396227	7.0610245245283	-4.49926746280538	1.7208137671141e-05	0.000161223018235793	2.48184136083948
FDFT1	-0.999187566603779	7.45146407745283	-4.49208208770535	1.770468092682e-05	0.000165647905109836	2.45480428297895
IRF7	0.863776716037735	6.64553386235849	4.48979245807022	1.78657923632935e-05	0.000166698581750402	2.44619506373084
PITX1	-0.692415146226418	9.26151223933962	-4.47977116739627	1.85877634023398e-05	0.000172492423964648	2.40854930018657
CCDC69	-0.602977946226416	6.99982824160377	-4.47794596626769	1.87222561489039e-05	0.000173504761868404	2.40169896842408
SCGB1A1	-0.989867374905664	6.83528534575472	-4.47492408448301	1.89469964890152e-05	0.000174955950247659	2.39036145449721
KLF7	0.730430393018871	7.13078502367925	4.47480780797636	1.8955695927272e-05	0.000174955950247659	2.38992531206358
FMO2	-1.39928633924529	6.44561802490566	-4.47249999666564	1.91291590906756e-05	0.000176318699850626	2.3812705271483
LRCH1	0.614344793773585	5.19379406349057	4.46822998819091	1.94541576639086e-05	0.000178700430357024	2.36526513212611
LYRM1	-0.613213284339626	6.12473806915094	-4.46813048675885	1.9461794109731e-05	0.000178700430357024	2.36489229270518
PUM2	-0.710304930000001	8.55972597367925	-4.46367730142184	1.98065420825605e-05	0.000181338716385909	2.3482116857027
FAP	1.24482976018868	6.20284729726415	4.46121749991676	1.99994901618442e-05	0.000182860130930918	2.33900271699309
CCNE2	0.6991382545283	5.50185114462264	4.45775266758337	2.02743541368442e-05	0.00018487828939205	2.32603702646276
LSM4	0.965786813584907	7.33823976301887	4.45670272748654	2.03583629889883e-05	0.00018539682561972	2.32210942605294
SMOX	0.610168266226417	6.45156785575472	4.45617580036788	2.04006505387648e-05	0.000185534544846556	2.32013854382573
FOXD1	0.738675286226417	5.4333251159434	4.45522988690152	2.04767758655513e-05	0.000185979227608664	2.3166009144109
IFIT2	0.629459838867925	6.5416021854717	4.44920485799878	2.09681332344227e-05	0.000190189043812891	2.29407994887115
ADAM20	0.888306908301885	5.28252737584906	4.44539255761826	2.12848940569635e-05	0.000192806135821035	2.27984074875344
DLG2	-0.82822936471698	5.05399832103774	-4.44424795253034	2.13808963556939e-05	0.000193419234581973	2.27556720717074
ADAMTS2	0.846702051320758	7.16807382415094	4.44294178097511	2.14909603703302e-05	0.000194157750435655	2.27069135829056
PPP1R13B	-0.591942504150943	7.16325243358491	-4.43689676267873	2.200750207777e-05	0.000198368474271961	2.24813854796034
PRKAR2B	-0.608093711698114	4.35302123584906	-4.43680858219424	2.20151249631254e-05	0.000198368474271961	2.24780971961445
NCBP2	0.916778705283019	6.28240277301887	4.42028016683132	2.34898498298992e-05	0.000210269560076293	2.18625411709604
SLC26A2	-0.986907134716982	6.15275093264151	-4.41843776066314	2.36600206409494e-05	0.000211239138532921	2.17940238438421
KCNS3	0.761867252641509	6.24499064820755	4.41620173544622	2.38681451484213e-05	0.000212541631504195	2.17108946748209
RPS29	-1.3242564145283	9.72016918235849	-4.41558141206494	2.39261957320098e-05	0.000212781141731285	2.16878379308594
GANAB	0.927486096603774	8.67920792811321	4.41517370371225	2.39644236950044e-05	0.000212843971179298	2.16726850733589
RPL39L	0.832872665660375	5.95795023339623	4.41280649576336	2.41875469675957e-05	0.00021454668284244	2.15847246910409
ITM2A	-1.09352610924528	5.48082310877358	-4.40964011976976	2.44891310134075e-05	0.000216940032193999	2.14671198720752
MRPS14	-0.644303405471698	5.84327508443396	-4.40697842724021	2.47454487365253e-05	0.000218926703200087	2.13683050195111
ETF1	-0.722861681698113	8.15157229235849	-4.40383221678898	2.50517622124279e-05	0.000220813830872238	2.12515557233649
HCK	0.960224332452838	6.82092076754717	4.39573953755508	2.58565533935764e-05	0.00022757765422439	2.09515183867772
MYL2	-1.58819919962264	7.24471970358491	-4.38226450989943	2.72522109679884e-05	0.000237755094368922	2.04527783633552
TGFBR1	0.657141290566037	5.86704346132075	4.38222366005517	2.72565503500536e-05	0.000237755094368922	2.0451268037117
MOXD1	-0.850650183773585	6.77368116264151	-4.37100369261626	2.84739768549207e-05	0.000247741734928801	2.00368066621721
CKMT2	-1.5538406145283	5.88413674349057	-4.3653770194817	2.91040666455711e-05	0.000252719898688266	1.98292377014033
CCNT1	0.765962693584912	6.7640321354717	4.36490843298895	2.91571420448542e-05	0.000252719898688266	1.98119598583089
CASP9	-0.643736744339616	6.411797585	-4.35917969005253	2.98136072852261e-05	0.000256501602327134	1.96008326089247
MAP2K7	0.731722464528299	5.22681681226415	4.35472365513707	3.03340546190113e-05	0.000260278383225938	1.9436743410252
PNMA2	0.615700353773584	4.0566900740566	4.35401130096432	3.04180621355081e-05	0.000260671724448583	1.94105225036243
ASAH1	-0.628800481886792	9.00234645320755	-4.34378896596601	3.16485425563144e-05	0.000269862104443979	1.90345803834907
HSPB6	-0.816641698301887	6.1372118204717	-4.3394701306582	3.21826929053019e-05	0.000273733241025171	1.88759340945376
ACTN2	-1.44045448094339	5.22073819556604	-4.3384743206181	3.23070801599787e-05	0.000274449449617729	1.88393700799473
BAG2	0.871820923962265	4.95552177160377	4.33519350100962	3.27201736413879e-05	0.000277268965224168	1.8718946933029
UBFD1	0.654127909056608	5.39289863566038	4.33485755913352	3.27627586131473e-05	0.000277285800901854	1.87066197163392
IFNG	1.14441020037736	5.32507386830189	4.330713253663	3.32925134368125e-05	0.000281072764862088	1.85546015437397
IFNA5	0.71004266754717	4.44085972924528	4.32082453561952	3.45900927121259e-05	0.000291216454375882	1.81922829490796
PCBP1	-0.98661495433962	9.27798028113208	-4.31987771291296	3.47168565574862e-05	0.000291216454375882	1.81576222197396
NCAPD2	0.78265905981132	6.78506813575472	4.31971540691411	3.47386314961514e-05	0.000291216454375882	1.81516811521829
MLF1	0.965103039433965	5.54956749726415	4.31838054877857	3.49182152407648e-05	0.000291911150666369	1.81028257920828
ALPL	0.699067576226419	6.65318028490566	4.31365190776233	3.55615967709367e-05	0.000296563743523196	1.79298444002854
IL13	0.750279335094341	5.35299444981132	4.31064088087931	3.59772095107137e-05	0.000299663830436798	1.78197654988904
HOXD8	0.612278481698114	5.69061682386792	4.30878388005109	3.62358586078581e-05	0.000301450565519696	1.77519030929438
GAA	0.888011936415094	8.00716557028302	4.30675834312639	3.6520022749856e-05	0.000303444957885056	1.76779051276734
NPY1R	-0.782139516415092	3.88627889613208	-4.30342358265211	3.69925373512601e-05	0.000306625036540178	1.75561312357965
IGF1R	0.617706728301885	6.85133670150943	4.29910135380118	3.76137317437622e-05	0.000311019113571302	1.73983971927895
LRRFIP1	-0.61766634754717	7.77875830509434	-4.29073778634619	3.884437679154e-05	0.000319498259329232	1.70934968702981
AMIGO2	0.710867905283018	5.27223675830189	4.29061041535657	3.88634148465866e-05	0.000319498259329232	1.70888566973287
LDB3	-1.03394818301887	6.25001871773585	-4.2899731762001	3.89587974505726e-05	0.000319818012725253	1.70656432941148
IFI16	0.63018612264151	8.64596161735849	4.28736741632536	3.9351179225846e-05	0.000322264453372336	1.69707457496951
ERC2	0.612193476792454	4.59141583311321	4.27428135179886	4.13799033736933e-05	0.000337261026303491	1.64947881468923
CXCL1	0.96763806339623	8.3647656954717	4.26531877864069	4.28270171371788e-05	0.000347397300530797	1.61694010092893
GNG4	-0.861589501886795	6.93135690528302	-4.26432141744514	4.29910302372949e-05	0.000347901346588536	1.6133221601453
LMO7	-0.616219793962264	6.85758289886792	-4.26321105968709	4.3174335876005e-05	0.000348971259210786	1.6092950277195
RPL9	-1.16976427226415	10.3964590531132	-4.25963856294214	4.37692221826934e-05	0.000353361450954841	1.59634305778182
TMEM147	-0.729387860754718	9.23355945301887	-4.25693470930282	4.42246957155865e-05	0.000355776998512904	1.58654544137469
SDHD	-0.756790989433965	8.29414898830189	-4.25659729431084	4.42818532873849e-05	0.000355817715238634	1.58532310239118
NR3C2	-0.767539310188682	5.83269877075472	-4.24905253305375	4.55786326826844e-05	0.000364522319932944	1.55800896919202
NOL4	0.795336613584905	4.66120598773585	4.24767380397586	4.58195187041722e-05	0.00036602024882982	1.55302130356839
SMARCA4	-0.611897751698119	7.70829888264151	-4.24338935321156	4.65759171424214e-05	0.000371627937012545	1.53752928911113
CCNB1	1.02381817264151	6.19993594933962	4.23797888097962	4.75482708926373e-05	0.000378943629167693	1.51798160513863
ACE	0.60013584037736	6.2581590745283	4.23521373560532	4.80527192487328e-05	0.000381627991242843	1.50799816425595
FZD2	0.597000111509435	6.05954679160377	4.23140461275159	4.87560517490906e-05	0.000386315352025857	1.4942530809597
PUF60	0.799687443018868	8.51796718339623	4.22530469321706	4.99030177924105e-05	0.000393180487853651	1.47226008832029
ATP8A1	-0.887339421509436	5.84984585301887	-4.22526629315318	4.99103196148045e-05	0.000393180487853651	1.47212171017971
MMP2	0.641546078301884	6.87194830650943	4.2211663766798	5.06958586337432e-05	0.000398410804328336	1.45735244482148
BGN	0.851196388301885	9.09041437	4.21870715007074	5.11727289721596e-05	0.000401274097451033	1.44849839776653
HDGF	0.680663421886795	8.90320132	4.214190443874	5.20598162952559e-05	0.000407133115435288	1.4322463213735
IGFBP1	-0.714482539056605	4.23156840518868	-4.20956068998492	5.29844308414543e-05	0.000413581328739581	1.41560037886966
TCEAL1	-0.611736053018869	6.26828063424528	-4.20730509037127	5.34405949498052e-05	0.000416665825921427	1.4074952716144
GUCA1B	0.635465620377362	5.88735956584906	4.2019903988515	5.45303828205693e-05	0.000424194208046115	1.38841012889668
MYH6	-0.676241076603774	4.46161367679245	-4.20083481151184	5.47701474712302e-05	0.000425574638485213	1.38426268025679
MAGEA4	1.19458812301887	4.16429554981132	4.19698905393455	5.55753898621516e-05	0.000430851206309302	1.37046598459368
OLR1	1.06916651716981	4.70083328820755	4.19640678115236	5.56982955250089e-05	0.000431314465346724	1.36837786347272
FRZB	-1.06104499169812	6.06749623188679	-4.18527178837713	5.80995006646275e-05	0.000446097653020167	1.32848599390339
AEBP1	0.70529741886792	7.24845117849057	4.18160260514091	5.89122878416476e-05	0.000451594754162125	1.31535754859816
CRABP2	-0.795045706792457	8.44697030433962	-4.17938439371541	5.94089425542377e-05	0.000454891342651842	1.30742473207023
SPRR1A	-0.964399437735855	11.934229309434	-4.17639051549583	6.00856452392319e-05	0.000458866137362713	1.29672275242818
CACNB4	-0.701346551886794	5.67966988273585	-4.1757990688322	6.02202016454064e-05	0.000459044617453265	1.29460920652648
BCLAF1	-0.689618322452832	8.20858209990566	-4.17449271165296	6.05184287251437e-05	0.000460803643470158	1.28994167651881
EIF3J	-0.661039405094346	6.468768945	-4.17207399606452	6.1074341485531e-05	0.000464001949217105	1.28130253256052
PRAME	1.08926661415095	4.19054066650943	4.17066936140963	6.13994262125693e-05	0.00046595342336872	1.27628712495394
EI24	-1.00026805490566	8.61545231141509	-4.16145050581866	6.35745974980411e-05	0.00048139079923683	1.24340031555355
REL	0.623053586037735	7.11749125150943	4.16035965430812	6.38368219363439e-05	0.000482841078433254	1.23951234197591
TTK	0.639722640754715	5.26745450113208	4.15239363750741	6.57834424001089e-05	0.000494563611251292	1.21114242268933
IFI27	0.668464575094344	10.4378614883019	4.15224165104887	6.58211306921558e-05	0.000494563611251292	1.21060152406421
ENO2	0.599468234150942	6.2465732640566	4.14798185723328	6.68859043237025e-05	0.000500910884354044	1.19544732212607
EIF3D	-0.826956606037738	9.31758701490566	-4.14627484957152	6.73172071741668e-05	0.000503037773522494	1.18937779883889
ANKRD1	-0.962437033396226	4.37868804009434	-4.14407648121265	6.78765918987199e-05	0.000506443539211334	1.18156382583871
RAP1A	-0.66547861773585	7.29881031132075	-4.13880164805127	6.92370402782569e-05	0.000514569080631659	1.16282694668367
TBC1D9	-0.627358934528301	7.00649316084906	-4.13603979386042	6.99597518718548e-05	0.000519375114439965	1.15302336917494
ZNF146	0.727140146037733	8.49430813245283	4.1349604156946	7.02441612292895e-05	0.000520920327031539	1.14919325550413
CDC20	0.886528709999999	7.59189932141509	4.11838601282553	7.47531355906466e-05	0.000552558350740385	1.09047080711727
NCOA2	-0.687717477924529	7.03333923462264	-4.11512537460067	7.56722567580878e-05	0.000558144183215702	1.07893862032941
RRM2	0.997042971886793	6.49830540745283	4.11482848647998	7.57564807504544e-05	0.00055816263594995	1.07788891907387
ABCA6	-0.926516797547169	5.68195807254717	-4.10941408192876	7.73083448232406e-05	0.000568304399519489	1.05875496295334
EYA2	-0.745721787358488	7.34684011386792	-4.10672810869873	7.80894550312261e-05	0.000572879675470756	1.04926979544018
PLN	-0.946247621320757	5.42994356839623	-4.101239663189	7.97091405567621e-05	0.000582883758032853	1.02990207317208
MDK	1.08811204698113	7.70464306537736	4.09933073785228	8.02799892115856e-05	0.000585803767430694	1.02317023836564
RORA	-0.688753628301884	6.57759167867925	-4.0965757017646	8.11107723820855e-05	0.000590604024914333	1.0134586095108
CENPE	0.622545301886791	5.5861409345283	4.08813586262519	8.37073986050064e-05	0.000606923070564961	0.983737375484425
CCNA1	0.915349403773584	5.12139895792453	4.08770415112733	8.38423390721365e-05	0.00060725681427645	0.982218286404899
CASP4	-0.68684370283019	8.19874037367924	-4.0865912063023	8.41911751214086e-05	0.00060913742169409	0.978302640060713
ALDH3B2	-1.02456210509434	7.99855406858491	-4.08565189123267	8.44866710905166e-05	0.000610628532855268	0.974998475751916
KRT15	-1.07936257358491	10.4914594871698	-4.08374765711522	8.50887694207308e-05	0.00061433012171627	0.968301780954237
EIF3H	-1.1787068509434	8.9781151309434	-4.08045543928962	8.61394422678275e-05	0.000620603787646901	0.95672928039574
PLEKHB1	0.611759533584904	5.12134967886792	4.08010548289556	8.62518546685918e-05	0.000620758869743395	0.955499546270139
SLC16A7	-0.689040688490562	6.42277652650943	-4.07964794598321	8.63990358726509e-05	0.000621163594747585	0.95389189416414
GPNMB	0.947504368867925	9.38836913783019	4.07660394462981	8.73843770405866e-05	0.000627587061185286	0.943199505276211
EDNRA	0.783200606037732	6.96866840811321	4.07088529769218	8.92646774431971e-05	0.000638406017735116	0.923127888994564
CSPG4	0.657710939811321	6.17032505235849	4.07017933450602	8.94994685862307e-05	0.000639415659460204	0.920651488575512
PKIA	-0.627086753962264	5.67971551056604	-4.0697800882557	8.96325126752318e-05	0.000639697034035353	0.919251138643935
AHR	0.651721484339622	7.17060080424528	4.06583090873117	9.09587729063281e-05	0.000647808570333911	0.905404862793324
UNC13A	0.71534959981132	4.78252107122642	4.06535434818948	9.11200819889505e-05	0.000648281416650554	0.903734651515234
GSTA4	-0.739139429056604	7.85175797528302	-4.0625149858664	9.20868592163618e-05	0.000653797555558993	0.893786449758355
SMS	1.03151853792453	7.21005983575472	4.06183705500697	9.23191368072203e-05	0.00065476604817582	0.891411952569661
ZMYM2	-0.714166686981129	6.97095876311321	-4.05307655238283	9.53716440402071e-05	0.000675013812222398	0.860753818431824
NEUROD2	0.611497483018867	6.20577412226415	4.05135214747605	9.59837702774067e-05	0.000678643013452058	0.854724826522308
MMS19	-0.835513332075473	7.65520905018868	-4.04924914214342	9.67353822917738e-05	0.000683249908017389	0.847374688968805
CREG1	-0.672604283018865	7.41605442773585	-4.0478404314786	9.72420013962681e-05	0.000686118666876561	0.84245272036077
VAT1	-0.995342395283021	8.53023127990566	-4.04625764562048	9.78142533675256e-05	0.000689444118163261	0.83692403958386
CDX2	0.624073162075472	6.0130081159434	4.04245080566224	9.92038348936524e-05	0.000697798344308595	0.823633220056101
SLC5A1	-0.991471706792455	6.81649315377359	-4.03838395219605	0.000100709193255761	0.000707658220099638	0.809444760630978
MAN1C1	-0.615627940377358	6.68291353509434	-4.03386525977852	0.000102407435182031	0.000718113739520812	0.793692225897783
FUT2	-0.762176115094338	5.95688211792453	-4.03254921288695	0.000102907170025007	0.0007208779192521	0.78910681468095
COL6A2	1.11501199754717	8.11913798632076	4.03202549888313	0.000103106685219993	0.000721535512348925	0.787282380091444
DDIT4	1.21747000245283	7.50249683349057	4.02713416618894	0.000104988054684436	0.000733198786804392	0.770251118565707
CACYBP	-0.763128264150944	6.79253018188679	-4.02160604293309	0.000107153886746254	0.000746796986200935	0.751020910907779
GLYAT	0.673044023962266	5.12003632311321	4.01814097366907	0.000108533167574539	0.00075563866924985	0.738977189010594
TAGLN3	0.681508415660376	5.29802587990566	4.00564053206244	0.000113651496567244	0.00078966400971951	0.695592365906679
POLA2	0.743683723207547	6.67426336783019	4.0006134330191	0.00011577425022475	0.000801153119589705	0.678173126752952
SRI	-0.967521761886787	7.20498220566038	-3.99725009098634	0.000117215570759288	0.000809486702008023	0.666527941090749
RPL4	-1.12964081471698	8.42997917981132	-3.99666444126786	0.000117468291263812	0.000810412554880644	0.664500936097186
TOM1	-0.646906275094343	7.8221567409434	-3.99504498861987	0.000118169834664813	0.00081278949724136	0.658896956244332
BDNF	0.65881927716981	4.31507471273585	3.99153990136711	0.000119701971852523	0.000820436644406041	0.64677364763717
RHOD	-0.7605557354717	9.20923301943396	-3.99057802720138	0.000120125733698274	0.0008221029670934	0.643448117594309
USP14	0.768271916981133	7.55708770245283	3.98573352391188	0.000122281910148273	0.000833762126751063	0.626708019393305
FUS	0.703394469056601	8.54623696169811	3.98211260105602	0.000123917602942464	0.000843825750844493	0.614205815202827
TCAP	-0.816584718301886	7.94304714349057	-3.98123091840707	0.000124319042826861	0.000845716197716593	0.611162844469076
PDE8A	0.657669160566034	6.62466601481132	3.97738182282379	0.000126086180590814	0.000855182337075727	0.597884224857004
PSMB3	0.710152829433964	8.90967037415094	3.97390445849652	0.000127703270839276	0.000864433438882313	0.585896192557735
SIM2	-0.987642476226415	6.13170808396226	-3.97090158613942	0.000129115633866809	0.000873128494366639	0.575550205267302
DLG3	-0.706641672075477	6.51535024113208	-3.96782013398448	0.000130580464325662	0.000881289102118843	0.564939516257787
SLC18A3	0.690217257358492	6.72886830056604	3.96722385688086	0.000130865744049206	0.000882342578337688	0.562886998602406
DUSP7	0.760618152830183	7.97924437188679	3.96359945112264	0.000132612636312125	0.000892078621577484	0.550415920982737
CLDN3	-0.864210403018869	5.86834197320755	-3.96341610900693	0.000132701592902302	0.000892078621577484	0.54978529117835
XPOT	0.79761803509434	6.98982089396226	3.96013429483341	0.000134303585766858	0.000901960167932783	0.538500717915617
SCN8A	0.598717525094339	4.3911694340566	3.95659070189978	0.000136054099899551	0.000911922965960683	0.526323816824447
RCN2	1.02353966924528	6.37774080292453	3.95522107967036	0.000136736506725901	0.000915411128307432	0.521619535817228
STC1	0.774118454150942	5.63832064707547	3.94494006824415	0.000141964335650705	0.000945967231701771	0.486345757175262
FEV	0.613713067924527	6.81183942773585	3.94462535153507	0.000142127339396954	0.000946130339260423	0.485267054076266
RPL34	-0.800635446981133	8.58943361386793	-3.93783068407218	0.000145690441609661	0.000967962758943564	0.461993725004993
XRCC5	-0.78796598188679	8.81881972320755	-3.93647833014477	0.000146409714541271	0.000970852767297942	0.457365165938961
PRKACB	-0.673678567547168	6.54092156867925	-3.93320802708358	0.000148163118540157	0.000979626427521074	0.446177147535461
CLPP	-0.788474495283018	7.91659083216981	-3.93290582584312	0.000148326154435176	0.000979755933067943	0.445143638548839
GAL	0.766039493773584	4.7028430904717	3.9321083986986	0.00014875718445581	0.000981653690660079	0.442416773094498
ERH	0.676448456792455	8.67911718669811	3.92978160367102	0.000150021721651412	0.000989042817450909	0.434462472404887
NR2F2	-1.02091142792453	6.84607333811321	-3.92473467922676	0.000152799913198612	0.00100252008371423	0.417221318970997
CRTAP	-0.609244571320761	6.43281828943396	-3.91833840956773	0.000156391468829172	0.00102313575871958	0.395394369210475
ESD	-0.84862250716981	7.02727585773585	-3.91530923258638	0.000158120348212972	0.00103345643855943	0.385066746778198
CLTB	-0.992687388301886	7.92200133962264	-3.91248653722388	0.000159747780499135	0.0010411043328331	0.375448479778034
UCHL1	1.21681393490566	6.63776403764151	3.9099588446286	0.000161218679374751	0.00104669541837409	0.366839835706702
GTF2H5	-0.610198743962266	6.96395848179245	-3.90844571288504	0.000162105363901075	0.00105145264524629	0.361688508070892
GALE	-0.618768501698115	7.25172202575472	-3.90643941500247	0.000163288215583735	0.00105812003077506	0.35486054207864
RSL1D1	-0.836438597358491	6.97882801830189	-3.90544064519207	0.000163880124587462	0.00106059925628275	0.351462441917263
ALCAM	0.724379651886795	6.57814510424528	3.90527013718151	0.000163981378423805	0.00106059925628275	0.350882390044061
EXOSC7	-0.585848103396227	7.06280653132075	-3.90395712591593	0.000164763093524203	0.00106313072656947	0.346416287784026
HSD11B1	0.721556961320755	5.80070281443396	3.90382870260768	0.000164839742230904	0.00106313072656947	0.345979526668242
HTR2A	0.686167402641511	4.60611806018868	3.90095833177838	0.000166561807838695	0.00106945759580634	0.33622035340186
USP13	-0.604993195660379	5.61581653141509	-3.90081400603729	0.000166648846882245	0.00106945759580634	0.335729792426677
NCF4	-0.812770057358488	7.17716323188679	-3.90079904629252	0.000166657871190084	0.00106945759580634	0.335678945262786
PLA2G2A	-0.776586676226417	6.48318737283019	-3.89885958344893	0.000167831786921577	0.00107531998562324	0.329088080600718
MTHFD2	1.02193948603774	7.66186020283019	3.89050286057663	0.000172980729075688	0.0011053631443975	0.300717620794588
POLD4	-0.588140164339613	8.59044951179245	-3.89046191360684	0.000173006325235861	0.0011053631443975	0.300578721384468
EIF3G	-0.717632243396228	9.00285346113207	-3.88844907872995	0.00017426902003157	0.00111239009982768	0.293752181198517
LY6D	-0.808802294339616	10.9195413220755	-3.88421141328193	0.00017695618074069	0.00112848806205314	0.279388795761032
DNMT1	0.986670904150944	7.62813417867924	3.88241532361508	0.000178106984196867	0.0011337098807685	0.273304579970083
TF	-1.46995326849057	5.56997233084906	-3.88039166822238	0.000179412142180633	0.00114095431200533	0.266452025918501
DLG5	0.614078186792449	6.96787970735849	3.87961458187571	0.00017991574305421	0.0011430925814514	0.263821350322947
ZBTB16	-0.595300733207543	6.33297597301887	-3.87740789901424	0.000181353168726104	0.00115115440743429	0.256353213579528
CNN3	-0.701503726415092	7.89357762	-3.87469376640586	0.000183136159395317	0.00115816663765742	0.247172087078856
SPARCL1	-1.36803600283019	9.27538798839623	-3.87377572374341	0.000183743019856107	0.00116092953341092	0.244067709519705
MLH1	-0.705472979811322	7.37464363254717	-3.87172754588448	0.000185103856980893	0.00116844671273521	0.23714375658863
LRRC15	0.84936495245283	6.28669533207547	3.86697590245846	0.000188297997626829	0.00118423142153889	0.22109124820449
MSH2	0.841123115094337	5.96035650207547	3.86637212750707	0.000188707607041868	0.00118475468371155	0.219052575217905
NGDN	-0.732497774716982	5.91398552075472	-3.86554761105411	0.000189268342179438	0.00118705489172228	0.216268946386654
SULF1	0.964738331886793	7.17860696726415	3.86419531368351	0.00019019144803285	0.00119065773608099	0.211704459140069
CETN3	-0.650214963584908	5.81691151084906	-3.85547936159222	0.000196244859902176	0.00122630594065129	0.182313918537486
AZIN1	0.589975422641507	6.92927232320755	3.84938819009889	0.000200583785116272	0.00124657620777447	0.161803995717152
TSPAN7	-0.712302234716984	6.54921563018868	-3.84514477334171	0.000203660333414234	0.0012633969820338	0.147530236491217
SLC16A3	1.22710146132075	7.767800265	3.84439918323881	0.000204205519607747	0.00126526610452529	0.145023493394163
OLFML2B	0.638259546226413	7.18237709028302	3.84093487001738	0.000206756957660037	0.00127796381974485	0.133380975058645
HMGCS2	-0.690830939999999	6.05042890490566	-3.83910637650713	0.000208115838592615	0.00128403900414414	0.127239158969227
GSTO1	1.06118038566038	7.87858166037736	3.83145919768054	0.000213891692778097	0.00131020651271247	0.101576677217825
IGFBP6	-0.950032882264148	7.95296697641509	-3.8214462014208	0.000221685430054049	0.00134903138783788	0.0680336098885039
PCNA	0.997480351886791	7.46413783386792	3.81339146354613	0.00022815033659027	0.00138266796709099	0.0410989709560496
SLC4A8	0.679437413773584	4.84205637216981	3.80866964753891	0.000232023159467457	0.00140489200280384	0.0253295323628508
CHEK1	0.701064126037736	5.00071423679245	3.80810207767147	0.000232492867803492	0.00140648918254902	0.023435020529508
ILF2	0.92526423471698	8.95358472679245	3.80736802574755	0.000233101694728953	0.00140892440265376	0.0209851206651006
TXNRD1	0.827980030566042	6.92111755415094	3.80552536852837	0.000234636695014654	0.00141694838810794	0.0148368308480569
NRIP1	0.722454621132074	7.0486939390566	3.80491865602612	0.000235144209418103	0.00141771337868872	0.0128129430988952
IGSF3	0.616732599433964	7.24180449386792	3.80208532078694	0.000237528148406616	0.00142935440847329	0.00336467852736533
MICAL2	0.746458779811324	6.68000652858491	3.80149861548909	0.000238024661093791	0.00143108136907623	0.00140887387670929
ADRB2	-0.718110719056601	7.199745555	-3.80013472807153	0.000239182699577346	0.00143425622310209	-0.00313680940611061
PARP2	0.585115928301885	6.90648817792453	3.79891462860302	0.000240223191293238	0.00143923192678317	-0.00720221128074172
LY6E	0.594440629056603	8.57850898188679	3.78875619666697	0.00024905492831874	0.00148692758777709	-0.0410117433560062
TSC22D3	-0.614424732830187	8.00686336679245	-3.78160375559635	0.000255457554567375	0.00151719573712624	-0.064775247517848
SALL2	-0.606058619433964	5.38535252575472	-3.77944063973238	0.000257424520375201	0.00152622350187728	-0.0719553045499417
NR0B1	-0.717580170943397	3.83543236490566	-3.77137645301066	0.000264885084949823	0.00156773408163544	-0.0986951985844282
FSTL3	0.824480851886792	7.11870070216981	3.767286172055	0.000268747306885005	0.00158780138520321	-0.112241399138557
TCF7	-0.65844756245283	6.81615772613208	-3.76709569970715	0.000268928456951991	0.00158780138520321	-0.112871931880408
HSF1	0.672175611509438	7.94878639650943	3.76385343868625	0.000272029887437084	0.00160445952607537	-0.123601253524703
PLA2G7	0.999370288867922	6.06225029084906	3.76096169566083	0.000274824671715585	0.00161814871363573	-0.13316467210612
YWHAZ	-0.590111002075471	10.4468645695283	-3.75781765607422	0.000277894240929519	0.00163340590838952	-0.143556086235944
MNAT1	0.606739858113208	6.40630180811321	3.75618026140656	0.000279505723136432	0.00164146525281327	-0.148965228711895
PPIB	0.767315575094337	9.7169310954717	3.75545826040861	0.000280219114955925	0.00164424102676028	-0.151349789270362
SLC4A3	0.638453240943397	5.8812286304717	3.75477599273689	0.000280894836537448	0.00164679118759723	-0.153602799356316
LAT	-0.790509372075475	7.11411175641509	-3.75287130947025	0.000282789447159615	0.00165364034597618	-0.159890855998433
MARCKSL1	0.631788977924528	8.09902656933962	3.74777917829539	0.000287914437204871	0.00167786314514443	-0.176689832383253
ATP6V1G1	-0.854320290943394	8.35275179679245	-3.74355146210114	0.000292236336495037	0.00169597736105955	-0.190623802847954
SERPINB13	-1.2570581390566	8.23047918103774	-3.74352427550763	0.000292264327081566	0.00169597736105955	-0.190713367060508
CLEC10A	-0.935324074150938	6.92758656028302	-3.73572191515822	0.000300403504078377	0.00173730392282414	-0.216397020762908
CRISP2	-0.630199184339624	4.75704337820755	-3.72676055670449	0.000310017195109521	0.00178534354350592	-0.245845019500738
PSMF1	-0.585776565283018	6.45152364830189	-3.72558565668107	0.000311299063944477	0.00179121533845053	-0.249701834970412
DNASE1L3	-0.937112480188682	7.03872786066038	-3.72163232229132	0.000315649373349755	0.00181471819863537	-0.262672475099299
NDRG1	0.870178511698112	10.5715613607547	3.71989512660709	0.000317579202272136	0.00182274449707453	-0.268368751075911
PSAP	0.592236163018868	10.0418579903774	3.71785798971884	0.000319856496016594	0.00183427360855863	-0.275045926773811
EHD1	-0.613377474528297	7.7577032740566	-3.71458032363572	0.00032355311909866	0.001852361947564	-0.285783301846904
DGKA	-0.632266602641511	8.84808135773585	-3.71182151740117	0.000326695945177678	0.00186722452348413	-0.294815275371444
PGAP1	0.595707842830189	5.86535951933962	3.70692695884575	0.000332343217297923	0.00189316444882804	-0.310826689066064
CAV2	0.724185146415095	7.51469413075472	3.7064393901016	0.000332910811467759	0.001894817368604	-0.31242076452555
CFH	-0.635829017358494	8.27272875283019	-3.70606179022117	0.000333351019144236	0.00189574309804757	-0.31365519250224
CDH3	0.689536263584907	8.48993966462264	3.7054077754523	0.00033411477931148	0.00189850577595458	-0.315793030631236
CTSG	-0.754210967169811	6.21723429566038	-3.69978999218866	0.000340743954431211	0.00193295781458901	-0.334144397840252
DYNC1H1	0.665035594905659	8.52812610254717	3.68936484143577	0.000353377861610353	0.00199633647212466	-0.368142770536187
LAMA4	0.853937671320756	6.22951149132075	3.68725623965164	0.000355986644079836	0.00200629081847736	-0.375010296552531
SPP1	1.56237100754717	6.56155064264151	3.68633811078468	0.000357128259011337	0.00201087057629632	-0.377999610241077
SLC25A4	-0.806352351132075	6.60347506858491	-3.68595887299912	0.000357600821062474	0.00201187282360518	-0.379234193309699
NEFL	1.03130655018868	5.75454790528302	3.68541266033517	0.000358282489730071	0.00201239260267795	-0.381012179107466
STEAP1	0.621031272264155	7.50051246915094	3.6757904189955	0.000370494849947324	0.00207416379109854	-0.412300234966697
POP5	-0.661366349056602	6.71731826754717	-3.67342145306504	0.000373561459054389	0.00208546754419615	-0.419993534604184
DDAH2	-0.679453547169811	7.88562582226415	-3.67131027364246	0.00037631462247492	0.00209643464233581	-0.426846423234519
LGALS3	-1.0801833128302	8.63914205773585	-3.66272953883852	0.000387703803170416	0.00215461104609759	-0.454668031307179
PDGFRB	0.695043264339624	7.37140892915094	3.65353565429173	0.000400268871183153	0.00221722334970068	-0.484421566890247
HSBP1	-0.587110218679243	8.22602817084906	-3.64767233811241	0.0004084825177006	0.00226088784108192	-0.503366253029807
SEC23A	0.759353210377362	6.74158689386792	3.64454370153492	0.000412930330836918	0.00227812129209705	-0.513465357794465
PRIM1	0.66555212566038	5.88508299943396	3.64365692928862	0.000414199323953821	0.00228143659887468	-0.516326593789005
ENO3	-1.04847795	5.93458959726415	-3.64277358554176	0.000415467081338938	0.00228657547586217	-0.519176228578486
SLCO1A2	0.732165057547169	3.69504357367925	3.64207665428862	0.000416469895092759	0.0022884065836553	-0.521424123807095
STRN3	0.626575711698113	6.24408808886792	3.64170447568171	0.000417006360830364	0.00228951241516993	-0.52262441854024
PSMB1	0.942475515849059	9.01420275943396	3.6253786373561	0.000441193125883219	0.00240298967287272	-0.575181977618963
GJA5	0.745951574150943	5.56871944764151	3.62355883620654	0.000443969938727874	0.00241618699722022	-0.581029028404127
FGFR3	-0.855198053207547	7.78268212301887	-3.61990673371473	0.000449592612254096	0.00243777057475925	-0.592756377330798
CYP17A1	0.603053713584905	5.66645981773585	3.61979757905167	0.000449761696195388	0.00243777057475925	-0.593106744201394
PTGIS	-0.731310935094339	5.23556854264151	-3.6194060064503	0.000450368749417053	0.00243777057475925	-0.594363554048878
HSP90AA1	0.970384158490567	9.53802956981132	3.61936373515973	0.00045043432874761	0.00243777057475925	-0.594499223621193
SLC17A1	0.670404014528301	4.49057719235849	3.61614340689295	0.000455456967234499	0.00246105307453452	-0.604831217467489
METAP2	-0.812016800754722	6.48396691811321	-3.61518357401229	0.000456964206419945	0.00246724547814089	-0.607909323063258
SCFD1	-0.601048062075475	6.44067155707547	-3.61213865061313	0.000461776981599345	0.00249126128303596	-0.617669916309
BTC	-0.779748943396227	5.38865332169811	-3.60777809692217	0.000468752791314059	0.00252490659674686	-0.631636601404991
B3GALT5	-1.02763212792453	6.25865152396226	-3.60703716682529	0.000469947958680485	0.00252934953332365	-0.634008460147989
TRIM37	0.684020581132077	6.19475113433962	3.59093695290923	0.000496641441167237	0.00266252829134398	-0.685454090021291
MAT2A	-0.623797531320755	7.78984474641509	-3.58802723118087	0.000501616059970719	0.00268498251536051	-0.694732387406504
MRPS18B	-0.933576977169811	7.70206400575472	-3.58681212765921	0.000503707376610833	0.00268985252717122	-0.698605269869385
PPP1R3A	-0.882196067924528	4.19719205509434	-3.56827427672358	0.000536652602678913	0.00283256358291884	-0.757562922099315
CHAF1A	0.661492776226416	6.68259360396226	3.56042221344676	0.000551212077314604	0.00289598345235288	-0.782463129048764
CCT2	1.07420022094339	8.68036088254717	3.55240811597793	0.000566456135423916	0.00296922133917525	-0.807832622038013
MAOB	-0.624113210754716	6.4149925395283	-3.54702390914035	0.000576920335325138	0.00301021076414873	-0.824851600597576
MCC	0.613188032641514	6.51356068179245	3.54524487721576	0.000580417803205032	0.00302603991141865	-0.830470479866641
HMGCS1	-0.676080649056606	6.64869171641509	-3.54503072287025	0.000580840164549027	0.00302603991141865	-0.831146713140961
CRLF1	-0.91733443207547	6.30547119188679	-3.54397477925904	0.000582926971949716	0.00303459696525652	-0.834480585556936
SERPINB2	-0.943578891509436	9.13764568179245	-3.5357735036814	0.000599377321329504	0.00310208719261722	-0.860347321114007
MSR1	0.961349673962263	4.99767788962264	3.52626390447569	0.000619000236036227	0.0031907710280207	-0.890281194971597
GAB1	-0.675154342641511	6.13294037660377	-3.52435248314699	0.000623016885817679	0.00320422088112556	-0.896290182020871
TNN	0.734404363018868	6.06762869698113	3.52077191612436	0.000630607314516413	0.00323838192341887	-0.907539568434659
IMPDH2	-0.595949971509433	8.2608688759434	-3.51334502482198	0.000646630495608729	0.00331070935907618	-0.930844422015607
TP63	0.712992974716986	10.4741224932075	3.51088632478961	0.000652019072706568	0.0033333010977439	-0.938550988983157
RBP3	0.808461636226415	5.72120819641509	3.50915714226448	0.000655834140169854	0.00334779310714507	-0.943968389364303
PDHB	-0.633261030943397	7.27571328301887	-3.49814724382595	0.000680623056720652	0.00346363393482452	-0.978411919656305
CYP3A5	-0.990390866603778	6.9034890540566	-3.49793980482318	0.00068109847518422	0.00346363393482452	-0.979060050296109
SLN	-1.49086945886793	7.37634706886792	-3.49688551172271	0.000683519594806321	0.00347095823979715	-0.982353653645686
CLDN10	-1.18380744377359	7.64686504301887	-3.49439392568276	0.000689273641021127	0.00349498067421997	-0.990134214652738
BUB1	0.691071215283019	5.18457807216981	3.49228133126389	0.000694188174322706	0.00350688256702965	-0.99672783372317
TNNT3	-1.04744519716981	7.66117758707547	-3.48683429140091	0.000707012381526904	0.00356375982717989	-1.0137139689633
EID1	-0.617282832075473	7.20507978603774	-3.47902597586295	0.000725785605220212	0.0036476200762723	-1.03802675310664
GGH	0.731718369811317	6.74751062509434	3.47859178792831	0.000726843164206058	0.00365024912612307	-1.03937741264115
STATH	-1.59301450283019	6.6838301040566	-3.47815870620913	0.000727899474376555	0.00365127345673719	-1.0407244972921
ALDH7A1	-0.626495353962263	6.87335222641509	-3.47709107310833	0.000730509668614634	0.00365790398580495	-1.04404476011736
FASLG	0.772935979056603	6.08811797518868	3.47357767952002	0.000739161729118369	0.00369310505477576	-1.05496543191483
ARG1	-0.974066594528305	4.47835971650943	-3.4673454236546	0.000754747098621992	0.00376271728729066	-1.07431549114893
HERPUD1	-1.01992389981132	8.2280083495283	-3.45520888326242	0.000785989533638708	0.00389289957559998	-1.11191775933215
CXCL12	-0.725354926037734	6.52648809339623	-3.45452679626676	0.00078778102486749	0.00389612194051047	-1.11402792441737
CCL18	0.973576758679245	8.12874547669811	3.44545746236776	0.000811969633188502	0.00400994403085862	-1.14205398096219
HS3ST1	-0.716302515849058	7.66931474339623	-3.44299366340291	0.000818660464301089	0.00404006573061881	-1.14965743817579
COPS3	-0.623383274716977	7.44891848735849	-3.4392250358225	0.000828995168865538	0.00408221845951811	-1.1612792701315
INPP5D	-0.77512166	7.23114998792453	-3.43469610693585	0.000841577172607675	0.00412336591743933	-1.17523226915828
EMP2	-0.6349241854717	9.14939890084906	-3.42645965558077	0.000864920671012125	0.00422256042398787	-1.20056987946844
RRS1	0.61141213264151	6.73205699198113	3.42581658637036	0.000866768625831771	0.00422256042398787	-1.20254608699004
GJB3	0.621385509811321	8.20740371471698	3.42459127954978	0.000870300004666681	0.00423378686235607	-1.20631073808698
FST	0.912812988113205	6.99745299028302	3.42351503452155	0.000873412934017156	0.00423980834352322	-1.20961651868093
MYL6	0.745148884905664	8.51267171528302	3.42221202635851	0.000877195758687353	0.00425514703965527	-1.21361770688036
CD160	0.714191853962263	4.36517451981132	3.42123849616546	0.000880032105263597	0.00426587599641616	-1.21660635931731
MAGED1	0.826772543962259	7.81308606273585	3.41758478906974	0.000890754119325227	0.0043005186754652	-1.22781683513567
SPAG1	-0.698748010754714	5.73357863084906	-3.41751617154609	0.000890956650919949	0.0043005186754652	-1.22802727869006
LAMP3	0.743485891509435	7.97934656235849	3.41387160493972	0.000901776364560462	0.0043466002610783	-1.23919995058778
ABCA4	0.645218431698114	5.16995939471698	3.40829643110904	0.000918566671230469	0.00440886181623619	-1.25627250774088
CYP26A1	0.865019755283012	4.64633021084906	3.40515393757959	0.000928159645600679	0.00444502972976884	-1.26588571700335
CCL21	-0.815396075849057	7.8719472709434	-3.39880481553118	0.000947829216044471	0.00452704443747115	-1.28528657478572
SORBS1	-0.855826837924529	5.06947040462264	-3.39355858368311	0.00096437670850656	0.00459643609148626	-1.30129537614753
LGALS2	-0.973622365849056	6.41960803216981	-3.39219266290134	0.0009687293446501	0.00461396194139483	-1.3054601976141
COL8A1	0.64610110018868	4.69639979443396	3.38665308201381	0.000986571533819952	0.00469070409146596	-1.32233705832972
KDR	0.757538746415096	6.14196759943396	3.37822974102331	0.00101429400616229	0.00480751426931883	-1.34795696170382
CYP2C19	-0.814744807924528	5.78560605188679	-3.37592487421234	0.00102200608765085	0.00483735383136197	-1.35495833271198
MTSS1	0.585877190377363	7.53355015707547	3.37521668538388	0.00102438671478808	0.00483768562049043	-1.35710878582755
PON2	0.727044936037738	6.57031571877358	3.37113503997322	0.00103820918053356	0.00489369820775999	-1.36949582198227
TRPC6	0.712971546037733	5.1304929690566	3.36920402944846	0.00104480933246807	0.00492141223500475	-1.37535186361224
PLAUR	0.727745567358494	7.53181281650943	3.3683834790471	0.00104762585524221	0.00493127814700501	-1.3778394695147
SEPHS2	0.593580974339623	6.82632415188679	3.36709256673733	0.0010520713063007	0.00494538680112442	-1.38175204845668
CD1C	-0.810002013584907	6.27730733377359	-3.36667100910383	0.00105352683195216	0.00494882273881241	-1.38302946967307
PSMA4	0.877715440377356	8.4474691335849	3.36587281408271	0.00105628796115357	0.00495838266300953	-1.3854478389823
PCDH1	-0.635959749622645	7.49824607877358	-3.35914835094758	0.00107982026684592	0.00504803040558359	-1.40580320126622
CALB1	1.1999464	4.75560746226415	3.35529551007474	0.00109352393568157	0.00510161781468929	-1.41745115351501
EIF3B	0.746910022075475	8.88462150122641	3.354152643497	0.0010976201017226	0.00511374167446478	-1.42090420107776
PHLDA2	-0.811203669056606	8.0003000264151	-3.348270508984	0.00111893087211606	0.00520238111405903	-1.4386613718144
EEF1A2	-0.677829563584906	5.69911014103774	-3.34726426127037	0.00112261509584094	0.00521005601631484	-1.44169653604092
BCAT1	0.692187000943395	4.70964184066038	3.34698682858966	0.00112363287145414	0.00521005601631484	-1.44253323161328
SCEL	-1.10768851132076	9.34792280962264	-3.34287306074158	0.00113882628642546	0.00526977204355414	-1.45493314903192
RNPS1	0.62363501018868	9.02069888339623	3.34101829756423	0.00114573928414083	0.00529817150350839	-1.46051982399008
GRB10	0.687304997358488	6.3182655	3.33811656319113	0.00115663344259826	0.00534131603309404	-1.46925500681511
PTPRZ1	0.959593709056605	6.56880524943396	3.337857890776	0.00115760928949476	0.00534221043733057	-1.47003339785278
CDK7	-0.66244878754717	6.68457734792453	-3.33656752250144	0.00116248876271042	0.00535935070114962	-1.47391561358529
CIRBP	-0.621881527358489	8.61928056235849	-3.33150541482042	0.001181817602646	0.00541732498394107	-1.48913376646713
OXT	0.621087210754716	6.13445039141509	3.32557495240698	0.00120484497305732	0.00550039983918588	-1.50693858860146
FGF7	-0.587330404905661	5.46167403433962	-3.32185629830991	0.00121949776576161	0.00555277982676787	-1.5180898333207
CFB	0.732060517169811	7.1856166995283	3.31720388682028	0.0012380648896129	0.00562606999072264	-1.53202688919237
RFK	-0.653584338301885	6.13241065273585	-3.31605965219686	0.00124267174879715	0.00564325002944448	-1.53545219745987
SLC7A4	-0.673817280754719	6.99040705113208	-3.31549953612988	0.00124493270569421	0.00564976104976175	-1.53712857514602
APP	0.594135877735846	9.24222359433962	3.31503491668035	0.00124681110380861	0.00565452844555963	-1.53851896520834
GNAT1	0.640909165849056	5.66383085820755	3.30770772255972	0.00127678710046785	0.00577513635509631	-1.56042488951819
CXCL6	1.01772521056604	5.95146384830189	3.30621799068803	0.0012829636169312	0.00579923329162152	-1.56487387733523
MGAT3	0.604010814905662	6.40567001066038	3.29021214980133	0.00135111233397307	0.00606313879174512	-1.61257125529931
PSMA7	-0.813625005094343	8.10887250349057	-3.28588863117656	0.00137009327250865	0.0061351732410796	-1.62542295222231
CFP	-0.633219970754719	6.55545885349057	-3.28553811838828	0.00137164295629835	0.0061351732410796	-1.62646425023002
ARF4	-0.612454635849058	8.76050747226415	-3.28427307859307	0.0013772495808099	0.00615213514514821	-1.6302216568817
SPRR2D	-0.748198669245284	10.6277985674528	-3.28216587762675	0.00138663624047691	0.00618597356136989	-1.6364778182536
COL9A3	-0.878106591886792	5.62013554443396	-3.27278133735224	0.00142917119566937	0.00635497348074335	-1.66430015717417
MYL1	-1.7376674709434	6.17603898641509	-3.26378284683007	0.00147109890024522	0.00651173395247885	-1.69091679885174
PNN	-0.731937108679244	7.0938387054717	-3.25833390981697	0.00149704348447964	0.00659239651772789	-1.70700505839748
TGM5	-1.05071414113207	6.94592238528302	-3.25734527831776	0.00150179632322709	0.00660480932880943	-1.7099216831965
BCAS2	-0.627156013207545	5.82511705207547	-3.24829333485431	0.00154597346512954	0.00673052481670102	-1.73659267622227
PLXNC1	0.817009286037734	5.64375066735849	3.24711868145453	0.00155179437826081	0.0067507997474658	-1.74004925986047
CSF2	0.765620341509434	5.49592952	3.2467982916221	0.00155338559576381	0.00675120651131179	-1.74099187426554
EPX	0.653835159433962	4.63303614424528	3.23133024748524	0.00163204488145082	0.00704605975999312	-1.78640936604883
MYO1B	0.734190815283023	7.67384395933962	3.22865699917242	0.0016460100878907	0.00708842931922666	-1.7942405406193
HMGCR	-0.621602717169814	7.2182109440566	-3.22225521047916	0.00167990783149275	0.00722074920647923	-1.81297266492109
DAZAP2	-0.635743629056604	9.53135857320755	-3.22052637399814	0.00168917312239954	0.00724881888450681	-1.81802612869689
CD34	-0.79458301433962	7.73898444320755	-3.22044280320953	0.00168962220558343	0.00724881888450681	-1.8182703531887
KLK13	-0.968487502075471	8.91631485349057	-3.21456749577634	0.00172147479959547	0.00735774272918464	-1.83542708211276
SLC6A1	-0.685407836037735	4.99392424443396	-3.2083408924454	0.0017558424123658	0.00747656089554765	-1.85358148483481
ADRA1A	0.600984710754713	4.81338129575472	3.20007110187616	0.00180247659375723	0.0076321386519398	-1.87764818890474
BLNK	-0.741044100754719	7.11317433490566	-3.19013698753947	0.00186002144878386	0.00783710456211831	-1.90649064115031
HMBS	-0.842677796037734	6.75742208726415	-3.1880367371634	0.00187240457258885	0.00788441629517994	-1.91257897248395
INPP5A	-0.607866227924527	6.6507289609434	-3.18725054459276	0.00187705969892801	0.00789914833251897	-1.91485718256727
DKK1	0.98867411773585	5.02253242867924	3.1870074377903	0.00187850133932656	0.00790034738152733	-1.91556155770434
SEMA3D	0.733283323396228	4.85158096698113	3.18154072713063	0.00191119286758692	0.00801717480908726	-1.93138902381506
ABCC5	0.641393178679246	7.53258198443396	3.17748794401223	0.00193577002451007	0.00809633145585043	-1.94310832322553
CD93	0.857024955849054	6.89421408	3.16096986627775	0.00203901461913443	0.00845052782080592	-1.9907452020207
BBC3	-0.609698151886792	6.83165634820755	-3.15953352773832	0.00204823026100488	0.00847843192888686	-1.99487777337884
GNA15	-0.590492805471703	8.95067315764151	-3.15725210519574	0.0020629476909612	0.00853418093837978	-2.0014385835017
COX6C	-1.04285919999999	8.44427658188679	-3.15285872372257	0.00209156679396195	0.00863688101738821	-2.01406179739168
P2RY14	-0.723357137735842	5.84721437773585	-3.13843061024312	0.00218817130798932	0.00898149641440327	-2.05541450299825
ICAM3	-0.647288013207548	7.24317290490566	-3.12960244383169	0.00224930895630608	0.00919376431572146	-2.08063936098421
RUFY3	-0.607708069811324	6.17412670943396	-3.12430964046264	0.00228672014854456	0.00931879392276812	-2.09573422920715
HCFC1	0.656416925660378	7.40782019622641	3.11321219576332	0.00236704373005414	0.00962889140933282	-2.12731463393151
MLLT11	0.668273813018867	6.19091184858491	3.11174534799363	0.00237785464036527	0.00966711142481832	-2.1314818903307
CASQ2	-0.987332059811317	5.62122878650943	-3.11069863039623	0.00238559712219263	0.00968705609071086	-2.13445457262149
NFIL3	0.603222554528306	6.99300984764151	3.10667118478123	0.0024156065299776	0.00977984149362597	-2.14588475723126
ACAA2	-0.62924968207547	5.69494441311321	-3.10607392994641	0.00242008652098397	0.00978637710972203	-2.14757875849019
TFF3	-1.11177528207547	6.70164780235849	-3.1004240516919	0.00246284915002936	0.00990890209731541	-2.16359013284535
RAB27B	-0.607625047358491	6.52392678443396	-3.09860528470232	0.00247676343845051	0.00995661817811476	-2.16873921916592
SLC25A5	-0.941467190754716	8.94303083386792	-3.09088309525683	0.00253665716901511	0.0101436583515066	-2.1905733011092
TTN	-1.20002310981132	6.41765621735849	-3.0840348745108	0.00259089316859514	0.0103076874120175	-2.20989818745257
EGR2	0.815035765660378	6.59878490113208	3.08366377261699	0.00259386267657485	0.0103120384639151	-2.21094437032831
PLXDC1	0.626621289245286	6.98819031141509	3.0820634437391	0.00260670446818477	0.0103570631283898	-2.21545469240944
CRYAB	-0.758307934905659	9.11924556122642	-3.07847574405319	0.00263570829223994	0.010447990502611	-2.2255590466269
EIF3E	-0.955572765849052	8.60567693122642	-3.07589844577767	0.00265672807035951	0.0105069210889146	-2.23281163946384
F3	-0.710048541698114	7.4798999640566	-3.07301485147283	0.00268042998198358	0.0105883960537581	-2.24092013055143
HMOX1	-0.611707931698113	7.98174352415094	-3.07262413849828	0.00268365650449044	0.0105950138298669	-2.24201830170868
HIPK3	0.586384207924529	5.74020068566038	3.07132850794175	0.00269438163890015	0.0106250730910439	-2.24565907444424
GATM	-0.646233444339624	6.60019408009434	-3.07075491553537	0.00269914246435262	0.0106377051537959	-2.24727048092017
CYB5R3	-0.778997002075476	9.7717727395283	-3.06548509064419	0.00274324821526361	0.0107866351814913	-2.26206332178835
ODC1	1.03358297830188	8.52825836122642	3.06266973798436	0.0027670839420265	0.0108553608983579	-2.26995752580447
MYBPC2	-0.637492371320755	6.49263128773585	-3.06079076980618	0.00278309848204104	0.0108994051790942	-2.27522273895733
CXCL11	1.25753913962265	5.79183123830189	3.05394742904244	0.00284215289781085	0.0110861817772976	-2.29437612091675
ALDH1A1	-0.883550857547167	7.57132634669811	-3.05303140830957	0.00285014511255929	0.0111047426064237	-2.29693718194713
DNAJC9	0.595095697924529	7.0806250995283	3.05154856370107	0.00286312693137947	0.0111445615013997	-2.30108163335588
ACAT1	-0.739136296037734	5.27006534141509	-3.0514893483992	0.00286364647656756	0.0111445615013997	-2.3012471010661
CEACAM1	-0.620811498113206	8.45075750113208	-3.05065237436832	0.00287099928635399	0.01116681385296	-2.30358560309605
LUM	0.890066295283018	8.04072416028302	3.04400710800147	0.00293000096506612	0.0113510530864445	-2.32213333032005
CDKN2B	-0.787090423018868	6.90840285566038	-3.04379015129118	0.00293194604942118	0.0113521493863643	-2.3227383094988
CLDN8	-1.06858975056604	5.9811520054717	-3.0398818516974	0.0029671904094711	0.0114691061101798	-2.33363031365622
CDH12	-0.586489990754716	4.66595478632075	-3.03955226976948	0.002970180369046	0.0114741696383395	-2.33454828470911
ARHGDIB	-0.82687157018868	8.23214025886792	-3.03790965884977	0.0029851236996876	0.011525378670925	-2.339122133922
KL	0.710491368679246	4.93943155018868	3.03513910783215	0.00301048589742987	0.0115840105236316	-2.34683202116582
ZAP70	-0.640762801698113	6.46004092141509	-3.03285109539687	0.00303158092414456	0.0116455488409582	-2.35319463970003
PSMD14	0.689679709245286	7.78316169971698	3.03211652066319	0.00303838249319764	0.0116519665516788	-2.35523652557636
STMN1	0.893428894339626	6.74502217924528	3.02570938083162	0.00309830851383132	0.0118485146413594	-2.37302870139664
JTB	-0.747712445660373	7.11551082886792	-3.01319844179618	0.00321848471647036	0.0122098367582978	-2.40767930118677
KHSRP	0.663851631509432	8.20826166575472	3.01202121129268	0.00323001173762155	0.0122357072478953	-2.41093355780772
CSRP3	-0.985735541509434	5.72331847207547	-3.0065031652047	0.00328455254251972	0.0123873516650523	-2.42617297476345
SDS	0.631801155849057	6.10182145679245	3.00142106282892	0.00333553559999729	0.0125588247783801	-2.44018756634369
DNAH17	0.656731109056604	6.11866807018868	2.99819031840357	0.00336832489841447	0.0126613423534237	-2.44908637727766
PARP1	0.803342033962261	7.8326170090566	2.99204442670854	0.00343152327421383	0.0128564475934616	-2.46599236242234
AQP1	-0.68893580679245	8.64286372679245	-2.9882372955401	0.00347121914476576	0.0129483488578646	-2.47645022858036
NDUFA2	-0.598403127924532	8.01236820849057	-2.98530999411874	0.00350202895393663	0.0130277003024985	-2.48448362008984
ETFB	-0.727811676792459	7.74312281273585	-2.98372079749487	0.00351886069600433	0.0130760710303099	-2.48884206228602
CRYM	-0.616628939245286	6.98166988113208	-2.97500482662052	0.00361250907435265	0.0133154004197672	-2.51271107067955
IL7R	0.635207462641512	7.75281166207547	2.97178836420216	0.00364764488431989	0.0134231759482246	-2.52150453591858
ATP2A3	-0.614179051132079	6.89423801103774	-2.96806960411372	0.00368866023023882	0.0135449190174899	-2.53166118427305
ME1	-0.592043527358493	6.51246786179245	-2.96307668318049	0.00374439734342822	0.0137153409709109	-2.54528085808822
RPA3	0.669962864905658	6.70417405924528	2.95989141445861	0.00378035963495538	0.0138155756471885	-2.55395946462134
CHI3L1	0.624109379999998	7.3604217909434	2.94667297631116	0.0039330246204294	0.0142885947646451	-2.5898898559285
CLCA2	0.825109758301887	8.06452963424528	2.9417378712013	0.00399146287277889	0.0144634977784136	-2.60326944985435
LY9	-0.605606386981131	6.01024655839623	-2.94087744720021	0.00400173289830423	0.0144766078895222	-2.60560019937614
CCT6A	0.743844234150945	7.66710088160377	2.93612970283391	0.0040588406980083	0.0146599058526688	-2.61845064638559
COMP	0.596594689811321	6.22541467490566	2.93175222470625	0.00411215833960387	0.0148055041958326	-2.63028326672301
CSE1L	0.791680429433958	7.60675487716981	2.91893502790182	0.00427199896634	0.0152843126978011	-2.66484258197074
DBN1	0.644719877547169	7.15444804971698	2.91727400141217	0.00429312630413747	0.0153438266129037	-2.66931180593539
FLNC	-0.704804472830189	6.33904824811321	-2.91631178129809	0.00430540910829983	0.0153796779339372	-2.67189980185209
NEB	-1.15923828622641	7.16717567179245	-2.90826137574852	0.00440944586042847	0.0156736938669708	-2.69352371997743
ACTC1	-0.966441056981137	6.88143216	-2.90689408824122	0.00442734334397933	0.0157084441763007	-2.69719127869714
CALB2	-0.804734456981135	7.15515257641509	-2.89912176641858	0.00453035554565714	0.0160128208250622	-2.71801148251638
CLTC	0.831980078490562	7.48369674679245	2.8970770542311	0.00455781894077612	0.016087805356848	-2.72348087258307
FETUB	-0.860485993396225	7.3738068340566	-2.89137369427694	0.00463523314802967	0.0162685726624063	-2.73871933671788
FABP6	0.618974806037733	6.43214352773585	2.87696550003118	0.00483620886528298	0.0168785419263581	-2.7771013333792
EBNA1BP2	0.814886016415095	7.55950696764151	2.87659246615461	0.00484151679617743	0.016888437036717	-2.77809287949365
MEF2C	-0.651203594905657	6.18720237575472	-2.87142566180685	0.00491558735546717	0.0171205821712599	-2.79181522756918
SCARB1	0.780374936603777	7.13346910754717	2.86074213085534	0.00507205118366586	0.0175577453823229	-2.82012222226236
PEBP1	-0.793257846981129	8.09910332311321	-2.85870285052195	0.00510243095891508	0.0176229588671415	-2.82551519978114
BAG1	-0.638657240188678	7.74898445066038	-2.85191005971887	0.00520483194923143	0.0179268795830815	-2.84345526898072
PTP4A1	-0.798559360000002	6.54714420754717	-2.84942068217501	0.00524282815863115	0.0180304714619591	-2.85002065563625
XCL1	0.625638916226415	4.84369135603774	2.84733597816681	0.00527484297728399	0.0181132114302914	-2.85551498464234
CFHR4	0.611991919622641	4.25170040528302	2.84466202768403	0.00531616893815098	0.0182093449586616	-2.86255724256368
TBXAS1	0.60207351358491	6.74859211188679	2.8330433977232	0.00549919995441188	0.018751640383741	-2.89309064235569
DIO2	-0.622158637358489	8.26543978698113	-2.81468096449968	0.0058002541748814	0.0196160550215014	-2.94112723565129
IMPA2	-0.65877200415095	8.09903083660377	-2.81460518265107	0.0058015272537969	0.0196160550215014	-2.94132492539285
CORO1A	-0.655102238867922	8.05174280811321	-2.8092940454737	0.00589138924679366	0.019860902544719	-2.95516849354623
THBS1	0.656120246792451	7.30615515943396	2.80598479131089	0.00594802159048498	0.0200107469608726	-2.96378271878795
COL4A5	0.588081415660377	5.22756490839623	2.80139978531728	0.00602730835992454	0.0201697776081747	-2.97570334146289
IFNAR2	0.615973318679242	5.37791365518868	2.79671247680046	0.00610936101902177	0.0203645367300726	-2.98787254849913
CP	-0.685483978867923	5.88202602132075	-2.79177331744145	0.00619692496595904	0.0206362737774257	-3.00067656963265
MT1B	-0.796473979433962	8.03542627009434	-2.78385345870128	0.00633972618459333	0.0210297862266986	-3.02116677825703
ITGB5	0.650949276037736	8.43055365481132	2.78276000129972	0.00635967624850386	0.0210857227074182	-3.02399181086451
MUC7	-0.942315746037735	5.70642214415094	-2.78047443405352	0.00640156138897684	0.0211937296590944	-3.02989365258999
INHBB	0.600952713207548	6.81223228	2.77668963681159	0.00647147502297283	0.021365940298135	-3.03965761388028
LOXL1	0.727574574528302	6.7887537704717	2.77531240562492	0.00649708787191656	0.0214165589600338	-3.04320771795714
BNC1	0.667056928867924	7.05115106028302	2.77124016409697	0.00657336249490723	0.0216470905690532	-3.0536958621099
PGK1	0.85715451754717	8.0637289504717	2.77049821836786	0.00658734702790066	0.0216826892532827	-3.05560532317607
IL18R1	0.594108304150945	5.60378420509434	2.76181223130349	0.00675309396310616	0.0221748229653919	-3.07792651520792
CXCL9	1.06733459094339	7.45797538301887	2.75989466644332	0.00679019343690483	0.0222819108007535	-3.08284607671804
AOC3	-0.592575651509434	5.1666273404717	-2.75580626309733	0.00686991326640528	0.0224719864030402	-3.09332508905556
VEGFC	0.605203327924524	5.98221676622641	2.75319461445701	0.00692128310901009	0.0225967321388809	-3.10001197080633
EMG1	-0.611464481698111	6.98952412839623	-2.75277924868818	0.00692948531743516	0.0226127017286585	-3.10107496910725
GAPDH	0.821656076226409	11.5160420988679	2.74326044349023	0.00711989526233468	0.0231455900246292	-3.1253972192561
OSM	0.676881146981135	6.26019755311321	2.72795753861849	0.00743600914856439	0.0239678822485582	-3.16434546337032
COPS6	-0.604818510754718	9.32446580424528	-2.72706716003547	0.00745478886934918	0.0240170792347429	-3.16660578276133
DHCR7	0.762649947358494	8.20700406933962	2.72049700301597	0.00759470416092726	0.0243873198961604	-3.1832649694345
TCL1A	-0.694580329622643	6.49744011367925	-2.71901225145626	0.0076266516085098	0.0244783977848317	-3.18702483779205
SNRPG	0.883784668679247	8.2905820945283	2.71835310904495	0.00764087350306882	0.0245125251413622	-3.18869342566747
IDH2	-0.691412580188674	8.64789002424528	-2.71037267514834	0.00781498476064235	0.0249538784082222	-3.20886756289841
RPL29	-0.731886726792458	10.3513815367925	-2.68387320172288	0.00841928821656241	0.026523864630591	-3.27548580347092
TFPI	-0.646173426603775	5.91024172820755	-2.68259861790546	0.00844939496125681	0.0266064396428695	-3.27867563462266
CDKN1C	-0.591819213207549	6.11861413320755	-2.6543845751754	0.00914132434424646	0.0283410101094886	-3.34894591996896
ARL6IP1	0.681139583962263	8.36845990481132	2.64025876551292	0.0095066690551338	0.0292611760462207	-3.38388331402489
SNRPF	0.745587889622644	7.45826193915094	2.63552352997123	0.0096320626724148	0.0296071053342003	-3.39555838030636
RPS20	0.758752640377359	11.3736071233962	2.63057463111088	0.00976471016329937	0.0299530246814907	-3.4077405853327
BMP3	0.709690986037737	5.41668669433962	2.62818339367463	0.00982939310984148	0.0300513674754778	-3.41361964757872
HAT1	0.62963642226415	6.27697529716981	2.62243766692891	0.00998640023734631	0.0305040758591571	-3.42772680360623
CMA1	-0.6137078345283	5.83451128839623	-2.62127009030534	0.0100185808469281	0.0305886934217787	-3.4305901707232
DNAJA1	-0.729192678301884	8.28856795141509	-2.60949992184056	0.0103482571098158	0.0313569636468688	-3.45939271389091
RAD21	0.708465696792452	7.79922176103774	2.60141072389809	0.0105804732970529	0.031947229274479	-3.47912147901587
ADA	0.720732609811323	6.98675671773585	2.59830600743544	0.0106708409178651	0.0321774143351077	-3.48667925344095
PRDX3	-0.614359571320752	7.32310747981132	-2.59645585563262	0.0107250227828389	0.0322980183451454	-3.49117927469982
C1QBP	-0.799612089433962	8.12682902603774	-2.58427603426019	0.0110879424044497	0.033186085285886	-3.52073303293315
EMX2	0.696144561320758	5.84070523009434	2.57728395733126	0.011301246228332	0.0337063370041517	-3.53764358120791
RPL15	-0.739816495849055	9.80389241226415	-2.56974452843304	0.01153538047973	0.0342253035084953	-3.5558325856356
ITGAL	-0.601165092264146	6.18000419537736	-2.56139904808055	0.0117996277509425	0.034892771584795	-3.57591129300333
EEF1B2	-0.731866333396226	8.38137236745283	-2.56035918582649	0.0118329319826869	0.0349562826305154	-3.57840909131555
AQP9	0.850245517169814	5.8472983640566	2.55793984429329	0.0119107448286018	0.0351557420826925	-3.58421699288189
SELP	-0.81722093264151	6.98657207877358	-2.55743103483555	0.0119271680007372	0.0351890096954794	-3.58543782916417
CA2	0.640386546037737	6.65697705679245	2.53487562613456	0.0126759694608025	0.036888313343537	-3.63934115400901
RHEB	0.623368446037733	7.22576198188679	2.53032747574418	0.0128319759806914	0.0372470871007744	-3.6501591397247
BLK	-0.604706671320758	6.26439863301887	-2.52061760130228	0.0131708125000634	0.0379563921415329	-3.67319684861857
SFRP1	-0.617984485849057	6.46168673292453	-2.50867535750297	0.0135985357315527	0.0389588922174936	-3.70142323689109
DSG3	-0.657879269245282	10.6776813199057	-2.4992584143754	0.0139445411947502	0.0397169375980584	-3.72359687001653
NAP1L1	-0.678037651509433	7.49937235066038	-2.49704555082237	0.0140269828904273	0.0399018297132938	-3.72879663416199
PRNP	0.652414885094338	8.33657457481132	2.49391134802616	0.0141444960478216	0.0401691925183456	-3.73615433909554
KRT18	-1.00397299528302	8.10430648556604	-2.48400371374531	0.0145217850021206	0.0410698929873638	-3.75935892092069
CD79B	-0.645804563962263	6.40868428009434	-2.47109446988672	0.0150268642051879	0.042201267484142	-3.78947005792371
AGR2	-0.846204400566035	5.99249276179245	-2.46698999512452	0.0151907089997895	0.0425738787314575	-3.79901453597043
DLK1	-0.616290442830189	4.90335269103774	-2.46274721487194	0.015361749366964	0.042989954914084	-3.80886574684704
FCGR2B	0.626376318679244	7.20473938084906	2.46211050953158	0.0153875648275249	0.0430020735564627	-3.81034279197259
S100A7	0.867507537358492	10.197549740566	2.4593751106361	0.0154989136068228	0.043158920060277	-3.81668456082476
FLT3	0.596065376037735	5.40737796424528	2.43096909003139	0.0166984189107815	0.0458585448977233	-3.88216878876003
CYP2E1	-0.617188369811322	6.76625540924528	-2.42860877073016	0.0168017132000112	0.0460867640708016	-3.88757939340914
DPM1	-0.667191487358489	7.63951028556604	-2.42752909424605	0.0168491521901341	0.0461981972937038	-3.89005278769122
CD19	-0.646070167358489	7.25661497801887	-2.42216603289381	0.0170865661867694	0.0467553073139563	-3.90232424474979
BTF3	-0.727296399433959	8.39950503688679	-2.41228301164099	0.01753187682023	0.0477824096896132	-3.92487431378552
MYH11	-0.839260539811319	7.112405825	-2.40536614244592	0.0178496446980508	0.0485129619131265	-3.94060733990678
ATP2A1	-0.693795028301888	5.77667079528302	-2.40047543370473	0.0180774061644596	0.0489566550766292	-3.95170722244218
AZGP1	-0.834063934905663	5.96165155556604	-2.3942625367998	0.018370461393749	0.0494953404928808	-3.96577867628718
