# Supplementary material for: Metabolic-immune crosstalk in head and neck squamous cell carcinoma: CD44 and APP identified as causal therapeutic targets via integrated lactylation-Mendelian randomization analysis
Source: Front Immunol. 2026 May 28;17:1808455. doi: 10.3389/fimmu.2026.1808455 (PMC13254516; doi:10.3389/fimmu.2026.1808455)
Supplement: Supplementary file 3 [file Table2.xlsx]

RALY
CENPV
CCT5
ASS1
BCL9L
TXNRD1
UBA52
RPS27A
AHCTF1
H2AZ1
SF3A3
JPT1
PPP1R13L
H2AX
NOP56
ZMYM4
RPL10A
SET
SETSIP
ETF1
NASP
MTA2
KPNA6
NFATC2IP
CIAPIN1
FNBP4
SELENOH
PSME2
EPRS1
ZBTB7B
DDB2
H4C1
H4C7
EEFSEC
ZC3H4
SRSF7
RRP1B
H
IQGAP1
THRAP3
AKR1B1
PPP2R5D
RBM33
RPS11
NACA
QSER1
PRR12
PAK2
RPS24
SNX6
POLE4
CDC73
DNAJC8
ARPP19
ENSA
SPART
CCT2
POLD3
RPL23A
YTHDC1
ZC3H14
HUWE1
ZNF148
MED1
SUPT16H
COIL
DNTTIP1
CCT7
HMBS
C9orf78
MGST3
NIPBL
TRA2A
HNRNPU
WDR12
RBBP6
EIF4G2
PPP1CB
REXO2
H2BC15
RCC2
SNRNP70
PAF1
ZNF326
EDF1
MYH9
SUDS3
ARHGEF16
SRSF1
RPL27
HSPA4
RBM25
FH
SNF8
MISP
RPS4X
STK38
LDHA
SF3A1
EIF3E
CTCF
HNRNPAB
DPYSL2
NHEJ1
WDR41
PLRG1
KPNA4
EP400
TUB
HMGN4
HMGN2
HMGN3
RPL35
ERCC6
NCL
KIF2A
PUF60
NOLC1
MKI67
AGFG2
PRDX2
PRDX1
CLASRP
ATRIP
HSP90AA1
TXN
SETD2
PAPOLA
CPSF1
COPA
TAF15
PTBP3
PTBP1
HMGA1
TSSC4
PHF10
RPL29
CHORDC1
SCYL1
USP24
MDH1
FANCD2
NIFK
RGPD1
RANBP2
H2BC1
TMPO
HNRNPCL4
RALYL
HNRNPC
YARS1
GTF2F1
SUMO3
SUMO2
CREBBP
WDR44
WDR43
HMGB3
SRRM2
SERBP1
GPATCH8
LUC7L
APIP
LARS1
SFPQ
RPS15A
SMARCD1
JUNB
DDX50
ZC3H8
IK
DR1
BAG2
RMI1
KDM5C
LDHAL6A
CDYL
NUCKS1
RRP8
VDAC2
NHLRC2
PCYT1A
MLH1
PQBP1
TNKS1BP1
NOSIP
ZFP91
SH3GLB2
GTF3C4
HEATR3
SMC3
CCDC124
DHX15
PPIB
TADA3
BMS1
PPL
RPS29
SNX9
VDAC1
TOP2A
VWA5A
RPL11
RPL7A
RPS5
H3-3A
CRIP2
CAST
H2BS1
FUS
H1-3
H1-4
RYBP
JMJD1C
CLIP1
CSRP2
UTP3
GMNN
SBDS
INPPL1
SNRNP40
PABPN1
MSH2
PTPN2
IWS1
PPP1R2
SNRPGP15
LDHB
INIP
HNRNPL
RPS3A
KARS1
QRICH1
LASP1
APEX1
RRP9
DIDO1
TCOF1
PALLD
TRAPPC5
CAPZA2
CAPZA1
LRRC59
UBR4
PPP1R12A
COTL1
HTATSF1
SRBD1
PSMD9
CD2BP2
DNAJA1
PDIA3
CBX5
RPS10
EFHD2
CNN3
SON
ARMC1
LPP
PPP2R2A
PWWP2B
BCLAF1
CALD1
NOP2
DLGAP4
WDHD1
PFDN5
CFAP20
NSUN2
LCP1
RBM15
EEF1D
USP22
STMN1
STMN2
UBE2M
MCM3
RPS20
TAGLN2
SMARCC1
NUP98
XRCC6
METTL5
GTF2I
TOP1
PDLIM7
PES1
GTF2E1
PFKM
TFIP11
HINT1
USP7
RARS1
RBM26
YWHAZ
YWHAG
CREB1
TMSB4X
DHX36
NVL
LMNA
LMNB2
TLN1
PKN1
NONO
SUB1
DDX47
KDM3B
PHC3
PFKP
PGK1
PGK2
ZNF638
SLC4A1AP
SLC25A5
SLC25A4
SLC25A6
ABCF1
DSTN
EIF4A1
HNRNPK
HSPA1A
MYG1
EHMT2
RPS2
RBBP5
PPIG
PDLIM1
H2BC13
SF1
HCFC1
NUS1
HNRNPR
RBMXL1
RBMX
RPSA
CDK11B
NKAP
PCBP1
PCBP3
NOL7
HNRNPD
CCDC171
CMSS1
KHDRBS1
CTTN
ARPC5
RPL35A
SIN3A
SF3A2
OGT
KRR1
ANXA2P2
RNMT
ZNF592
ZNF532
AGFG1
SSB
DDX52
PCBP2
STIP1
ALYREF
VCL
XAB2
PSIP1
PDLIM5
KBTBD2
NFAT5
NFIA
CAPZB
ZFAND6
LRIF1
NOC3L
SLC27A4
PPP4R3A
PDS5B
SRRM1
PRC1
RPL22L1
RPL22
TXNDC9
TBCA
NELFA
DHX9
MSN
EZR
TP53BP1
BUD13
ARL2
C1orf52
PDS5A
H2B
PML
NAT10
RPL9
EIF2S2
DFFA
ATP5F1A
TMA7
PPWD1
CEP290
PTMS
FLYWCH2
PIP4K2C
NCOR1P1
NCOR1
UIMC1
SS18
NECAP1
BRD4
CHD3
DSN1
TFAP2A
GLE1
KIF4A
NFYA
FIP1L1
ARFGAP1
OGA
XPO5
SCAF1
PHRF1
SENP3
GIPC3
HSPD1
HSP90B1
CHD8
PABPC1
PABPC4
RPL17
TACC2
SCAMP3
H1-10
DHX16
BRPF1
USP3
MACROH2A1
TRIM33
CORO1C
NUP155
PHF23
TDP1
ORC2
EMG1
RPL26L1
CHAMP1
ANXA5
MSH6
ZC3H11B
ZC3H11A
GTF2E2
VIM
ARPC2
CCNA2
DDX17
CMTR1
HDGFL2
C19orf53
MFAP1
TPD52L1
SRSF5
LAS1L
KIF2C
TSR1
PSME3IP1
LARP1
FSCN1
AACS
PSMA1
DDX59
EIF4A3
METTL1
MPHOSPH8
PGAM1
HMGN1
PDAP1
MGA
FKBP3
MORC2
WBP11
MORF4L1
HDAC7
RPL30
TIMELESS
MDH2
PCMT1
TMOD3
PDCD5
FLNA
FLNC
SART1
SARNP
EAF1
THYN1
C20orf27
COPZ1
PHF3
MINAR2
CBX6
HMGB1P1
HMGB2
HMGB1
TSN
EEF1G
TPD52L2
NKTR
CCDC86
RPL24
GMFB
KYNU
RSF1
RPRD2
TEAD1
CHD4
HDAC2
RPL28
NEDD8
CCNB1
SAFB2
SMCHD1
NAB2
S100A11
PPP1CA
BTF3
BTF3L4
RBM17
KIAA1143
MEF2D
H2AJ
VPS72
HNRNPA0
HDGF
SPTAN1
DKC1
KHDC4
ACTN4
ACTN1
NPM1
NCBP1
UTP20
SAP130
HEXIM1
EEF1A1
SH3GL3
SH3GL2
SH3GL1
ATRX
NUFIP2
NOP58
ZHX1
POLR1G
EEF2
RACGAP1
MYBBP1A
BAG1
RPL19
TARDBP
MBD3
WDR77
RWDD4
SYMPK
MNAT1
GNL3
DHX38
CHTOP
PLS3
WDR70
ARL3
EHMT1
CHD1
IPO8
DIAPH1
STAT1
SAMD11
DDX3X
RPS19
LMO7
PRPF4
CRIPT
RNPS1
CEBPZ
RTF1
PRCC
PSMC1
ZNF706
HSPE1
SMN1
BRD3
EIF3D
RPL18
TMEM156
S100A4
ILF3
ATP5F1B
TBL1XR1
VPS33B
RECQL
YWHAQ
CPLANE1
RGS10
MPHOSPH6
PSMC3
WDR45B
ATP5PB
VARS1
KPNA1
YWHAE
EIF4H
CNBP
HSPA5
MAP2K6
CDC5L
UBTF
CSRP1
PRPF38A
ABCE1
RNASEH2B
ZNF280C
SPAG7
RBM22
UNC45A
SPEN
MATR3
A
ACTB
ACTBL2
SRSF8
CAP1
NOC2L
DDX18
SSH3
PPM1G
HNRNPA1
POLD2
PRPF8
STXBP2
EMD
C11orf98
EIF4B
DDX1
TRERF1
PCNP
SLC3A2
FEN1
ANLN
DNMT1
XRCC5
RPA1
HNRNPA2B1
PHAX
SLTM
DCUN1D5
MIDEAS
NCK1
CCT8
VCP
SLK
ERF
YAP1
RFC4
RPS6
ZFC3H1
RCOR3
GMPS
TPX2
CACYBP
RPL32
IRF2BP2
FAM50A
ZRANB2
TAGLN
RPL8
PKM
NSD2
BRD2
FRG1
EIF5A2
EIF5AL1
IRF2
SNRPA1
S100A10
PRPF19
THUMPD1
TPD52
CFDP1
UBE2T
CCT3
ADAR
ADAM32
GSE1
PAXX
MAP4
CANX
ILKAP
PRKDC
HSPA4L
SRPRA
TTC33
PSMD11
GAPDH
DDX21
SUGP1
CHD9
RSRC2
CTNND1
SMARCA5
RPL3
INTS12
MED27
NSFL1C
PFKL
HNRNPF
SEPTIN9
CHMP4B
FTSJ3
RFX5
SCAF11
RNF40
NAP1L4
NCK2
FAM227B
CLINT1
PFN1
PPP1R2P1
RPL7
PPIA
RPS28
CALR
KAT7
NCOR2
RPS12
RTF2
PRDM16
PNN
POLA1
PPME1
ARHGAP5
FOXJ3
PLEC
PPP1CC
PAIP1
IMUP
ERCC5
INTS4
GPRC5A
KRT18
H3-4
H3-2
MTA3
DNAJA2
RAB1A
NAP1L1
ATF1
SREK1
CPSF2
NUP133
RPS16
HSPH1
RSL1D1
PSMA8
RPL31
FLNB
ELOA
PHF20L1
DCPS
CDA
AKAP2
PPHLN1
CPS1
RPP38
PAFAH1B1
CDK7
ZMAT2
DNAJC17
CTR9
IFI16
HDLBP
HNRNPLL
STRBP
CSDE1
NUMA1
NME2P1
NME1
MAPRE1
TOP2B
ARID3A
RLF
NCAPH
SAE1
HNRNPDL
U2SURP
CCT4
SF3B2
TCHH
CNN2
TC
TCF3
RPL13
ZYX
RBM28
GOLPH3L
PPP1R8
MLLT1
WAC
TSR2
PLIN3
DDX24
TKT
TKTL1
PKN2
WDR33
PACS1
NDC80
CRTC3
TRIR
GPKOW
POM121C
PSMD12
AHCYL1
PBK
KHSRP
CWC15
TRMT6
CLTA
HSPA8
HSPA2
RPL14
RSL24D1
UBA1
NAMPT
ZBTB21
RPL4
H2BC5
RBM10
RBM5
ARCN1
FUBP1
RPL37
GSPT2
RPS7
PUM3
EBNA1BP2
S100A6
DAP
EIF2A
GEMIN5
BRIX1
MSL1
HLTF
ACTR2
PPP1R14A
PPP1R14B
PSPC1
CCDC6
DEK
SPDL1
CFL1
CFL2
EIF2B3
EEF1B2
AHSA1
TRIM29
HAUS8
PARP1
DIS3
WAPL
ADK
RPS3
PRPF31
ENO1
ORC6
GCN1
TLK2
GIPC1
FOXK2
ZC3H18
EAPP
ADNP
DDX23
ANP32E
THOC2
SRSF6
ARPIN
CCT6A
CDKN2AIP
CTBP2
RBM27
RNF113A
SHOC2
TCF20
GATAD2A
PAGE1
HNRNPH2
RBM14
AHNAK2
RPL12
ZCRB1
RPL34
PRRC2A
YBX1
YBX3
SNRPB2
RPL23
MRTO4
NUB1
NELFE
SEC61B
SAP30BP
NCAPG
XRCC1
PRDX6
RPL5
WIZ
MAGOHB
KNL1
ELAVL1
XPC
UBE2E3
SRP14
RAN
SNRPA
ZCCHC8
NFIC
GABPA
ECHDC1
ALDOC
ALDOA
PAICS
HAT1
RPS21
DDX5
SMAP
RPS6KA4
CDK13
OLA1
MBD4
HNRNPM
KMT2A
AP1B1
EIF5
EIF4G1
EIF4G3
GATAD2B
PTMA
MAGED2
HSPA9
DHX37
CHRAC1
TRIM28
GTF3C1
AKAP8L
SLU7
RPS25
SEC16A
SMARCAD1
ACIN1
PRPF4B
RPS17
TLE3
TES
ZBTB7A
EIF3G
PRKRIP1
C1orf198
SERPINH1
PAK1IP1
ARPC1B
ZNF207
RUVBL2
PELP1
RRS1
HSP90AB2P
HSP90AB3P
HSP90AA4P
HSP90AA2P
HSP90AB1
MDC1
NT5DC1
SART3
LIG1
ARHGDIA
RPUSD2
NUDT21
CCNT1
BBX
PHF6
DDX46
PRPF3
BIN1
TOM1L1
RAI1
UCHL1
TPR
BOD1L1
UBE2E2
ZFR
SPIN1
HELLS
DPF2
EIF2S1
PHIP
MTREX
NSRP1
KPNA3
SAFB
RANBP1
PARK7
PPIL4
DDX42
DDX39A
DDX39B
RPL13A
RRP15
ZMYND8
CBX3
GPATCH4
POLA2
PSMD3
TOX4
NHP2
ANXA1
AFF4
DRG2
CLTC
CLTCL1
ECPAS
RPLP2
HMG20B
RPL27A
MECP2
ZBTB1
H2BC9
H2BC18
SMC5
EIF3J
RPS23
MCRIP2
ZC3HAV1
HDAC1
ARL6IP4
CBFB
RFC1
RPS9
CWC27
CUL4B
PRPF38B
RCOR1
SOCS5
RPL6
IQGAP2
DCAF1
PWP2
U2AF2
PLA2G4A
RPS14
TRIM47
GCLM
WDR4
MBD2
WRNIP1
BPTF
AAAS
AARS1
AARS2
ABCB6
ABCC5
ABCG8
ACAA2
ACACA
ACACB
ACAD10
ACAD9
ACADL
ACADM
ACADVL
ACAT1
ACAT2
ACO2
ACOT13
ACSF2
ACTC1
ACTN2
ADAMTS13
ADORA2B
ADPGK
AGK
AGL
AGRN
AIFM1
AK1
AK3
AK4
AKR1A1
AKR1B10
AKR1D1
ALB
ALDH1A1
ALDH2
ALDH4A1
ALDH6A1
ALDH7A1
ALDH9A1
ALDOB
ALG1
ALK
ALKBH3
AMPD1
AMPD2
AMPD3
ANG
ANGPT1
ANGPT2
ANGPTL4
ANKZF1
APOC2
ARF1
ARGLU1
ARID1A
ARID3B
ARTN
ATAD3A
ATM
ATP1A1
ATP1A2
ATP2A2
ATP5F1C
ATP5F1D
ATP5F1E
ATP5IF1
ATP5MF
ATP5MK
ATP5PD
ATP5PF
ATP5PO
ATPAF1
ATPAF2
ATXN7
AURKA
AXIN1
B3GALNT2
B3GALT6
B3GAT1
B3GAT3
B3GNT3
B4GALT1
B4GALT2
B4GALT4
B4GALT7
B4GAT1
BCKDHA
BCS1L
BDNF-AS
BIK
BOLA2
BOLA3
BPGM
BPNT1
BRCA1
BZW1
BZW2
C1QBP
CA5A
CACNA1H
CALM1
CALML5
CAMKMT
CAPN5
CARS2
CASP6
CAV3
CBLIF
CBR1
CCL15-CCL14
CCNE2
CD44
CD46
CDAN1
CDK1
CDK5
CDV3 
CEACAM6
CENPA
CERNA3
CFH
CFI
CGAS
CHCHD10
CHEK2
CHERP
CHPF
CHPF2
CHST1
CHST12
CHST2
CHST4
CHST5
CHST6
CITED2
CKM
CKMT2
CLDN3
CLDN9
CLN5
CLN6
CLPB
CLYBL
CNDP2
CNMD
COA6
COA8
COG2
COG3
COG8
COL4A1
COL5A1
COPB2
COPS4
COQ2
COQ4
COQ8A
COQ9
COX10
COX11
COX14
COX15
COX16
COX20
COX4I1
COX5A
COX5B
COX6A2
COX6B1
COX7A1
COX8A
CPT2
CRABP2
CRAT
CRPPA
CRYAB
CS
CSRP3
CTH
CTSD
CXCR4
CYB5A
CYC1
CYCS
CYP27A1
CYTOR
DAG1
DARS2
DCBLD1
DCN
DDIT4
DDX41
DECR1
DEPDC1
DEPDC1A
DES
DGUOK
DHFR
DHRS7
DLAT
DLD
DLST
DNAJC19
DNAJC5
DNM1L
DPYSL4
DSC2
DTYMK
EARS2
ECD
ECH1
ECHS1
ECI1
ECI2
EFNA3
EGFR
EGLN3
ELAC2
ELF3
EMB
ENO1B
ENO2
ENO3
ENO4
EP300
ERO1A
ETFA
ETFB
ETFDH
ETHE1
EXT1
EXT2
F2
FABP3
FABP4
FABP5
FAM162A
FARS2
FASN
FASTKD2
FBP1
FBP2
FBXL4
FDX2
FGF23
FIS1
FKBP4
FKRP
FKTN
FLI1
FOXP3
FOXRED1
FUT8
G6PC1
G6PD
G6PDX
GAA
GAL3ST1
GALE
GALK1
GALK2
GAPDHS
GATA1
GATA2
GATB
GATC
GATD1
GATD3A
GCH1
GCK
GCKR
GCLC
GCSH
GFAP
GFER
GFM1
GFM2
GFPT1
GFUS
GIGYF2
GK
GLCE
GLO1
GLRX
GLRX5
GMPPA
GMPPB
GNE
GNPDA1
GNPDA2
GOT1
GOT2
GPC1
GPC3
GPC4
GPI
GPM6A
GPR37
GPR87
GRN
GTPBP3
GUSB
GYS1
GYS2
H1-2
H1-5
H2AC1
H2AC11
H2AC12
H2AC13
H2AC14
H2AC15
H2AC16
H2AC17
H2AC18
H2AC19
H2AC20
H2AC21
H2AC25
H2AC4
H2AC6
H2AC7
H2AC8
H2AFV
H2AFZ
H2AZ2
H2BC10
H2BC11
H2BC12
H2BC12L
H2BC14
H2BC17
H2BC19P
H2BC20P
H2BC21
H2BC26
H2BC3
H2BC4
H2BC6
H2BC7
H2BC8
H2BU1
H3-3B
H3C1
H3C10
H3C11
H3C12
H3C13
H3C14
H3C15
H3C2
H3C3
H3C4
H3C6
H3C7
H3C8
H4C11
H4C12
H4C13
H4C14
H4C15
H4C16
H4C2
H4C3
H4C4
H4C5
H4C6
H4C8
H4C9
HACE1
HADH
HADHA
HADHB
HAGH
HAGHL
HAX1
HBA
HBB
HBB-B1
HDAC3
HELLPAR
HIBCH
HINT2
HIST1H1C
HIST1H2BB
HIST1H2BD
HIST1H2BH
HIST1H2BK
HIST1H2BL
HIST1H2BN
HIST1H2BO
HIST1H3A
HIST1H4A
HIST2H2BE
HIST2H2BF
HISTIH2BH
HK1
HK2
HK3
HKDC1
HLA-DRB1
HLCS
HMGCL
HMGCS2
HMMR
HMOX1
HNRNPH1
HOMER1
HPDL
HS2ST1
HS6ST2
HSD17B10
HSDL2
HTRA2
IARS2
IBA57
ICAM1
IDH1
IDH2
IDH3A
IDH3B
IDUA
IER3
IFT56
IGFBP3
IKZF1
IL13RA1
IL6
ILF2
IMMT
INPP5K
IRAK1
IRS2
ISCA1
ISCU
ISG20
ITGB2
IVD
JAK2
JPT2
KAT2A
KAT5
KCNK1
KCNN4
KDELR3
KIF20A
KIF23
KL
KLF1
KRAS
KRT1
KRT10
KY
LAP3
LARGE1
LARS2
LCT
LDB3
LDHAL6B
LDHC
LDHD
LEMD3
LETM1
LGALS1
LHPP
LHX9
LIAS
LIG3
LIN28B
LIPA
LIPT1
LIPT2
LMO1
LONP1
LPIN1
LRP1
LRPPRC
LSP1
LUC7L2
LYRM4
LYRM7
LYST
MACROD1
MAGOH
MAP2K4
MAPK6P4
MARS1
MB
MBP
MCCC1
MCEE
ME1
ME2
MECR
MED24
MERTK
MET
METTL3
MICOS13
MIF
MIOX
MIPEP
MIR125A
MIR133B
MIR208B
MLIP
MLYCD
MNDA
MPC1
MPI
MPL
MPV17
MRE11
MRPL12
MRPL3
MRPL39
MRPL44
MRPS14
MRPS16
MRPS2
MRPS22
MRPS28
MRPS34
MRPS7
MSRA
MTA1
MT-ATP6
MTATP8
MT-ATP8
MT-CO1
MT-CO2
MT-CO3
MT-CYB
MTFMT
MTHFD1
MT-ND1
MT-ND2
MT-ND3
MT-ND4
MT-ND5
MT-ND6
MTO1
MTRFR
MT-RNR2
MT-TC
MT-TE
MT-TF
MT-TH
MT-TI
MT-TK
MT-TL1
MT-TL2
MT-TN
MT-TP
MT-TQ
MT-TS1
MT-TS2
MT-TT
MT-TV
MT-TW
MVK
MXI1
MYBPC3
MYC
MYCN
MYH13
MYH3
MYH4
MYH7
MYH7B
MYL2
MYL3
NADK2
NANP
NAPSA
NARS2
NAXD
NAXE
NBN
NCDN
NCOA4
NDC1
NDST3
NDUFA1
NDUFA10
NDUFA11
NDUFA12
NDUFA13
NDUFA2
NDUFA4
NDUFA5
NDUFA6
NDUFA7
NDUFA8
NDUFA9
NDUFAB1
NDUFAF1
NDUFAF2
NDUFAF3
NDUFAF4
NDUFAF5
NDUFAF6
NDUFAF8
NDUFB10
NDUFB11
NDUFB3
NDUFB7
NDUFB8
NDUFB9
NDUFC2
NDUFS1
NDUFS2
NDUFS3
NDUFS4
NDUFS6
NDUFS7
NDUFS8
NDUFV1
NDUFV2
NDUFV3
NEFL
NFS1
NFU1
NGLY1
NIPSNAP2
NMNAT1
NNT
NOL3
NOS1
NOS2
NOS3
NR4A3
NR6A1
NRAS
NREP
NSDHL
NSUN3
NT5E
NUBPL
NUDT5
NUP107
NUP153
NUP160
NUP188
NUP205
NUP210
NUP214
NUP35
NUP37
NUP42
NUP43
NUP50
NUP54
NUP58
NUP62
NUP85
NUP88
NUP93
OBSCN
OCRL
OGDH
OPA1
OSBP2
OXCT1
P4HA1
P4HA2
PAH
PAM
PAX6
PAXIP1
PC
PCBD1
PCCA
PCCB
PCK1
PCSK9
PCX
PDHB
PDHX
PDK3
PDP1
PDSS1
PDSS2
PET100
PET117
PEX2
PFKFB1
PFKFB2
PFKFB3
PFKFB4
PGAM2
PGLS
PGLYRP1
PGM2
PGM2L1
PGP
PHKA2
PHKB
PHKG2
PHOX2B
PIEZO1
PIGA
PIK3C3
PIK3CG
PITRM1
PKLR
PKM2
PKP2
PLA2G6
PLOD1
PLOD2
PLPBP
PMM2
PMPCA
PMPCB
PNKD
PNPLA2
PNPLA8
PNPO
PNPT1
POLDIP3
POLG
POLG2
POLR3K
POLRMT
POM121
POMGNT1
POMGNT2
POMK
POMT1
POMT2
PPCS
PPFIA4
PPIF
PPM1B
PPP1R2B
PPP2CA
PPP2CB
PPP2R1A
PPP2R1B
PRAM1
PRDX5
PREPL
PRKACA
PRKACB
PRKACG
PRORP
PRPF6
PRPS1
PRSS12
PSMA7
PSMC4
PTS
PUS1
PYGB
PYGL
QDPR
QRSL1
QSOX1
RAD50
RAE1
RARG
RARS2
RB1
RBCK1
RBM39
RHAG
RHCE
RHD
RIMS1
RMND1
RN7SL1
RNASEH1
RPE
RRAGC
RRAGD
RRM2B
RUBCNL
RUNX2
RXYLT1
RYR1
SAN
SAP30
SARS2
SAT1
SATB1
SCO1
SCO2
SDC1
SDC2
SDC3
SDHA
SDHB
SDHC
SDHD
SEC13
SEH1L
SERAC1
SFXN4
SHMT2
SIL1
SIRT1
SIRT2
SIRT3
SLC13A3
SLC16A1
SLC16A3
SLC16A4
SLC16A7
SLC16A8
SLC19A1
SLC25A10
SLC25A11
SLC25A12
SLC25A13
SLC25A19
SLC25A26
SLC25A3
SLC25A42
SLC2A1
SLC31A1
SLC35A3
SLC37A4
SLC39A8
SLC3A1
SLC4A1
SLC4A4
SLC52A1
SLC5A12
SLC5A8
SLC7A7
SMARCC2
SOD1
SOD2
SOD2-OT1
SOX9
SP100
SPAG4
SPP1
SPR
SPR14
SQOR
SRD5A3
SST
STAT2
STAT4
STC1
STC2
STIM1
STK11
SUCLA2
SUCLG1
SUCLG2
SURF1
SYMBOL
SYNJ1
TAFAZZIN
TALDO1
TANGO2
TARS2
TCIRG1
TEFM
TERF2
TET2
TFEB
TFF3
TGFA
TGFBI
TH
TIMM22
TIMM50
TIMMDC1
TK2
TKFC
TLR4
TMEM126B
TMEM256-PLSCR3
TMEM70
TNNI3
TNNT2
TOMM7
TP53
TPBG
TPH1
TPI1
TPK1
TPM1
TPM3
TPM4
TPP1
TPST1
TRAP1
TRAPPC12
TRA-TGC7-1
TRC-GCA24-1
TRMT10C
TRMT5
TRMU
TRNT1
TSFM
TTN
TUFM
TWNK
TXN1
TXN2
TYMP
UBE2E1
UGP2
ULK1
UNC119B
UPB1
UPF1
UQCC2
UQCC3
UQCRB
UQCRC2
UQCRFS1
UQCRH
UQCRQ
USB1
USP1
USP18
VARS
VARS2
VCAN
VDAC3
VEGFA
VLDLR
VPS13A
WARS2
WAS
XK
XRCC4
XYLT2
YARS2
YLPM1
YME1L1
YTHDF1
YTHDF2
YWHAB
YY1
ZFP292
ZMYM3
ZNF292
ZNFX1
MYH6
ANXA2
FTH1
SERPINA1
APOA2
ACTG1
APBB1IP
RAD51
ALCAT1
AKRLAL
PDHA1
TP53IL1
SF3B1
RPS13
RPL18A
EEFIG
SNW1
USP13
UBE2N
UBA5
RPS15
CBLL1
ASPSCR1
ANXA6
ERCC3
AP15
TUBA1B 
CTDSPL2 
NUDC 
HSPA1B 
AHNAK 
TMEM214
SNRPG
HIF1A
CD274
KLK2
NLRP3
ALKBH5
STAT3
VHL
PTEN
EGR1
ACSS2
NFATC2
CCL2
ESM1
MAPT
USP14
CARD9
PHB2
HDAC6
APP
SLC7A11
ZEB1
ITGB4
KLF4
BMP2
MCM7
SPOP
SNAI2
SUZ12
METTL16
BRAF
NFE2L2
SCD
KDM1A
IRS1
NEDD4
PBX1
FTO
IGF2BP3
LUM
IGF2BP1
IGF1R
AURKB
TERT
FOXO3
IGF2
LGALS3
CXCL1
IGF2BP2
GADD45A
STING1
SIRT4
CCL18
LILRB4
KEAP1
TNFRSF1B
IGF1
NECTIN4
SNAI1
CCR8
CD276
BNIP3
NANOG
NUPR1
KPNB1
NR4A1
PDCD1
SRSF10
KLF5
DUOX2
CTNNB1
CYBB
SIRPA
BSG
SIRT6
SMC4
FKBP10
CTHRC1
ATF5
METTL14
CXCL14
HCAR1
MUC20
KIF3C
