# Supplementary material for: Metabolic-immune crosstalk in head and neck squamous cell carcinoma: CD44 and APP identified as causal therapeutic targets via integrated lactylation-Mendelian randomization analysis
Source: Front Immunol. 2026 May 28;17:1808455. doi: 10.3389/fimmu.2026.1808455 (PMC13254516; doi:10.3389/fimmu.2026.1808455)
Supplement: Supplementary file 4 [file Table3.xlsx]

id	logFC	AveExpr	t	P.Value	adj.P.Val	B
PPL	-1.62500499716981	10.3458573248113	-9.77553027314456	1.46089568052444e-16	1.10865749977577e-13	27.1809180522322
GOT1	-0.833163740754715	7.89685898301887	-9.50566286703449	6.01506046342717e-16	2.73885753101384e-13	25.8024912250958
STAT2	1.06543973792453	7.25984506235849	9.07946112017513	5.58740914174806e-15	1.90810022190696e-12	23.6315006481167
ACADM	-1.14901715358491	7.7591221454717	-9.01954410467875	7.63709369126143e-15	2.48387380530074e-12	23.3271176968006
TALDO1	-1.1384121354717	9.59176311981132	-8.90158876302732	1.41184397166464e-14	4.19256275063892e-12	22.7286331509488
CHST1	1.43258736490566	6.95165932943396	8.86913035637777	1.67162873054824e-14	4.39124008832479e-12	22.5641287387701
LPIN1	-1.64035965358491	7.12907608188679	-8.54327114395458	9.06490557445692e-14	1.81437356037896e-11	20.9177003746309
CAST	-0.859754634528302	7.35054393518868	-8.44249716217398	1.52586788403026e-13	2.71013800830837e-11	20.4106529971508
NDUFB8	-1.45291136584905	8.78232238254717	-8.25510438126769	4.00622285794683e-13	6.08055602661708e-11	19.470881990208
ETFDH	-0.900448246226414	6.80377132273585	-8.16417129321564	6.38981491641011e-13	8.55734036844726e-11	19.0164399257284
TGFBI	1.79715440075472	7.20804665679245	8.09350591879649	9.17747792997558e-13	1.20542642811025e-10	18.664058228797
AKR1A1	-1.10898278018868	8.79014024990566	-8.03724680219169	1.22374153132651e-12	1.54780641832593e-10	18.3840200453236
ANGPT2	1.84694966716981	6.46188545943396	7.95789421557412	1.83491982694407e-12	2.12415295220814e-10	17.9898241049923
AGRN	1.01062568	7.89035359943396	7.46066175337757	2.2694614561408e-11	2.15283635353356e-09	15.5436472332734
COL4A1	1.43051697132076	7.68832516471698	7.28701181639848	5.40417220520001e-11	4.67221470398937e-09	14.7004605550133
ACADVL	-0.942542495471699	8.53628264377359	-7.24804314061338	6.56019439943263e-11	5.27130914683822e-09	14.5121279723073
HSD17B10	-1.43483600452831	8.42493498943396	-7.17946638149304	9.21985648770836e-11	7.07546290011777e-09	14.1815263792846
CD44	0.951067181509429	7.78597445981132	7.15010214298295	1.06629467416939e-10	8.03810866493227e-09	14.0402927500624
CRIP2	-1.00037699622642	9.13602791490566	-7.14413544536498	1.09824559956334e-10	8.15327983154086e-09	14.011619086652
RPL13	-1.50340982245283	9.02750281028302	-7.07933897222829	1.51258294212988e-10	1.09903632922841e-08	13.7007720316774
MBP	-0.956976882452831	4.87728953216981	-7.01760917488107	2.05006416488436e-10	1.44349878826394e-08	13.4055748640064
RRAGD	-1.17963752603774	6.90099005773585	-6.99256219744108	2.31864783999648e-10	1.61595558644653e-08	13.2860650442743
FSCN1	0.981887751886791	8.81454312745283	6.85561974824938	4.53303370303994e-10	2.8146018356148e-08	12.6354687901936
BCKDHA	-0.759611179622639	8.11220889245283	-6.77618492813948	6.67320979703094e-10	4.03345335519658e-08	12.260340960721
MYH9	0.614035030188679	9.26337954660377	6.71880516347574	8.8146371440407e-10	4.95275736090182e-08	11.9904380443222
PRDX6	-1.74275454962264	8.23279514820755	-6.70519013266543	9.41517234569147e-10	5.18723252504096e-08	11.9265302435084
GTF2E1	0.603827193018865	6.10633190103774	6.64519478462755	1.25805674258722e-09	6.55918133730587e-08	11.6455430018087
PCCA	-1.05796147886793	6.06824674226415	-6.62490110793686	1.3873296106161e-09	7.01886017815407e-08	11.5507317141941
SNAI2	0.943099614716981	6.70652411150943	6.50609022855643	2.45395252045685e-09	1.13246592667029e-07	10.9980868197629
NDUFS3	-1.40810273773585	8.71517361358491	-6.42198591186425	3.66542063098133e-09	1.60908884706252e-07	10.6094669044407
ATP1A2	-1.3027194554717	5.15434315056604	-6.28648419540024	6.9649324126316e-09	2.70286865785647e-07	9.98806767212739
QRICH1	-0.650337400754719	6.22101315698113	-6.23048688758999	9.06571034587678e-09	3.3138948006753e-07	9.7330260493109
MPI	-0.919989311886794	7.05720214103774	-6.17808704205062	1.15913621499922e-08	4.03773453357191e-07	9.49532800068935
GNE	-0.995887929433962	6.79044582377358	-6.13544959766033	1.41479539468966e-08	4.78368937907445e-07	9.30261103985988
HMGB3	1.12565772830189	5.68551028962264	6.00366035037353	2.60952448552022e-08	8.02840190815454e-07	8.71099591343024
PLOD2	1.40319699396226	6.61671419622641	5.92941700390707	3.67441000331585e-08	1.05891224990073e-06	8.38049035729324
ESM1	1.04701623660377	3.60179995169811	5.86685173716992	4.89522563267147e-08	1.35361907170632e-06	8.103575683488
CAPN5	-0.856127696226415	6.71174077735849	-5.82922175123616	5.81308887377936e-08	1.57553162729814e-06	7.93774545611188
COX5A	-1.04833248943396	8.16862331679245	-5.78089996336926	7.24292227595194e-08	1.90265996710584e-06	7.725604872522
ALDH2	-1.0415070635849	9.77848658990566	-5.74723532939425	8.43775478741352e-08	2.16276144289391e-06	7.57835495083363
ANP32E	0.675260361698113	6.41349715688679	5.74462230752139	8.53819945315357e-08	2.17596650242682e-06	7.56694436450876
RPL18	-1.25147891471699	10.5702218371698	-5.65239347857905	1.29431123835482e-07	3.06949505484841e-06	7.16596032691958
TOP2A	1.09042299358491	6.58183008339623	5.64573997115706	1.33357489011295e-07	3.14079879292118e-06	7.13716682201349
P4HA2	0.82625586056604	6.72118505424528	5.64097959269769	1.36238121228861e-07	3.17954117398292e-06	7.11657715083538
RPL22	-0.866623649433961	7.70096546943396	-5.63728915344587	1.38513207669145e-07	3.19609867696034e-06	7.10062163223011
IGF2BP3	0.894811181509434	5.52722473698113	5.61175071098941	1.55310585157998e-07	3.48937926522739e-06	6.99036136578646
COX5B	-1.49291174396227	9.2123411204717	-5.60701553353848	1.58637433150815e-07	3.52929533687319e-06	6.96994738289153
STC2	1.05864122509434	5.10902172650943	5.5955367824554	1.66994815880344e-07	3.66744241949436e-06	6.92049979056112
TPST1	0.894609361509433	6.56351225301887	5.57745105395042	1.81045665235675e-07	3.86419341737393e-06	6.84270297087732
FH	-1.02985519509434	7.02317575622641	-5.54318996969133	2.109097526078e-07	4.37846082161482e-06	6.69570503482084
EXT1	0.592290880377363	8.11453475679245	5.53703149150017	2.16767399953229e-07	4.48642830812289e-06	6.6693347513162
CEACAM6	-1.37331591320755	8.94135878150943	-5.52876918049587	2.24877042639251e-07	4.64021208829633e-06	6.63398136762787
RPL19	-1.5029581218868	10.462138479434	-5.48174458561755	2.77013407609264e-07	5.53216834494524e-06	6.43332689733692
AURKA	0.917390858679246	6.54257225707547	5.43739363432605	3.36935105844515e-07	6.46843505087121e-06	6.24495938014047
SLC16A1	1.04463666075472	5.68191448622642	5.41186294824508	3.77000386661286e-07	7.09232488712163e-06	6.13691674964644
S100A4	-1.32250403264151	7.933162385	-5.38875278311359	4.17261901192695e-07	7.68166788449086e-06	6.03936638836508
DDB2	-0.979397949245286	7.62223026518868	-5.387350060565	4.19836628586935e-07	7.70829078830314e-06	6.0334530065854
B4GALT2	0.712386182641508	7.36931791773585	5.35286137864159	4.88261799738176e-07	8.86571018446235e-06	5.88833807445798
VDAC3	-1.02185138943396	8.97685122075472	-5.34591561025708	5.03305822840142e-07	9.09412373015389e-06	5.85917769954938
MORC2	0.978620841132075	7.01333221792453	5.34263393329596	5.10570405626939e-07	9.12878500113087e-06	5.84540783669912
RFC4	1.19208702867925	6.11657639773585	5.33592559761931	5.25740859435455e-07	9.32677940245237e-06	5.81727493163702
BRCA1	0.811252107735848	5.4111396259434	5.33341749480199	5.31525192357948e-07	9.35648727784738e-06	5.80676187806709
DECR1	-0.999807983207544	7.7796948559434	-5.31350333751004	5.79713863808037e-07	9.87392940101968e-06	5.72339042210028
MB	-1.87173509433963	7.01952395169811	-5.297163996339	6.22418181157865e-07	1.05127636969315e-05	5.65512017107802
ALDH9A1	-0.772981779622639	8.35076932773585	-5.28051423867577	6.69091599389083e-07	1.1146086887384e-05	5.5856788290577
NDUFA6	-0.939129012452824	8.0906466354717	-5.27960710372348	6.7173044253263e-07	1.11628197627685e-05	5.5818990937692
WDHD1	0.864967759622639	5.12352647396226	5.27768919823086	6.77343116302936e-07	1.12099606570675e-05	5.57390905613013
MGST3	-1.05143772377359	8.75682944264151	-5.2360699537137	8.11063596216908e-07	1.3158110123899e-05	5.40094173499273
NDUFB3	-0.997215830754721	7.14521288066038	-5.23359187126222	8.19791465470206e-07	1.3268188884269e-05	5.39066836538217
ADAR	0.757068542452832	7.86251618330189	5.22346326732219	8.56427833037659e-07	1.36961288015201e-05	5.34870812485992
EXT2	0.701813128679244	7.0972003390566	5.19460301541415	9.69805586917426e-07	1.52621478309816e-05	5.22941146716748
XK	-0.771463593962261	5.6776535345283	-5.18679222139832	1.00292853983643e-06	1.56750616180385e-05	5.19719231136304
LMNA	-1.20894768490566	9.08355941433962	-5.1779685727383	1.04167531196459e-06	1.62064746713398e-05	5.16082992996738
PQBP1	-0.858398492452834	7.17646775471698	-5.06691558651697	1.67346520336672e-06	2.36173673333233e-05	4.70636978891879
PLOD1	1.40169553396226	7.70374532641509	5.04305739145154	1.85151629574091e-06	2.58078699998172e-05	4.60951737985791
MKI67	0.704852496981134	5.94399692943396	5.04077164245443	1.86951270021234e-06	2.60056450966401e-05	4.60025308294958
MYL3	-0.613831123207547	5.32189722273585	-5.0002805325175	2.21804132962858e-06	2.99984599630954e-05	4.43656879335436
PSMD11	0.7493315054717	8.39065909235849	4.99632723005584	2.25527857433269e-06	3.03219540604179e-05	4.42063136924566
SLC7A7	1.03703974943396	6.67839834245283	4.95079018322793	2.73058524158934e-06	3.51511997413809e-05	4.23761759978947
IDH1	-1.05834600811321	7.82277365066038	-4.94919662435486	2.74887191283072e-06	3.52513617339185e-05	4.23123199827232
MYH7	-1.73076399641509	7.28793112141509	-4.93082375697394	2.9685040312315e-06	3.73386418661347e-05	4.15770247521611
CENPA	0.786212908867926	6.01041544783019	4.88412280071175	3.60641193335767e-06	4.38288140655389e-05	3.97157697209345
ACTN1	0.865928901698116	8.50336252122642	4.86385422238232	3.92303961571209e-06	4.71731700269605e-05	3.89114591545183
USP7	-0.717561851132074	8.18725095103774	-4.81159230896719	4.86918745526997e-06	5.70919741983925e-05	3.68474158538915
ARTN	1.00601712981132	7.45215115811321	4.79095959866737	5.30078994763348e-06	6.12661730103712e-05	3.60364827842856
HSPA4	-0.707409008867923	7.05032987386792	-4.76722525374778	5.84326688000547e-06	6.62948717449125e-05	3.51064273140663
TRIM29	-0.630736754528304	10.4185164557547	-4.76411250130225	5.91829060495374e-06	6.68130988955934e-05	3.49846725139731
VCAN	0.97545167716981	6.53070928273585	4.75197009429356	6.21998177780964e-06	6.93025702160519e-05	3.45102173661839
PCBD1	-0.668165200377359	7.29480536566038	-4.69078580350711	7.9818280069211e-06	8.51810707613611e-05	3.21315118257614
TEAD1	-0.639176410754716	6.50300136688679	-4.66661140156187	8.80380239518192e-06	9.26501854531471e-05	3.11972432273969
IGFBP3	1.29938845471698	7.50880550320755	4.64808938045797	9.48849157147087e-06	9.83405120381578e-05	3.04835788534533
HSP90AB1	1.00780013	9.61211134386792	4.63536833521602	9.98832036197384e-06	0.000101973435085622	2.9994518464635
NLRP3	0.661673352452831	5.43570631	4.62880411333676	1.02561162047958e-05	0.000104085102048671	2.97425050316784
ANXA2	1.01527975641509	8.70234170367925	4.61709713676821	1.07510680743336e-05	0.000108644088826311	2.92936406157514
PSMD3	0.838455960000001	8.78951772698113	4.57718458465347	1.26183598434563e-05	0.000124903474972183	2.77690350933469
FABP3	-0.643518989433964	5.63196479113208	-4.5749919985032	1.27295551968358e-05	0.000125458675316578	2.76855381261629
ELF3	-0.639264557358493	7.54060088528302	-4.55421633591092	1.38313076430479e-05	0.00013495404457431	2.68957044473038
CCT3	1.18528484811321	8.57223929462264	4.55187089183976	1.39613326809991e-05	0.000136028391171504	2.68066891037677
PABPC1	-1.14968938415094	10.3135964786792	-4.52541538238981	1.5512273996417e-05	0.000147766849924029	2.5804782344729
CCNE2	0.6991382545283	5.50185114462264	4.45775266758337	2.02743541368442e-05	0.00018487828939205	2.32603702646276
RPS29	-1.3242564145283	9.72016918235849	-4.41558141206494	2.39261957320098e-05	0.000212781141731285	2.16878379308594
MRPS14	-0.644303405471698	5.84327508443396	-4.40697842724021	2.47454487365253e-05	0.000218926703200087	2.13683050195111
ETF1	-0.722861681698113	8.15157229235849	-4.40383221678898	2.50517622124279e-05	0.000220813830872238	2.12515557233649
MYL2	-1.58819919962264	7.24471970358491	-4.38226450989943	2.72522109679884e-05	0.000237755094368922	2.04527783633552
CKMT2	-1.5538406145283	5.88413674349057	-4.3653770194817	2.91040666455711e-05	0.000252719898688266	1.98292377014033
CCNT1	0.765962693584912	6.7640321354717	4.36490843298895	2.91571420448542e-05	0.000252719898688266	1.98119598583089
ACTN2	-1.44045448094339	5.22073819556604	-4.3384743206181	3.23070801599787e-05	0.000274449449617729	1.88393700799473
BAG2	0.871820923962265	4.95552177160377	4.33519350100962	3.27201736413879e-05	0.000277268965224168	1.8718946933029
PCBP1	-0.98661495433962	9.27798028113208	-4.31987771291296	3.47168565574862e-05	0.000291216454375882	1.81576222197396
GAA	0.888011936415094	8.00716557028302	4.30675834312639	3.6520022749856e-05	0.000303444957885056	1.76779051276734
IGF1R	0.617706728301885	6.85133670150943	4.29910135380118	3.76137317437622e-05	0.000311019113571302	1.73983971927895
LDB3	-1.03394818301887	6.25001871773585	-4.2899731762001	3.89587974505726e-05	0.000319818012725253	1.70656432941148
IFI16	0.63018612264151	8.64596161735849	4.28736741632536	3.9351179225846e-05	0.000322264453372336	1.69707457496951
CXCL1	0.96763806339623	8.3647656954717	4.26531877864069	4.28270171371788e-05	0.000347397300530797	1.61694010092893
LMO7	-0.616219793962264	6.85758289886792	-4.26321105968709	4.3174335876005e-05	0.000348971259210786	1.6092950277195
RPL9	-1.16976427226415	10.3964590531132	-4.25963856294214	4.37692221826934e-05	0.000353361450954841	1.59634305778182
SDHD	-0.756790989433965	8.29414898830189	-4.25659729431084	4.42818532873849e-05	0.000355817715238634	1.58532310239118
CCNB1	1.02381817264151	6.19993594933962	4.23797888097962	4.75482708926373e-05	0.000378943629167693	1.51798160513863
PUF60	0.799687443018868	8.51796718339623	4.22530469321706	4.99030177924105e-05	0.000393180487853651	1.47226008832029
HDGF	0.680663421886795	8.90320132	4.214190443874	5.20598162952559e-05	0.000407133115435288	1.4322463213735
MYH6	-0.676241076603774	4.46161367679245	-4.20083481151184	5.47701474712302e-05	0.000425574638485213	1.38426268025679
CRABP2	-0.795045706792457	8.44697030433962	-4.17938439371541	5.94089425542377e-05	0.000454891342651842	1.30742473207023
BCLAF1	-0.689618322452832	8.20858209990566	-4.17449271165296	6.05184287251437e-05	0.000460803643470158	1.28994167651881
EIF3J	-0.661039405094346	6.468768945	-4.17207399606452	6.1074341485531e-05	0.000464001949217105	1.28130253256052
ENO2	0.599468234150942	6.2465732640566	4.14798185723328	6.68859043237025e-05	0.000500910884354044	1.19544732212607
EIF3D	-0.826956606037738	9.31758701490566	-4.14627484957152	6.73172071741668e-05	0.000503037773522494	1.18937779883889
SLC16A7	-0.689040688490562	6.42277652650943	-4.07964794598321	8.63990358726509e-05	0.000621163594747585	0.95389189416414
DDIT4	1.21747000245283	7.50249683349057	4.02713416618894	0.000104988054684436	0.000733198786804392	0.770251118565707
CACYBP	-0.763128264150944	6.79253018188679	-4.02160604293309	0.000107153886746254	0.000746796986200935	0.751020910907779
POLA2	0.743683723207547	6.67426336783019	4.0006134330191	0.00011577425022475	0.000801153119589705	0.678173126752952
RPL4	-1.12964081471698	8.42997917981132	-3.99666444126786	0.000117468291263812	0.000810412554880644	0.664500936097186
USP14	0.768271916981133	7.55708770245283	3.98573352391188	0.000122281910148273	0.000833762126751063	0.626708019393305
FUS	0.703394469056601	8.54623696169811	3.98211260105602	0.000123917602942464	0.000843825750844493	0.614205815202827
CLDN3	-0.864210403018869	5.86834197320755	-3.96341610900693	0.000132701592902302	0.000892078621577484	0.54978529117835
STC1	0.774118454150942	5.63832064707547	3.94494006824415	0.000141964335650705	0.000945967231701771	0.486345757175262
RPL34	-0.800635446981133	8.58943361386793	-3.93783068407218	0.000145690441609661	0.000967962758943564	0.461993725004993
XRCC5	-0.78796598188679	8.81881972320755	-3.93647833014477	0.000146409714541271	0.000970852767297942	0.457365165938961
PRKACB	-0.673678567547168	6.54092156867925	-3.93320802708358	0.000148163118540157	0.000979626427521074	0.446177147535461
UCHL1	1.21681393490566	6.63776403764151	3.9099588446286	0.000161218679374751	0.00104669541837409	0.366839835706702
GALE	-0.618768501698115	7.25172202575472	-3.90643941500247	0.000163288215583735	0.00105812003077506	0.35486054207864
RSL1D1	-0.836438597358491	6.97882801830189	-3.90544064519207	0.000163880124587462	0.00106059925628275	0.351462441917263
USP13	-0.604993195660379	5.61581653141509	-3.90081400603729	0.000166648846882245	0.00106945759580634	0.335729792426677
EIF3G	-0.717632243396228	9.00285346113207	-3.88844907872995	0.00017426902003157	0.00111239009982768	0.293752181198517
DNMT1	0.986670904150944	7.62813417867924	3.88241532361508	0.000178106984196867	0.0011337098807685	0.273304579970083
CNN3	-0.701503726415092	7.89357762	-3.87469376640586	0.000183136159395317	0.00115816663765742	0.247172087078856
MLH1	-0.705472979811322	7.37464363254717	-3.87172754588448	0.000185103856980893	0.00116844671273521	0.23714375658863
MSH2	0.841123115094337	5.96035650207547	3.86637212750707	0.000188707607041868	0.00118475468371155	0.219052575217905
SLC16A3	1.22710146132075	7.767800265	3.84439918323881	0.000204205519607747	0.00126526610452529	0.145023493394163
HMGCS2	-0.690830939999999	6.05042890490566	-3.83910637650713	0.000208115838592615	0.00128403900414414	0.127239158969227
ILF2	0.92526423471698	8.95358472679245	3.80736802574755	0.000233101694728953	0.00140892440265376	0.0209851206651006
TXNRD1	0.827980030566042	6.92111755415094	3.80552536852837	0.000234636695014654	0.00141694838810794	0.0148368308480569
YWHAZ	-0.590111002075471	10.4468645695283	-3.75781765607422	0.000277894240929519	0.00163340590838952	-0.143556086235944
MNAT1	0.606739858113208	6.40630180811321	3.75618026140656	0.000279505723136432	0.00164146525281327	-0.148965228711895
PPIB	0.767315575094337	9.7169310954717	3.75545826040861	0.000280219114955925	0.00164424102676028	-0.151349789270362
CFH	-0.635829017358494	8.27272875283019	-3.70606179022117	0.000333351019144236	0.00189574309804757	-0.31365519250224
SPP1	1.56237100754717	6.56155064264151	3.68633811078468	0.000357128259011337	0.00201087057629632	-0.377999610241077
SLC25A4	-0.806352351132075	6.60347506858491	-3.68595887299912	0.000357600821062474	0.00201187282360518	-0.379234193309699
NEFL	1.03130655018868	5.75454790528302	3.68541266033517	0.000358282489730071	0.00201239260267795	-0.381012179107466
LGALS3	-1.0801833128302	8.63914205773585	-3.66272953883852	0.000387703803170416	0.00215461104609759	-0.454668031307179
ENO3	-1.04847795	5.93458959726415	-3.64277358554176	0.000415467081338938	0.00228657547586217	-0.519176228578486
HSP90AA1	0.970384158490567	9.53802956981132	3.61936373515973	0.00045043432874761	0.00243777057475925	-0.594499223621193
CCT2	1.07420022094339	8.68036088254717	3.55240811597793	0.000566456135423916	0.00296922133917525	-0.807832622038013
PDHB	-0.633261030943397	7.27571328301887	-3.49814724382595	0.000680623056720652	0.00346363393482452	-0.978411919656305
ALDH7A1	-0.626495353962263	6.87335222641509	-3.47709107310833	0.000730509668614634	0.00365790398580495	-1.04404476011736
CCL18	0.973576758679245	8.12874547669811	3.44545746236776	0.000811969633188502	0.00400994403085862	-1.14205398096219
RRS1	0.61141213264151	6.73205699198113	3.42581658637036	0.000866768625831771	0.00422256042398787	-1.20254608699004
RNPS1	0.62363501018868	9.02069888339623	3.34101829756423	0.00114573928414083	0.00529817150350839	-1.46051982399008
CDK7	-0.66244878754717	6.68457734792453	-3.33656752250144	0.00116248876271042	0.00535935070114962	-1.47391561358529
APP	0.594135877735846	9.24222359433962	3.31503491668035	0.00124681110380861	0.00565452844555963	-1.53851896520834
PSMA7	-0.813625005094343	8.10887250349057	-3.28588863117656	0.00137009327250865	0.0061351732410796	-1.62542295222231
PNN	-0.731937108679244	7.0938387054717	-3.25833390981697	0.00149704348447964	0.00659239651772789	-1.70700505839748
HMBS	-0.842677796037734	6.75742208726415	-3.1880367371634	0.00187240457258885	0.00788441629517994	-1.91257897248395
ABCC5	0.641393178679246	7.53258198443396	3.17748794401223	0.00193577002451007	0.00809633145585043	-1.94310832322553
HCFC1	0.656416925660378	7.40782019622641	3.11321219576332	0.00236704373005414	0.00962889140933282	-2.12731463393151
ACAA2	-0.62924968207547	5.69494441311321	-3.10607392994641	0.00242008652098397	0.00978637710972203	-2.14757875849019
TFF3	-1.11177528207547	6.70164780235849	-3.1004240516919	0.00246284915002936	0.00990890209731541	-2.16359013284535
SLC25A5	-0.941467190754716	8.94303083386792	-3.09088309525683	0.00253665716901511	0.0101436583515066	-2.1905733011092
TTN	-1.20002310981132	6.41765621735849	-3.0840348745108	0.00259089316859514	0.0103076874120175	-2.20989818745257
CRYAB	-0.758307934905659	9.11924556122642	-3.07847574405319	0.00263570829223994	0.010447990502611	-2.2255590466269
EIF3E	-0.955572765849052	8.60567693122642	-3.07589844577767	0.00265672807035951	0.0105069210889146	-2.23281163946384
HMOX1	-0.611707931698113	7.98174352415094	-3.07262413849828	0.00268365650449044	0.0105950138298669	-2.24201830170868
ALDH1A1	-0.883550857547167	7.57132634669811	-3.05303140830957	0.00285014511255929	0.0111047426064237	-2.29693718194713
ACAT1	-0.739136296037734	5.27006534141509	-3.0514893483992	0.00286364647656756	0.0111445615013997	-2.3012471010661
LUM	0.890066295283018	8.04072416028302	3.04400710800147	0.00293000096506612	0.0113510530864445	-2.32213333032005
KL	0.710491368679246	4.93943155018868	3.03513910783215	0.00301048589742987	0.0115840105236316	-2.34683202116582
STMN1	0.893428894339626	6.74502217924528	3.02570938083162	0.00309830851383132	0.0118485146413594	-2.37302870139664
KHSRP	0.663851631509432	8.20826166575472	3.01202121129268	0.00323001173762155	0.0122357072478953	-2.41093355780772
CSRP3	-0.985735541509434	5.72331847207547	-3.0065031652047	0.00328455254251972	0.0123873516650523	-2.42617297476345
PARP1	0.803342033962261	7.8326170090566	2.99204442670854	0.00343152327421383	0.0128564475934616	-2.46599236242234
NDUFA2	-0.598403127924532	8.01236820849057	-2.98530999411874	0.00350202895393663	0.0130277003024985	-2.48448362008984
ETFB	-0.727811676792459	7.74312281273585	-2.98372079749487	0.00351886069600433	0.0130760710303099	-2.48884206228602
ME1	-0.592043527358493	6.51246786179245	-2.96307668318049	0.00374439734342822	0.0137153409709109	-2.54528085808822
CCT6A	0.743844234150945	7.66710088160377	2.93612970283391	0.0040588406980083	0.0146599058526688	-2.61845064638559
FLNC	-0.704804472830189	6.33904824811321	-2.91631178129809	0.00430540910829983	0.0153796779339372	-2.67189980185209
ACTC1	-0.966441056981137	6.88143216	-2.90689408824122	0.00442734334397933	0.0157084441763007	-2.69719127869714
CLTC	0.831980078490562	7.48369674679245	2.8970770542311	0.00455781894077612	0.016087805356848	-2.72348087258307
EBNA1BP2	0.814886016415095	7.55950696764151	2.87659246615461	0.00484151679617743	0.016888437036717	-2.77809287949365
BAG1	-0.638657240188678	7.74898445066038	-2.85191005971887	0.00520483194923143	0.0179268795830815	-2.84345526898072
PGK1	0.85715451754717	8.0637289504717	2.77049821836786	0.00658734702790066	0.0216826892532827	-3.05560532317607
EMG1	-0.611464481698111	6.98952412839623	-2.75277924868818	0.00692948531743516	0.0226127017286585	-3.10107496910725
GAPDH	0.821656076226409	11.5160420988679	2.74326044349023	0.00711989526233468	0.0231455900246292	-3.1253972192561
SNRPG	0.883784668679247	8.2905820945283	2.71835310904495	0.00764087350306882	0.0245125251413622	-3.18869342566747
IDH2	-0.691412580188674	8.64789002424528	-2.71037267514834	0.00781498476064235	0.0249538784082222	-3.20886756289841
RPL29	-0.731886726792458	10.3513815367925	-2.68387320172288	0.00841928821656241	0.026523864630591	-3.27548580347092
RPS20	0.758752640377359	11.3736071233962	2.63057463111088	0.00976471016329937	0.0299530246814907	-3.4077405853327
HAT1	0.62963642226415	6.27697529716981	2.62243766692891	0.00998640023734631	0.0305040758591571	-3.42772680360623
DNAJA1	-0.729192678301884	8.28856795141509	-2.60949992184056	0.0103482571098158	0.0313569636468688	-3.45939271389091
C1QBP	-0.799612089433962	8.12682902603774	-2.58427603426019	0.0110879424044497	0.033186085285886	-3.52073303293315
EEF1B2	-0.731866333396226	8.38137236745283	-2.56035918582649	0.0118329319826869	0.0349562826305154	-3.57840909131555
NAP1L1	-0.678037651509433	7.49937235066038	-2.49704555082237	0.0140269828904273	0.0399018297132938	-3.72879663416199
KRT18	-1.00397299528302	8.10430648556604	-2.48400371374531	0.0145217850021206	0.0410698929873638	-3.75935892092069
BTF3	-0.727296399433959	8.39950503688679	-2.41228301164099	0.01753187682023	0.0477824096896132	-3.92487431378552
