# Supplementary material for: Metabolic-immune crosstalk in head and neck squamous cell carcinoma: CD44 and APP identified as causal therapeutic targets via integrated lactylation-Mendelian randomization analysis
Source: Front Immunol. 2026 May 28;17:1808455. doi: 10.3389/fimmu.2026.1808455 (PMC13254516; doi:10.3389/fimmu.2026.1808455)
Supplement: Supplementary file 5 [file Table4.xlsx]

## Sheet: Sheet1
id.exposure	exposure	SNP	chr.exposure	pos.exposure	effect_allele.exposure	other_allele.exposure	beta.exposure	se.exposure	pval.exposure	eaf.exposure	samplesize.exposure	mr_keep.exposure	pval_origin.exposure	data_source.exposure	R2	F
eqtl-a-ENSG00000000419	DPM1	rs114695117	1	65209111	A	C	0.204002	0.0433659	2.55E-06	0.0191743	19494	TRUE	reported	igd	0.00113391	22.1273
eqtl-a-ENSG00000000419	DPM1	rs2426214	20	49573810	A	G	-0.109541	0.0121824	2.43E-19	0.387407	30895	TRUE	reported	igd	0.00261014	80.8462
eqtl-a-ENSG00000000419	DPM1	rs41283604	20	49366743	T	G	-0.266271	0.0471811	1.66E-08	0.0161376	17956	TRUE	reported	igd	0.00177065	31.8466
eqtl-a-ENSG00000000460	C1orf112	rs61806095	1	169914421	A	G	0.154452	0.0315093	9.50E-07	0.0369862	26948	TRUE	reported	igd	0.000890832	24.0258
eqtl-a-ENSG00000000460	C1orf112	rs145156152	1	169780845	G	A	0.61025	0.0198318	1.00E-200	0.0930656	27312	TRUE	reported	igd	0.0335071	946.803
eqtl-a-ENSG00000000460	C1orf112	rs7553444	1	170224534	T	C	-0.106542	0.0164341	8.99E-11	0.154702	30902	TRUE	reported	igd	0.00135823	42.0264
eqtl-a-ENSG00000000460	C1orf112	rs78834501	1	169757600	C	T	-0.230109	0.0494283	3.23E-06	0.0146926	25051	TRUE	reported	igd	0.000864401	21.6711
eqtl-a-ENSG00000000938	FGR	rs34806307	1	27958339	T	C	0.282954	0.0253262	5.57E-29	0.0581208	29937	TRUE	reported	igd	0.00415218	124.814
eqtl-a-ENSG00000000938	FGR	rs1375493	2	182323766	A	G	0.0636336	0.0119937	1.12E-07	0.565077	31569	TRUE	reported	igd	0.000890879	28.1475
eqtl-a-ENSG00000000938	FGR	rs1354034	3	56849749	C	T	-0.0603704	0.0122398	8.13E-07	0.618137	31684	TRUE	reported	igd	0.000767231	24.3261
eqtl-a-ENSG00000000938	FGR	rs1531070	4	140795327	A	G	-0.0621278	0.0120735	2.66E-07	0.413713	31684	TRUE	reported	igd	0.000835031	26.4776
eqtl-a-ENSG00000000938	FGR	rs17617068	5	179168097	C	T	-0.10863	0.0129886	6.08E-17	0.297362	31684	TRUE	reported	igd	0.00220281	69.9435
eqtl-a-ENSG00000000938	FGR	rs2594836	5	173205318	A	G	0.100376	0.0137126	2.48E-13	0.749651	31569	TRUE	reported	igd	0.00169443	53.5788
eqtl-a-ENSG00000000938	FGR	rs149110519	6	144385777	T	C	0.185528	0.026612	3.13E-12	0.0526158	25735	TRUE	reported	igd	0.00188504	48.5993
eqtl-a-ENSG00000000938	FGR	rs16895831	6	42515791	T	C	0.0831772	0.0146022	1.23E-08	0.209742	27823	TRUE	reported	igd	0.00116483	32.4445
eqtl-a-ENSG00000000938	FGR	rs56388170	7	28724374	T	G	0.0774135	0.0131112	3.54E-09	0.289189	31355	TRUE	reported	igd	0.0011106	34.8595
eqtl-a-ENSG00000000938	FGR	rs149007767	7	50370254	T	C	-0.163765	0.0166246	6.79E-23	0.149708	30077	TRUE	reported	igd	0.00321593	97.0311
eqtl-a-ENSG00000000938	FGR	rs741738	11	309508	A	G	-0.110495	0.0149798	1.63E-13	0.195461	17978	TRUE	reported	igd	0.00301731	54.4033
eqtl-a-ENSG00000000938	FGR	rs35979828	12	54685880	T	C	0.117777	0.02563	4.32E-06	0.0571059	29836	TRUE	reported	igd	0.000707255	21.1152
eqtl-a-ENSG00000000938	FGR	rs77526211	13	40974023	A	G	0.182278	0.0292309	4.49E-10	0.0432109	29277	TRUE	reported	igd	0.00132642	38.8825
eqtl-a-ENSG00000000938	FGR	rs111778408	14	35572163	A	G	-0.100141	0.0197524	3.98E-07	0.100785	30165	TRUE	reported	igd	0.000851355	25.7013
eqtl-a-ENSG00000000938	FGR	rs4142441	20	42839620	G	A	0.0763115	0.0163871	3.21E-06	0.156066	31599	TRUE	reported	igd	0.000685811	21.6844
eqtl-a-ENSG00000000971	CFH	rs203683	1	196678432	C	G	0.153282	0.01205	4.54E-37	0.593851	31529	TRUE	reported	igd	0.00510593	161.801
eqtl-a-ENSG00000000971	CFH	rs523427	1	197223447	G	A	-0.186279	0.0288023	9.97E-11	0.95544	29788	TRUE	reported	igd	0.00140224	41.8258
eqtl-a-ENSG00000000971	CFH	rs76277041	1	196224904	A	G	-0.210124	0.0394963	1.04E-07	0.0232007	25527	TRUE	reported	igd	0.00110753	28.3012
eqtl-a-ENSG00000000971	CFH	rs13325613	3	46298373	T	G	-0.111451	0.0212651	1.60E-07	0.0854911	31529	TRUE	reported	igd	0.000870452	27.4666
eqtl-a-ENSG00000000971	CFH	rs1317082	3	169497585	G	A	-0.120934	0.0137489	1.42E-18	0.247755	31644	TRUE	reported	igd	0.00243898	77.363
eqtl-a-ENSG00000000971	CFH	rs6897932	5	35874575	T	C	-0.0765344	0.0135048	1.45E-08	0.262908	31259	TRUE	reported	igd	0.0010264	32.1151
eqtl-a-ENSG00000000971	CFH	rs4406273	6	31266090	A	G	-0.108796	0.0204615	1.05E-07	0.0931087	28180	TRUE	reported	igd	0.00100225	28.2696
eqtl-a-ENSG00000000971	CFH	rs4722762	7	28178262	T	G	0.0658199	0.0139532	2.39E-06	0.23858	31644	TRUE	reported	igd	0.0007027	22.2505
eqtl-a-ENSG00000000971	CFH	rs11556924	7	129663496	T	C	0.0627417	0.0124926	5.11E-07	0.346937	30322	TRUE	reported	igd	0.000831166	25.2219
eqtl-a-ENSG00000001036	FUCA2	rs3811444	1	248039451	T	C	0.0636853	0.0125743	4.09E-07	0.337611	31644	TRUE	reported	igd	0.000809967	25.6498
eqtl-a-ENSG00000001036	FUCA2	rs4896659	6	143788753	C	T	-0.261747	0.0142341	1.62E-75	0.218479	31644	TRUE	reported	igd	0.0105729	338.124
eqtl-a-ENSG00000001036	FUCA2	rs62427401	6	144040869	A	G	-0.15807	0.0280788	1.81E-08	0.0470417	25942	TRUE	reported	igd	0.00122014	31.689
eqtl-a-ENSG00000001084	GCLC	rs6942249	6	53515483	A	G	-0.0807579	0.014345	1.80E-08	0.220282	31315	TRUE	reported	igd	0.00101106	31.6914
eqtl-a-ENSG00000001084	GCLC	rs809942	6	53443269	A	G	-0.209273	0.0151051	1.19E-43	0.188827	31644	TRUE	reported	igd	0.00602922	191.934
eqtl-a-ENSG00000001084	GCLC	rs661603	6	53370107	C	T	-0.212352	0.0118763	1.68E-71	0.433538	31644	TRUE	reported	igd	0.0100021	319.686
eqtl-a-ENSG00000001461	NIPAL3	rs3131519	1	25197685	C	G	-0.0722262	0.015245	2.16E-06	0.187231	31561	TRUE	reported	igd	0.000710682	22.4444
eqtl-a-ENSG00000001461	NIPAL3	rs195737	1	24806213	A	T	-0.116616	0.0119323	1.46E-22	0.446373	25354	TRUE	reported	igd	0.00375309	95.5067
eqtl-a-ENSG00000001461	NIPAL3	rs2206348	1	24754268	G	A	0.371233	0.0135152	4.26E-166	0.243272	31568	TRUE	reported	igd	0.0233423	754.433
eqtl-a-ENSG00000001561	ENPP4	rs2057148	6	45937610	C	G	-0.0685989	0.0125754	4.90E-08	0.662706	30696	TRUE	reported	igd	0.000968474	29.7552
eqtl-a-ENSG00000001561	ENPP4	rs56139334	6	46077847	T	C	-0.81601	0.0229873	1.00E-200	0.0658828	31355	TRUE	reported	igd	0.0386363	1260.05
eqtl-a-ENSG00000001561	ENPP4	rs7744030	6	46042757	T	C	0.460012	0.0116326	1.00E-200	0.380286	31132	TRUE	reported	igd	0.0478291	1563.71
eqtl-a-ENSG00000001561	ENPP4	rs77868167	6	46471256	T	C	0.135859	0.0230028	3.50E-09	0.0719597	31355	TRUE	reported	igd	0.00111129	34.8809
eqtl-a-ENSG00000002549	LAP3	rs55881172	4	18038267	A	G	-0.227235	0.046556	1.06E-06	0.0165909	13971	TRUE	reported	igd	0.00170228	23.8197
eqtl-a-ENSG00000002549	LAP3	rs148021887	4	18093497	A	C	-0.159097	0.0252506	2.96E-10	0.0588673	25173	TRUE	reported	igd	0.00157457	39.6959
eqtl-a-ENSG00000002549	LAP3	rs2872795	4	17330381	C	T	0.0855677	0.0135529	2.73E-10	0.740191	28533	TRUE	reported	igd	0.00139509	39.8589
eqtl-a-ENSG00000002549	LAP3	rs112570672	4	17914257	A	G	0.497758	0.0336696	1.87E-49	0.0317809	23500	TRUE	reported	igd	0.00921451	218.536
eqtl-a-ENSG00000002549	LAP3	rs1609903	4	17533328	C	G	-0.287426	0.0141406	7.54E-92	0.779076	28799	TRUE	reported	igd	0.0141434	413.13
eqtl-a-ENSG00000002549	LAP3	rs150530659	4	17797314	C	T	-0.456437	0.0453355	7.64E-24	0.0174155	23593	TRUE	reported	igd	0.00427799	101.356
eqtl-a-ENSG00000002549	LAP3	rs28727456	4	17540848	G	A	0.508059	0.0147013	1.00E-200	0.185536	24204	TRUE	reported	igd	0.0470232	1194.21
eqtl-a-ENSG00000002549	LAP3	rs13164856	5	131813204	C	T	-0.0745715	0.0131962	1.59E-08	0.283115	28473	TRUE	reported	igd	0.00112028	31.9314
eqtl-a-ENSG00000002549	LAP3	rs2857009	6	32019746	C	G	0.0616695	0.0126005	9.87E-07	0.334858	28220	TRUE	reported	igd	0.000848086	23.9516
eqtl-a-ENSG00000002549	LAP3	rs653178	12	112007756	T	C	-0.0596929	0.0119312	5.64E-07	0.539991	28418	TRUE	reported	igd	0.000880038	25.0292
eqtl-a-ENSG00000002549	LAP3	rs4788084	16	28539848	T	C	-0.0926903	0.012035	1.34E-14	0.419635	28533	TRUE	reported	igd	0.00207457	59.3125
eqtl-a-ENSG00000002586	CD99	rs1847472	6	90973159	A	C	0.0627137	0.0127154	8.14E-07	0.323127	5502	TRUE	reported	igd	0.00440178	24.3168
eqtl-a-ENSG00000002586	CD99	rs7310615	12	111865049	G	C	0.0712055	0.011922	2.34E-09	0.537476	5502	TRUE	reported	igd	0.00644172	35.6591
eqtl-a-ENSG00000002586	CD99	rs7245983	19	19657632	C	A	0.0591329	0.0126018	2.70E-06	0.334811	5417	TRUE	reported	igd	0.0040483	22.0106
eqtl-a-ENSG00000002587	HS3ST1	rs224488	4	11432582	G	A	-0.225499	0.011778	1.05E-81	0.533287	30959	TRUE	reported	igd	0.0117017	366.537
eqtl-a-ENSG00000002587	HS3ST1	rs6853685	4	11527694	T	C	0.0805158	0.0144384	2.45E-08	0.783639	30637	TRUE	reported	igd	0.001014	31.0954
eqtl-a-ENSG00000002587	HS3ST1	rs11065987	12	112072424	G	A	-0.0656807	0.0122452	8.15E-08	0.380678	30971	TRUE	reported	igd	0.00092808	28.7684
eqtl-a-ENSG00000002726	AOC1	rs13226058	7	150536031	A	G	-0.302282	0.0379894	1.76E-15	0.0250636	19650	TRUE	reported	igd	0.00321174	63.3075
eqtl-a-ENSG00000002726	AOC1	rs765483	7	150596308	T	C	0.294244	0.0285358	6.27E-25	0.0452219	25983	TRUE	reported	igd	0.00407542	106.317
eqtl-a-ENSG00000002726	AOC1	rs73167624	7	150658795	A	G	0.549942	0.0304821	9.22E-73	0.0387678	23989	TRUE	reported	igd	0.0133869	325.468
eqtl-a-ENSG00000002726	AOC1	rs77270862	7	150186821	G	T	0.299313	0.0488658	9.06E-10	0.015021	4993	TRUE	reported	igd	0.0074581	37.5031
eqtl-a-ENSG00000002726	AOC1	rs9657890	7	150435443	T	C	0.398501	0.0122357	1.00E-200	0.327004	25885	TRUE	reported	igd	0.0393651	1060.64
eqtl-a-ENSG00000002726	AOC1	rs13244664	7	150613975	A	G	-0.23708	0.0501588	2.28E-06	0.0142609	19564	TRUE	reported	igd	0.00114062	22.3384
eqtl-a-ENSG00000002822	MAD1L1	rs146817114	7	2478609	A	G	0.258917	0.0444577	5.75E-09	0.018211	15975	TRUE	reported	igd	0.00211868	33.9135
eqtl-a-ENSG00000002822	MAD1L1	rs73288749	7	1929255	T	C	-0.362079	0.0448661	7.01E-16	0.0178348	25036	TRUE	reported	igd	0.00259464	65.1231
eqtl-a-ENSG00000002822	MAD1L1	rs7801421	7	1989888	G	C	0.365474	0.01209	1.00E-200	0.35037	30902	TRUE	reported	igd	0.0287222	913.76
eqtl-a-ENSG00000002822	MAD1L1	rs3800875	7	2117261	T	C	0.300934	0.0152919	3.25E-86	0.179747	31017	TRUE	reported	igd	0.0123319	387.25
eqtl-a-ENSG00000002822	MAD1L1	rs75649291	7	1843708	T	C	-0.415204	0.0401381	4.43E-25	0.0223203	28417	TRUE	reported	igd	0.00375145	106.999
eqtl-a-ENSG00000002822	MAD1L1	rs6463939	7	1614662	G	A	-0.242497	0.0328778	1.63E-13	0.0337862	5668	TRUE	reported	igd	0.00950668	54.3818
eqtl-a-ENSG00000002834	LASP1	rs1354034	3	56849749	C	T	-0.0571417	0.0122409	3.04E-06	0.618137	30935	TRUE	reported	igd	0.000703921	21.7897
eqtl-a-ENSG00000002834	LASP1	rs1124927	17	37010130	G	C	-0.141898	0.0170936	1.03E-16	0.140339	30819	TRUE	reported	igd	0.00223099	68.906
eqtl-a-ENSG00000002834	LASP1	rs1005654	17	37067481	T	A	0.153851	0.0146257	7.05E-26	0.207272	30152	TRUE	reported	igd	0.00365646	110.647
eqtl-a-ENSG00000002919	SNX11	rs6684514	1	156255456	A	G	0.060976	0.0131437	3.50E-06	0.287248	31298	TRUE	reported	igd	0.000687175	21.5206
eqtl-a-ENSG00000002919	SNX11	rs56330463	5	148200011	C	T	0.0674741	0.0120539	2.17E-08	0.582097	31569	TRUE	reported	igd	0.000991579	31.3322
eqtl-a-ENSG00000002919	SNX11	rs7846314	8	61650831	T	A	0.0754365	0.0155347	1.20E-06	0.178349	31569	TRUE	reported	igd	0.000746401	23.5792
eqtl-a-ENSG00000002919	SNX11	rs11079822	17	46552897	A	G	-0.767698	0.0313353	1.49E-132	0.0358931	31236	TRUE	reported	igd	0.0188535	600.185
eqtl-a-ENSG00000002919	SNX11	rs72825670	17	45455669	A	G	0.24039	0.046598	2.49E-07	0.0165572	26093	TRUE	reported	igd	0.0010189	26.6112
eqtl-a-ENSG00000002919	SNX11	rs78317601	17	45986496	G	A	-0.702722	0.0202656	1.00E-200	0.0870616	31562	TRUE	reported	igd	0.0366983	1202.32
eqtl-a-ENSG00000002919	SNX11	rs118036504	17	46073854	C	T	0.336141	0.0522445	1.24E-10	0.013112	21129	TRUE	reported	igd	0.00195539	41.3924
eqtl-a-ENSG00000002919	SNX11	rs56257415	17	45892879	A	G	0.258236	0.0476415	5.95E-08	0.0158249	10237	TRUE	reported	igd	0.00286184	29.375
eqtl-a-ENSG00000002919	SNX11	rs1473117	17	46092539	T	C	-0.496707	0.017994	9.91E-168	0.117639	31567	TRUE	reported	igd	0.0235696	761.934
eqtl-a-ENSG00000002933	TMEM176A	rs12478601	2	43721508	T	C	0.0756615	0.0120214	3.09E-10	0.574604	31300	TRUE	reported	igd	0.001264	39.6107
eqtl-a-ENSG00000002933	TMEM176A	rs9880192	3	128297569	C	G	-0.0687407	0.0121727	1.63E-08	0.392874	31569	TRUE	reported	igd	0.00100915	31.8879
eqtl-a-ENSG00000002933	TMEM176A	rs4725338	7	150082342	A	G	-0.247459	0.018904	3.75E-39	0.889954	31355	TRUE	reported	igd	0.00543532	171.345
eqtl-a-ENSG00000002933	TMEM176A	rs17173656	7	150598659	C	T	0.310011	0.0193687	1.16E-57	0.103442	31684	TRUE	reported	igd	0.00802077	256.169
eqtl-a-ENSG00000002933	TMEM176A	rs3778872	7	150669976	G	C	-0.0993911	0.0159547	4.68E-10	0.166501	31231	TRUE	reported	igd	0.00124106	38.8052
eqtl-a-ENSG00000002933	TMEM176A	rs71537963	7	150153771	T	C	0.41033	0.0251818	1.08E-59	0.0582201	31200	TRUE	reported	igd	0.00843836	265.5
eqtl-a-ENSG00000002933	TMEM176A	rs77270862	7	150186821	G	T	0.459684	0.0487775	4.34E-21	0.015021	4993	TRUE	reported	igd	0.0174768	88.7781
eqtl-a-ENSG00000002933	TMEM176A	rs7781584	7	150496529	G	A	-0.414367	0.0143821	1.55E-182	0.79708	31270	TRUE	reported	igd	0.0258595	830.038
eqtl-a-ENSG00000002933	TMEM176A	rs59621822	7	150206215	G	A	-0.358062	0.011662	1.00E-200	0.423537	31676	TRUE	reported	igd	0.0289004	942.634
eqtl-a-ENSG00000002933	TMEM176A	rs7212590	17	57885709	T	C	-0.137207	0.0207568	3.84E-11	0.0900785	31569	TRUE	reported	igd	0.0013822	43.6922
eqtl-a-ENSG00000003056	M6PR	rs117302528	12	9082391	T	C	0.334399	0.0489682	8.56E-12	0.0149475	9433	TRUE	reported	igd	0.00491938	46.624
eqtl-a-ENSG00000003056	M6PR	rs76450399	12	9143781	A	G	-0.378731	0.0500134	3.66E-14	0.0143092	20275	TRUE	reported	igd	0.00282034	57.3385
eqtl-a-ENSG00000003056	M6PR	rs6487636	12	9308551	C	G	-0.247904	0.0215805	1.53E-30	0.917903	31354	TRUE	reported	igd	0.00419109	131.952
eqtl-a-ENSG00000003056	M6PR	rs11047939	12	9061971	A	G	0.479323	0.0135131	1.00E-200	0.231883	31355	TRUE	reported	igd	0.0385792	1258.11
eqtl-a-ENSG00000003056	M6PR	rs4262771	12	9479318	C	G	-0.0842297	0.0125755	2.11E-11	0.33655	29994	TRUE	reported	igd	0.00149347	44.8591
eqtl-a-ENSG00000003137	CYP26B1	rs981390	2	72189602	A	G	-0.192394	0.0299847	1.40E-10	0.0409627	30971	TRUE	reported	igd	0.00132755	41.1676
eqtl-a-ENSG00000003137	CYP26B1	rs114857151	2	72369839	T	C	1.206	0.0377241	1.00E-200	0.0237762	26141	TRUE	reported	igd	0.0376252	1021.94
eqtl-a-ENSG00000003137	CYP26B1	rs141151334	2	72822429	G	T	0.379474	0.0459779	1.54E-16	0.0169641	16628	TRUE	reported	igd	0.00407991	68.1104
eqtl-a-ENSG00000003137	CYP26B1	rs114735313	2	73031512	T	C	-0.206492	0.0423313	1.07E-06	0.0201405	16658	TRUE	reported	igd	0.0014264	23.792
eqtl-a-ENSG00000003137	CYP26B1	rs72846979	2	73135151	T	C	-0.235512	0.0473116	6.42E-07	0.0160554	16909	TRUE	reported	igd	0.00146331	24.7765
eqtl-a-ENSG00000003137	CYP26B1	rs72835275	2	72456543	C	T	1.17139	0.0181271	1.00E-200	0.0915783	31182	TRUE	reported	igd	0.118103	4175.6
eqtl-a-ENSG00000003137	CYP26B1	rs17561305	2	72787000	A	G	-0.247913	0.0353007	2.17E-12	0.0291789	24524	TRUE	reported	igd	0.0020071	49.317
eqtl-a-ENSG00000003249	DBNDD1	rs12927153	16	89656545	G	T	-0.138697	0.0228086	1.19E-09	0.0732841	27979	TRUE	reported	igd	0.00131987	36.9748
eqtl-a-ENSG00000003249	DBNDD1	rs11859970	16	90018389	C	T	-0.207678	0.0185776	5.17E-29	0.114951	25662	TRUE	reported	igd	0.0048462	124.959
eqtl-a-ENSG00000003249	DBNDD1	rs35991606	16	90067079	C	T	-0.232799	0.0173184	3.41E-41	0.134779	30398	TRUE	reported	igd	0.00590919	180.683
eqtl-a-ENSG00000003249	DBNDD1	rs147792551	16	89787968	G	C	0.721765	0.0235533	1.00E-200	0.0639616	30817	TRUE	reported	igd	0.0295707	938.988
eqtl-a-ENSG00000003393	ALS2	rs17383714	2	202153789	T	C	0.194245	0.0212098	5.28E-20	0.0856074	30873	TRUE	reported	igd	0.00270938	83.8684
eqtl-a-ENSG00000003393	ALS2	rs78003444	2	202557374	A	G	-0.476044	0.0199742	1.52E-125	0.0942325	30077	TRUE	reported	igd	0.0185351	567.971
eqtl-a-ENSG00000003393	ALS2	rs3219172	2	202566411	C	T	-0.675177	0.049337	1.24E-42	0.0145746	22434	TRUE	reported	igd	0.0082789	187.263
eqtl-a-ENSG00000003393	ALS2	rs10432516	2	202549620	A	G	-0.895928	0.0257605	1.00E-200	0.0518559	30077	TRUE	reported	igd	0.0386616	1209.51
eqtl-a-ENSG00000003393	ALS2	rs75664718	2	203574996	A	G	-0.220705	0.0375348	4.10E-09	0.0257445	8025	TRUE	reported	igd	0.00428987	34.5659
eqtl-a-ENSG00000003393	ALS2	rs1532331	5	43116830	T	G	0.0819467	0.012782	1.44E-10	0.683885	31684	TRUE	reported	igd	0.00129557	41.0996
eqtl-a-ENSG00000003402	CFLAR	rs6757272	2	201728141	G	A	-0.0776808	0.0120475	1.13E-10	0.418416	25826	TRUE	reported	igd	0.00160723	41.5719
eqtl-a-ENSG00000003402	CFLAR	rs12466022	2	43359061	A	C	-0.0714913	0.0135534	1.33E-07	0.260124	22324	TRUE	reported	igd	0.00124479	27.8209
eqtl-a-ENSG00000003402	CFLAR	rs10189629	2	102879464	A	C	-0.0807362	0.0173552	3.28E-06	0.135894	26609	TRUE	reported	igd	0.000812635	21.6394
eqtl-a-ENSG00000003402	CFLAR	rs10200697	2	201595517	A	G	0.12266	0.0215981	1.35E-08	0.917415	26609	TRUE	reported	igd	0.00121065	32.2509
eqtl-a-ENSG00000003402	CFLAR	rs2268791	2	202022527	C	G	0.375611	0.011476	1.00E-200	0.498612	25575	TRUE	reported	igd	0.0402031	1071.18
eqtl-a-ENSG00000003402	CFLAR	rs56388170	7	28724374	T	G	0.0743565	0.0131124	1.42E-08	0.289189	26280	TRUE	reported	igd	0.00122213	32.1544
eqtl-a-ENSG00000003402	CFLAR	rs149007767	7	50370254	T	C	0.0896618	0.0166645	7.43E-08	0.149708	25002	TRUE	reported	igd	0.00115652	28.9465
eqtl-a-ENSG00000003436	TFPI	rs35007051	2	188415764	G	A	0.206291	0.0324332	2.01E-10	0.0347892	30169	TRUE	reported	igd	0.00133918	40.4531
eqtl-a-ENSG00000003436	TFPI	rs1354034	3	56849749	C	T	0.0818935	0.0122309	2.15E-11	0.618137	31684	TRUE	reported	igd	0.00141295	44.8285
eqtl-a-ENSG00000003436	TFPI	rs9376090	6	135411228	C	T	0.104028	0.0134923	1.26E-14	0.262879	31300	TRUE	reported	igd	0.00189566	59.443
eqtl-a-ENSG00000003436	TFPI	rs8073060	17	33875262	A	T	-0.0592842	0.0129089	4.38E-06	0.305723	31185	TRUE	reported	igd	0.000675865	21.0898
eqtl-a-ENSG00000004059	ARF5	rs4654899	1	21410231	A	C	-0.0550318	0.0120362	4.82E-06	0.42356	31684	TRUE	reported	igd	0.000659359	20.9036
eqtl-a-ENSG00000004059	ARF5	rs149110519	6	144385777	T	C	0.18717	0.0266112	2.02E-12	0.0526158	25735	TRUE	reported	igd	0.0019186	49.4663
eqtl-a-ENSG00000004059	ARF5	rs149007767	7	50370254	T	C	-0.134987	0.0166429	5.02E-16	0.149708	30077	TRUE	reported	igd	0.00218244	65.7805
eqtl-a-ENSG00000004059	ARF5	rs34029720	7	127230474	C	T	-0.104862	0.012286	1.40E-17	0.371437	31564	TRUE	reported	igd	0.00230262	72.843
eqtl-a-ENSG00000004142	POLDIP2	rs12748961	1	205676263	C	T	-0.0812018	0.0165445	9.19E-07	0.152429	31185	TRUE	reported	igd	0.000771868	24.0877
eqtl-a-ENSG00000004142	POLDIP2	rs28498976	4	31151357	A	G	-0.0567882	0.0121654	3.04E-06	0.395031	31569	TRUE	reported	igd	0.000689768	21.7889
eqtl-a-ENSG00000004142	POLDIP2	rs145923966	17	26706361	A	G	0.539014	0.0199105	2.11E-161	0.0937308	27821	TRUE	reported	igd	0.0256667	732.832
eqtl-a-ENSG00000004142	POLDIP2	rs17719944	17	26729453	G	A	-0.149556	0.0236482	2.54E-10	0.0677536	30867	TRUE	reported	igd	0.00129406	39.9929
eqtl-a-ENSG00000004142	POLDIP2	rs140165516	17	26890265	T	C	0.229201	0.0449925	3.50E-07	0.017783	24335	TRUE	reported	igd	0.00106527	25.9488
eqtl-a-ENSG00000004399	PLXND1	rs2625967	3	129267259	A	G	-0.0945175	0.0186686	4.13E-07	0.114585	31300	TRUE	reported	igd	0.000818278	25.6315
eqtl-a-ENSG00000004399	PLXND1	rs9866653	3	129333391	G	A	0.201596	0.0142623	2.31E-45	0.779795	31296	TRUE	reported	igd	0.00634355	199.782
eqtl-a-ENSG00000004399	PLXND1	rs149007767	7	50370254	T	C	-0.0807902	0.0166677	1.25E-06	0.149708	30077	TRUE	reported	igd	0.000780535	23.4929
eqtl-a-ENSG00000004399	PLXND1	rs2153271	9	16864521	T	C	-0.0553121	0.011957	3.73E-06	0.551077	31300	TRUE	reported	igd	0.000683211	21.3977
eqtl-a-ENSG00000004399	PLXND1	rs2239633	14	23589057	A	G	0.0613048	0.0119205	2.71E-07	0.465663	31300	TRUE	reported	igd	0.000844285	26.4467
eqtl-a-ENSG00000004399	PLXND1	rs8022179	14	103847287	A	T	0.0655468	0.0133616	9.30E-07	0.727869	30165	TRUE	reported	igd	0.000797143	24.0634
eqtl-a-ENSG00000004455	AK2	rs10798925	1	33511109	T	C	-0.188594	0.0132231	3.75E-46	0.275752	31568	TRUE	reported	igd	0.00640254	203.405
eqtl-a-ENSG00000004455	AK2	rs810835	1	33179476	A	G	0.12385	0.0181548	8.98E-12	0.877992	31565	TRUE	reported	igd	0.00147219	46.5352
eqtl-a-ENSG00000004455	AK2	rs113646461	16	85995436	C	T	0.0948072	0.0207551	4.93E-06	0.0902567	31064	TRUE	reported	igd	0.00067125	20.8644
eqtl-a-ENSG00000004468	CD38	rs10000290	4	15753299	G	A	0.148937	0.0169156	1.31E-18	0.143801	31349	TRUE	reported	igd	0.0024668	77.518
eqtl-a-ENSG00000004468	CD38	rs4698433	4	15964863	T	G	0.0602497	0.0122743	9.17E-07	0.376395	31466	TRUE	reported	igd	0.000765143	24.0929
eqtl-a-ENSG00000004468	CD38	rs2497306	10	94485211	C	A	0.0740464	0.0118872	4.69E-10	0.500343	31086	TRUE	reported	igd	0.00124664	38.799
eqtl-a-ENSG00000004468	CD38	rs2617170	12	10560957	C	T	-0.0879154	0.0126168	3.22E-12	0.668027	31086	TRUE	reported	igd	0.00155951	48.5516
eqtl-a-ENSG00000004468	CD38	rs151181	16	28490517	C	T	-0.066781	0.012098	3.39E-08	0.407827	30476	TRUE	reported	igd	0.000998819	30.4684
eqtl-a-ENSG00000004468	CD38	rs12453507	17	38053207	G	C	-0.0658343	0.011892	3.10E-08	0.492239	31355	TRUE	reported	igd	0.00097648	30.6455
eqtl-a-ENSG00000004534	RBM6	rs76298543	3	50124046	C	T	-0.743165	0.0352007	6.14E-99	0.0285268	18493	TRUE	reported	igd	0.0235352	445.678
eqtl-a-ENSG00000004534	RBM6	rs116375541	3	50456570	A	G	0.402247	0.0479963	5.27E-17	0.0155425	20074	TRUE	reported	igd	0.00348674	70.2307
eqtl-a-ENSG00000004534	RBM6	rs13086611	3	49385417	T	A	0.426905	0.0124186	1.00E-200	0.304928	26096	TRUE	reported	igd	0.0433221	1181.64
eqtl-a-ENSG00000004534	RBM6	rs2236939	3	50243510	T	G	-0.509349	0.0190918	8.20E-157	0.103161	23341	TRUE	reported	igd	0.0295919	711.705
eqtl-a-ENSG00000004534	RBM6	rs7950696	11	47481533	C	T	-0.0660466	0.0119728	3.46E-08	0.441548	31185	TRUE	reported	igd	0.000974855	30.4286
eqtl-a-ENSG00000004700	RECQL	rs78295748	12	21787232	T	C	-0.222408	0.0486574	4.85E-06	0.0151701	24472	TRUE	reported	igd	0.000853027	20.8914
eqtl-a-ENSG00000004700	RECQL	rs1061627	12	21654407	A	G	0.454752	0.0145419	1.00E-200	0.805517	31470	TRUE	reported	igd	0.0301384	977.866
eqtl-a-ENSG00000004700	RECQL	rs12824378	12	21555010	A	T	0.121923	0.0206691	3.66E-09	0.0909932	31352	TRUE	reported	igd	0.00110862	34.7937
eqtl-a-ENSG00000004700	RECQL	rs78415359	18	46207268	A	G	-0.205117	0.0442444	3.55E-06	0.0184069	20925	TRUE	reported	igd	0.00102607	21.4904
eqtl-a-ENSG00000004766	VPS50	rs12704665	7	92767539	G	A	0.188804	0.0370604	3.50E-07	0.0264429	28673	TRUE	reported	igd	0.000904349	25.9521
eqtl-a-ENSG00000004766	VPS50	rs77647440	7	92891126	A	G	-0.318296	0.0256821	2.82E-35	0.0562979	31568	TRUE	reported	igd	0.00484224	153.594
eqtl-a-ENSG00000004766	VPS50	rs184954065	7	92751073	A	G	0.271106	0.041377	5.68E-11	0.0210718	18790	TRUE	reported	igd	0.00227952	42.9254
eqtl-a-ENSG00000004777	ARHGAP33	rs2972539	19	36733042	A	G	0.05819	0.0121997	1.84E-06	0.388761	31055	TRUE	reported	igd	0.000732064	22.7494
eqtl-a-ENSG00000004777	ARHGAP33	rs12984019	19	36078082	T	C	0.0826533	0.0130905	2.72E-10	0.290562	29827	TRUE	reported	igd	0.00133481	39.8638
eqtl-a-ENSG00000004777	ARHGAP33	rs756783	19	36079704	T	C	-0.389125	0.0115262	1.00E-200	0.557326	31346	TRUE	reported	igd	0.0350843	1139.67
eqtl-a-ENSG00000004777	ARHGAP33	rs113559151	19	36164495	G	A	-0.587228	0.0221543	8.18E-155	0.0742662	31682	TRUE	reported	igd	0.021695	702.538
eqtl-a-ENSG00000004799	PDK4	rs117629564	7	94777819	A	G	0.40349	0.0453314	5.54E-19	0.0174463	21984	TRUE	reported	igd	0.00359086	79.2187
eqtl-a-ENSG00000004799	PDK4	rs12704801	7	95175185	C	T	-0.251601	0.0118704	1.04E-99	0.420253	31565	TRUE	reported	igd	0.014033	449.228
eqtl-a-ENSG00000004799	PDK4	rs142272045	7	95249487	C	T	-0.245298	0.035039	2.55E-12	0.0296307	28311	TRUE	reported	igd	0.00172814	49.0065
eqtl-a-ENSG00000004799	PDK4	rs12346772	9	113920599	G	A	0.068582	0.0146753	2.97E-06	0.20713	31569	TRUE	reported	igd	0.00069133	21.8383
eqtl-a-ENSG00000004799	PDK4	rs4253772	22	46627603	T	C	0.180909	0.019784	6.01E-20	0.0999617	31185	TRUE	reported	igd	0.00267414	83.6112
eqtl-a-ENSG00000004809	SLC22A16	rs17577280	6	110728379	A	G	-0.389752	0.0120986	1.00E-200	0.343249	31684	TRUE	reported	igd	0.0317154	1037.72
eqtl-a-ENSG00000004809	SLC22A16	rs9372244	6	110357358	C	T	0.0974519	0.0125738	9.17E-15	0.336007	31564	TRUE	reported	igd	0.00189946	60.0648
eqtl-a-ENSG00000004809	SLC22A16	rs13205109	6	110798217	A	T	-0.679832	0.016526	1.00E-200	0.133692	20794	TRUE	reported	igd	0.0752576	1692.1
eqtl-a-ENSG00000004809	SLC22A16	rs1080261	6	110851976	G	T	0.270889	0.0155592	6.90E-68	0.173269	30746	TRUE	reported	igd	0.00976245	303.096
eqtl-a-ENSG00000004864	SLC25A13	rs17087335	4	57838583	T	G	0.0929941	0.0147706	3.06E-10	0.203202	31300	TRUE	reported	igd	0.0012648	39.6357
eqtl-a-ENSG00000004864	SLC25A13	rs6465520	7	96184234	C	T	0.0570117	0.0123229	3.72E-06	0.630687	25439	TRUE	reported	igd	0.000840692	21.4027
eqtl-a-ENSG00000004864	SLC25A13	rs1016968	7	95795988	A	T	0.400006	0.0118328	1.00E-200	0.373698	31179	TRUE	reported	igd	0.035356	1142.69
eqtl-a-ENSG00000004864	SLC25A13	rs145659320	7	96379688	G	T	0.22369	0.0380244	4.03E-09	0.0250685	27713	TRUE	reported	igd	0.00124722	34.6049
eqtl-a-ENSG00000004864	SLC25A13	rs56106628	7	95975028	A	G	-0.110861	0.0212969	1.93E-07	0.0852128	23180	TRUE	reported	igd	0.00116763	27.0949
eqtl-a-ENSG00000004866	ST7	rs1354034	3	56849749	C	T	0.154599	0.012181	6.57E-37	0.618137	31684	TRUE	reported	igd	0.00505831	161.072
eqtl-a-ENSG00000004866	ST7	rs12706135	7	116635048	C	T	-0.116213	0.0142758	3.93E-16	0.222519	31684	TRUE	reported	igd	0.00208719	66.2645
eqtl-a-ENSG00000004866	ST7	rs2402155	7	116799440	T	C	0.175412	0.031743	3.28E-08	0.036405	28396	TRUE	reported	igd	0.00107423	30.5346
eqtl-a-ENSG00000004866	ST7	rs17655730	11	270715	C	T	0.0699433	0.0140257	6.14E-07	0.234959	31569	TRUE	reported	igd	0.000787119	24.8666
eqtl-a-ENSG00000004939	SLC4A1	rs3811444	1	248039451	T	C	-0.060031	0.0125756	1.81E-06	0.337611	26022	TRUE	reported	igd	0.000874929	22.7856
eqtl-a-ENSG00000004939	SLC4A1	rs17534202	1	203281175	C	G	-0.0564479	0.011925	2.21E-06	0.535966	26022	TRUE	reported	igd	0.000860329	22.405
eqtl-a-ENSG00000004939	SLC4A1	rs11587735	1	118153011	C	A	-0.111228	0.0156893	1.34E-12	0.173499	26022	TRUE	reported	igd	0.00192771	50.256
eqtl-a-ENSG00000004939	SLC4A1	rs9660992	1	205249450	G	A	-0.0671283	0.0120451	2.50E-08	0.420138	26022	TRUE	reported	igd	0.00119215	31.0568
eqtl-a-ENSG00000004939	SLC4A1	rs1354034	3	56849749	C	T	-0.0576685	0.0122407	2.46E-06	0.618137	26022	TRUE	reported	igd	0.000852224	22.1938
eqtl-a-ENSG00000004939	SLC4A1	rs9399137	6	135419018	C	T	-0.0679467	0.0134836	4.67E-07	0.264393	26022	TRUE	reported	igd	0.000974902	25.3917
eqtl-a-ENSG00000004939	SLC4A1	rs12212092	6	30128442	T	C	-0.142278	0.0235888	1.62E-09	0.068141	21683	TRUE	reported	igd	0.00167501	36.3767
eqtl-a-ENSG00000004939	SLC4A1	rs12718597	7	50428428	A	C	0.0603976	0.0123487	1.00E-06	0.365482	25638	TRUE	reported	igd	0.000932197	23.9201
eqtl-a-ENSG00000004939	SLC4A1	rs5011724	17	41759061	C	T	-0.0567185	0.0119209	1.96E-06	0.466405	26020	TRUE	reported	igd	0.000869253	22.6359
eqtl-a-ENSG00000004939	SLC4A1	rs5033	17	42326258	T	C	0.222934	0.0129543	2.26E-66	0.707969	22267	TRUE	reported	igd	0.0131258	296.132
eqtl-a-ENSG00000004939	SLC4A1	rs225245	17	33946107	G	A	-0.133365	0.0119365	5.53E-29	0.440335	25693	TRUE	reported	igd	0.00483515	124.823
eqtl-a-ENSG00000004939	SLC4A1	rs12974711	19	11297258	C	T	0.218083	0.0244285	4.37E-19	0.0629954	26022	TRUE	reported	igd	0.00305338	79.6924
eqtl-a-ENSG00000004939	SLC4A1	rs8110055	19	10739143	C	A	0.0771361	0.0147581	1.72E-07	0.796097	26022	TRUE	reported	igd	0.00104872	27.3162
eqtl-a-ENSG00000004939	SLC4A1	rs7679	20	44576502	C	T	0.0883408	0.0153516	8.70E-09	0.183703	25553	TRUE	reported	igd	0.00129423	33.1117
eqtl-a-ENSG00000004939	SLC4A1	rs6084653	20	4157072	G	C	0.189967	0.012249	3.02E-54	0.36636	26022	TRUE	reported	igd	0.00915838	240.504
eqtl-a-ENSG00000004939	SLC4A1	rs6014993	20	55991637	G	A	0.0686581	0.0118917	7.76E-09	0.490224	21737	TRUE	reported	igd	0.00153119	33.3316
eqtl-a-ENSG00000005020	SKAP2	rs10187424	2	85794297	C	T	-0.0585258	0.0120456	1.18E-06	0.420816	31086	TRUE	reported	igd	0.000758828	23.6053
eqtl-a-ENSG00000005020	SKAP2	rs117299259	7	26833308	G	A	-0.655621	0.036818	6.21E-71	0.0262465	28045	TRUE	reported	igd	0.0111801	317.069
eqtl-a-ENSG00000005020	SKAP2	rs142139359	7	26941945	A	G	0.471421	0.0510069	2.41E-20	0.0137218	10978	TRUE	reported	igd	0.00772095	85.4045
eqtl-a-ENSG00000005020	SKAP2	rs113662511	7	27074801	T	C	0.524481	0.0495654	3.63E-26	0.0145161	8581	TRUE	reported	igd	0.0128805	111.944
eqtl-a-ENSG00000005020	SKAP2	rs7805778	7	26694926	A	G	0.568574	0.0134186	1.00E-200	0.225286	28198	TRUE	reported	igd	0.0598596	1795.27
eqtl-a-ENSG00000005020	SKAP2	rs147544721	7	26756193	C	A	0.382211	0.0531357	6.34E-13	0.0126608	14813	TRUE	reported	igd	0.00348078	51.7339
eqtl-a-ENSG00000005020	SKAP2	rs113285204	7	26970217	T	C	0.411383	0.0528234	6.82E-15	0.0128048	9956	TRUE	reported	igd	0.00605505	60.6391
eqtl-a-ENSG00000005020	SKAP2	rs117435545	7	27020453	T	C	-0.528981	0.0512092	5.16E-25	0.0135914	20857	TRUE	reported	igd	0.00508998	106.695
eqtl-a-ENSG00000005020	SKAP2	rs185084812	7	27106284	T	C	-0.654735	0.0302517	7.08E-104	0.0389834	24524	TRUE	reported	igd	0.0187423	468.378
eqtl-a-ENSG00000005020	SKAP2	rs10275896	7	26858395	C	T	0.669998	0.0131295	1.00E-200	0.223386	30967	TRUE	reported	igd	0.0775685	2603.89
eqtl-a-ENSG00000005020	SKAP2	rs181684511	7	26982213	G	T	-0.220911	0.0288606	1.94E-14	0.0443164	2516	TRUE	reported	igd	0.022757	58.5435
eqtl-a-ENSG00000005020	SKAP2	rs67971665	7	27221227	T	C	-0.506468	0.0377964	6.05E-41	0.0251157	26296	TRUE	reported	igd	0.006782	179.544
eqtl-a-ENSG00000005075	POLR2J	rs78627998	7	101960060	C	G	0.846724	0.02478	1.00E-200	0.0564699	28468	TRUE	reported	igd	0.0393974	1167.48
eqtl-a-ENSG00000005075	POLR2J	rs147944569	7	102901859	A	C	-0.480843	0.047274	2.66E-24	0.0159909	15415	TRUE	reported	igd	0.00666674	103.444
eqtl-a-ENSG00000005075	POLR2J	rs74739396	7	101642837	A	C	0.452733	0.0461314	9.82E-23	0.0168154	24343	TRUE	reported	igd	0.00394096	96.3064
eqtl-a-ENSG00000005075	POLR2J	rs71540934	7	101991744	G	A	-0.241054	0.0131555	5.38E-75	0.723779	11384	TRUE	reported	igd	0.0286481	335.689
eqtl-a-ENSG00000005075	POLR2J	rs146928022	7	102077619	T	C	-0.370853	0.0401852	2.74E-20	0.0223018	15545	TRUE	reported	igd	0.00544889	85.156
eqtl-a-ENSG00000005075	POLR2J	rs113296404	7	102108686	C	T	0.983849	0.021871	1.00E-200	0.0696151	20836	TRUE	reported	igd	0.088522	2023.38
eqtl-a-ENSG00000005075	POLR2J	rs138561863	7	102753029	G	A	-0.314947	0.0546736	8.38E-09	0.0119658	5660	TRUE	reported	igd	0.0058286	33.1716
eqtl-a-ENSG00000005075	POLR2J	rs188756351	7	101495863	G	A	-0.23534	0.0438935	8.25E-08	0.0186983	27430	TRUE	reported	igd	0.00104691	28.7448
eqtl-a-ENSG00000005102	MEOX1	rs11571302	2	204742934	T	G	-0.0559109	0.0119361	2.81E-06	0.458191	31684	TRUE	reported	igd	0.000692034	21.9402
eqtl-a-ENSG00000005102	MEOX1	rs5026472	4	103554773	G	C	0.0758721	0.0118871	1.74E-10	0.494224	31569	TRUE	reported	igd	0.00128882	40.7366
eqtl-a-ENSG00000005102	MEOX1	rs6890853	5	35852311	A	G	0.0634743	0.0133731	2.07E-06	0.27143	31569	TRUE	reported	igd	0.000713117	22.527
eqtl-a-ENSG00000005102	MEOX1	rs72928038	6	90976768	A	G	-0.11399	0.0162832	2.55E-12	0.158151	29113	TRUE	reported	igd	0.00168049	49.0032
eqtl-a-ENSG00000005102	MEOX1	rs6457374	6	31272261	T	C	-0.0700856	0.013807	3.85E-07	0.754006	30603	TRUE	reported	igd	0.000841258	25.765
eqtl-a-ENSG00000005102	MEOX1	rs6590334	11	128403208	C	T	0.0574606	0.01196	1.55E-06	0.552541	31683	TRUE	reported	igd	0.000728007	23.0808
eqtl-a-ENSG00000005102	MEOX1	rs11150589	16	30482494	C	T	-0.0567229	0.0119417	2.04E-06	0.544635	31355	TRUE	reported	igd	0.00071906	22.5609
eqtl-a-ENSG00000005102	MEOX1	rs147832718	17	41443647	G	T	-0.170008	0.0276328	7.63E-10	0.0486328	30017	TRUE	reported	igd	0.00125943	37.8495
eqtl-a-ENSG00000005102	MEOX1	rs112684675	17	41869576	T	C	-0.361654	0.0474188	2.40E-14	0.0159434	24801	TRUE	reported	igd	0.00233991	58.1635
eqtl-a-ENSG00000005102	MEOX1	rs72836582	17	41983417	T	C	0.107757	0.0187186	8.58E-09	0.113815	30902	TRUE	reported	igd	0.00107125	33.1372
eqtl-a-ENSG00000005102	MEOX1	rs35953779	17	41695326	C	G	0.389037	0.0115903	1.00E-200	0.423863	31383	TRUE	reported	igd	0.0346561	1126.59
eqtl-a-ENSG00000005156	LIG3	rs12941768	17	33063675	G	A	0.1969	0.0133996	7.00E-49	0.735973	31684	TRUE	reported	igd	0.0067689	215.914
eqtl-a-ENSG00000005156	LIG3	rs2291190	17	33593024	C	T	0.193998	0.0185784	1.59E-25	0.115088	31355	TRUE	reported	igd	0.00346548	109.031
eqtl-a-ENSG00000005156	LIG3	rs117254956	17	33660117	G	T	0.241104	0.0482083	5.70E-07	0.015454	20152	TRUE	reported	igd	0.00123968	25.0105
eqtl-a-ENSG00000005156	LIG3	rs12450763	17	33123582	C	A	0.430557	0.011772	1.00E-200	0.371504	31566	TRUE	reported	igd	0.0406552	1337.62
eqtl-a-ENSG00000005156	LIG3	rs4251710	17	34136037	C	A	-0.135946	0.0211365	1.26E-10	0.0865497	31684	TRUE	reported	igd	0.00130395	41.3656
eqtl-a-ENSG00000005175	RPAP3	rs149007767	7	50370254	T	C	0.15163	0.0166327	7.78E-20	0.149708	30037	TRUE	reported	igd	0.00275923	83.1028
eqtl-a-ENSG00000005175	RPAP3	rs4768793	12	47707999	C	G	0.074519	0.0138852	8.01E-08	0.758151	31198	TRUE	reported	igd	0.000922364	28.8006
eqtl-a-ENSG00000005175	RPAP3	rs75647145	12	47831561	A	G	0.218903	0.0335031	6.42E-11	0.0325212	29619	TRUE	reported	igd	0.00143925	42.6878
eqtl-a-ENSG00000005175	RPAP3	rs7976419	12	48050792	C	G	0.158735	0.014417	3.41E-28	0.215353	30124	TRUE	reported	igd	0.0040081	121.218
eqtl-a-ENSG00000005175	RPAP3	rs61918136	12	47960581	A	C	-0.818859	0.0203231	1.00E-200	0.0839687	31527	TRUE	reported	igd	0.0489721	1623.34
eqtl-a-ENSG00000005187	ACSM3	rs1916333	12	122458637	G	C	0.07934	0.0170903	3.44E-06	0.859033	31569	TRUE	reported	igd	0.000682225	21.5505
eqtl-a-ENSG00000005187	ACSM3	rs8049372	16	20965531	C	T	-0.0740935	0.0119604	5.84E-10	0.444821	27484	TRUE	reported	igd	0.00139439	38.374
eqtl-a-ENSG00000005187	ACSM3	rs2071524	16	20787770	A	G	-0.332288	0.0170331	9.32E-85	0.13791	31683	TRUE	reported	igd	0.0118694	380.552
eqtl-a-ENSG00000005238	ATOSB	rs6592965	7	50427982	A	G	0.0578225	0.0119547	1.32E-06	0.449532	30765	TRUE	reported	igd	0.000759853	23.3931
eqtl-a-ENSG00000005238	ATOSB	rs35426954	9	35014767	A	G	-0.0928409	0.0145428	1.72E-10	0.211921	25572	TRUE	reported	igd	0.00159121	40.752
eqtl-a-ENSG00000005238	ATOSB	rs10491510	9	35040245	T	C	-0.39681	0.0456896	3.79E-18	0.0171736	18937	TRUE	reported	igd	0.00396728	75.4197
eqtl-a-ENSG00000005238	ATOSB	rs10972491	9	35493059	T	G	0.176771	0.0382813	3.88E-06	0.0247482	22315	TRUE	reported	igd	0.000954634	21.3211
eqtl-a-ENSG00000005238	ATOSB	rs6084653	20	4157072	G	C	0.103918	0.0123219	3.35E-17	0.36636	30650	TRUE	reported	igd	0.0023152	71.121
eqtl-a-ENSG00000005243	COPZ2	rs75222374	17	46104404	A	G	-0.562881	0.0434389	2.11E-38	0.0189098	29163	TRUE	reported	igd	0.00572466	167.898
eqtl-a-ENSG00000005243	COPZ2	rs118109931	17	46643657	G	A	0.212224	0.0444588	1.81E-06	0.0182247	18628	TRUE	reported	igd	0.00122173	22.7838
eqtl-a-ENSG00000005243	COPZ2	rs17617053	17	46050669	C	T	0.52752	0.0196057	1.85E-159	0.097086	30161	TRUE	reported	igd	0.0234405	723.91
eqtl-a-ENSG00000005249	PRKAR2B	rs1354034	3	56849749	C	T	0.320298	0.01195	2.96E-158	0.618137	31684	TRUE	reported	igd	0.0221715	718.365
eqtl-a-ENSG00000005249	PRKAR2B	rs6466154	7	106655445	G	A	-0.159996	0.0118347	1.20E-41	0.482168	31684	TRUE	reported	igd	0.00573543	182.758
eqtl-a-ENSG00000005249	PRKAR2B	rs10820606	9	99192919	C	A	0.0712035	0.013985	3.55E-07	0.236914	26161	TRUE	reported	igd	0.000989904	25.9206
eqtl-a-ENSG00000005249	PRKAR2B	rs7896518	10	65104500	G	A	0.0687004	0.0120339	1.14E-08	0.422848	31569	TRUE	reported	igd	0.00103133	32.5895
eqtl-a-ENSG00000005249	PRKAR2B	rs505404	11	243268	G	T	0.101894	0.0142947	1.02E-12	0.222031	31569	TRUE	reported	igd	0.0016069	50.8065
eqtl-a-ENSG00000005249	PRKAR2B	rs11553699	12	122216910	G	A	0.113437	0.019026	2.49E-09	0.10963	30031	TRUE	reported	igd	0.00118231	35.5456
eqtl-a-ENSG00000005302	MSL3	rs12052715	2	160677375	G	C	0.0600587	0.0131087	4.61E-06	0.710147	9188	TRUE	reported	igd	0.0022794	20.9864
eqtl-a-ENSG00000005302	MSL3	rs149110519	6	144385777	T	C	0.144627	0.0266299	5.60E-08	0.0526158	5511	TRUE	reported	igd	0.00532367	29.4851
eqtl-a-ENSG00000005302	MSL3	rs2158799	7	28277107	G	C	-0.0641768	0.0122876	1.76E-07	0.625845	9188	TRUE	reported	igd	0.00296015	27.2727
eqtl-a-ENSG00000005302	MSL3	rs56388170	7	28724374	T	G	-0.0935656	0.0131037	9.31E-13	0.289189	9188	TRUE	reported	igd	0.00551849	50.9741
eqtl-a-ENSG00000005302	MSL3	rs149007767	7	50370254	T	C	0.162309	0.0166256	1.63E-22	0.149708	8025	TRUE	reported	igd	0.011737	95.2845
eqtl-a-ENSG00000005302	MSL3	rs13277976	8	61679038	T	A	-0.108421	0.0144789	6.99E-14	0.785822	9188	TRUE	reported	igd	0.00606586	56.061
eqtl-a-ENSG00000005379	TSPOAP1	rs2516448	6	31390410	C	T	0.065995	0.012059	4.43E-08	0.583185	30773	TRUE	reported	igd	0.000972315	29.9482
eqtl-a-ENSG00000005379	TSPOAP1	rs7025728	9	139932927	A	G	-0.0830294	0.0131332	2.58E-10	0.287386	23577	TRUE	reported	igd	0.00169238	39.9656
eqtl-a-ENSG00000005379	TSPOAP1	rs12716977	16	30482803	C	T	0.0779259	0.0119295	6.47E-11	0.542883	31026	TRUE	reported	igd	0.0013734	42.6669
eqtl-a-ENSG00000005379	TSPOAP1	rs216172	17	2126504	C	G	-0.0596317	0.0124336	1.62E-06	0.35427	30971	TRUE	reported	igd	0.000742135	23.0002
eqtl-a-ENSG00000005379	TSPOAP1	rs12948345	17	56427656	T	C	0.210291	0.0159552	1.14E-39	0.164528	31352	TRUE	reported	igd	0.00551026	173.704
eqtl-a-ENSG00000005379	TSPOAP1	rs11655296	17	56245255	A	G	-0.0812878	0.0158378	2.86E-07	0.169784	30688	TRUE	reported	igd	0.000857669	26.341
eqtl-a-ENSG00000005379	TSPOAP1	rs259981	20	57748369	A	T	0.0926115	0.012307	5.27E-14	0.369389	29001	TRUE	reported	igd	0.00194879	56.6233
eqtl-a-ENSG00000005381	MPO	rs28498283	2	43360065	T	A	-0.0706199	0.0136543	2.31E-07	0.254318	26953	TRUE	reported	igd	0.000991465	26.7475
eqtl-a-ENSG00000005381	MPO	rs17005891	4	83547862	A	G	-0.130743	0.0148606	1.39E-18	0.199218	31684	TRUE	reported	igd	0.00243705	77.3993
eqtl-a-ENSG00000005381	MPO	rs9267531	6	31636742	G	A	-0.0960669	0.0194133	7.47E-07	0.104815	29084	TRUE	reported	igd	0.000841258	24.4861
eqtl-a-ENSG00000005381	MPO	rs7846314	8	61650831	T	A	-0.113162	0.0155185	3.05E-13	0.178349	31569	TRUE	reported	igd	0.00168155	53.1709
eqtl-a-ENSG00000005381	MPO	rs12716641	8	6898998	C	T	0.067476	0.0118966	1.41E-08	0.483351	31569	TRUE	reported	igd	0.001018	32.1681
eqtl-a-ENSG00000005381	MPO	rs11593377	10	11895097	C	T	0.0714909	0.0146805	1.12E-06	0.206895	31569	TRUE	reported	igd	0.000750642	23.7133
eqtl-a-ENSG00000005381	MPO	rs4325427	13	41216534	T	C	0.0728089	0.0127905	1.25E-08	0.315692	31569	TRUE	reported	igd	0.00102539	32.4016
eqtl-a-ENSG00000005381	MPO	rs2856857	17	56357833	A	G	0.593632	0.0162906	1.00E-200	0.142232	31567	TRUE	reported	igd	0.0403675	1327.8
eqtl-a-ENSG00000005381	MPO	rs2585830	17	56027903	G	T	0.0926217	0.0147449	3.35E-10	0.795843	31224	TRUE	reported	igd	0.00126213	39.4561
eqtl-a-ENSG00000005381	MPO	rs57228624	19	836149	C	T	-0.12086	0.014144	1.28E-17	0.228262	13932	TRUE	reported	igd	0.00521359	73.006
eqtl-a-ENSG00000005381	MPO	rs2224538	20	38552078	C	T	0.069536	0.0125664	3.14E-08	0.338244	31684	TRUE	reported	igd	0.000965469	30.6175
eqtl-a-ENSG00000005381	MPO	rs1012068	22	32265903	G	T	-0.077882	0.0132977	4.72E-09	0.276034	31300	TRUE	reported	igd	0.00109472	34.2999
eqtl-a-ENSG00000005469	CROT	rs34110100	7	86785942	G	A	-0.719746	0.0333137	1.60E-103	0.0319153	28559	TRUE	reported	igd	0.0160816	466.748
eqtl-a-ENSG00000005469	CROT	rs113240817	7	86952492	A	G	0.493279	0.0285233	5.24E-67	0.0446284	29835	TRUE	reported	igd	0.00992494	299.059
eqtl-a-ENSG00000005469	CROT	rs80328383	7	86774190	A	G	0.191723	0.0384585	6.20E-07	0.0245085	28475	TRUE	reported	igd	0.000872009	24.8504
eqtl-a-ENSG00000005471	ABCB4	rs9275406	6	32669955	T	G	-0.0764577	0.0135867	1.83E-08	0.25806	29827	TRUE	reported	igd	0.00106058	31.6654
eqtl-a-ENSG00000005471	ABCB4	rs45493392	7	87079880	G	A	-0.344006	0.0156794	1.08E-106	0.16734	31569	TRUE	reported	igd	0.015019	481.333
eqtl-a-ENSG00000005471	ABCB4	rs80351204	7	87158115	A	G	-0.324501	0.0524946	6.34E-10	0.0129886	9117	TRUE	reported	igd	0.00417383	38.2039
eqtl-a-ENSG00000005471	ABCB4	rs12453507	17	38053207	G	C	-0.0816268	0.0118851	6.52E-12	0.492239	31569	TRUE	reported	igd	0.00149194	47.1664
eqtl-a-ENSG00000005471	ABCB4	rs4810485	20	44747947	G	T	-0.0670501	0.0136759	9.45E-07	0.746826	31300	TRUE	reported	igd	0.000767378	24.0358
eqtl-a-ENSG00000005513	SOX8	rs113678689	2	161306828	C	G	-0.0700346	0.0153339	4.94E-06	0.184457	31569	TRUE	reported	igd	0.000660347	20.859
eqtl-a-ENSG00000005513	SOX8	rs3774937	4	103434253	C	T	0.0778899	0.0127359	9.62E-10	0.320593	31569	TRUE	reported	igd	0.00118339	37.4003
eqtl-a-ENSG00000005513	SOX8	rs13190036	5	176737720	G	A	0.0857966	0.0171094	5.31E-07	0.859451	31355	TRUE	reported	igd	0.000801338	25.1445
eqtl-a-ENSG00000005513	SOX8	rs4388254	5	133428601	T	C	-0.163216	0.0261485	4.32E-10	0.0546521	30902	TRUE	reported	igd	0.00125921	38.9586
eqtl-a-ENSG00000005513	SOX8	rs2474619	6	90880035	A	C	-0.0594353	0.0122375	1.19E-06	0.617715	31684	TRUE	reported	igd	0.000743944	23.5872
eqtl-a-ENSG00000005513	SOX8	rs653178	12	112007756	T	C	-0.0633618	0.0119298	1.09E-07	0.539991	28418	TRUE	reported	igd	0.000991663	28.2071
eqtl-a-ENSG00000005513	SOX8	rs443887	16	1079479	G	A	0.186115	0.0165221	1.97E-29	0.151587	23787	TRUE	reported	igd	0.00530618	126.881
eqtl-a-ENSG00000005513	SOX8	rs11863963	16	1030154	C	G	-0.200241	0.0121425	4.26E-61	0.38048	31146	TRUE	reported	igd	0.00865589	271.933
eqtl-a-ENSG00000005844	ITGAL	rs1354034	3	56849749	C	T	-0.100944	0.0122208	1.46E-16	0.618137	31684	TRUE	reported	igd	0.00214876	68.2236
eqtl-a-ENSG00000005844	ITGAL	rs3763309	6	32375973	A	C	0.0719671	0.0151045	1.89E-06	0.191805	29827	TRUE	reported	igd	0.000760528	22.7
eqtl-a-ENSG00000005844	ITGAL	rs149110519	6	144385777	T	C	0.187114	0.0266112	2.04E-12	0.0526158	25735	TRUE	reported	igd	0.00191746	49.4367
eqtl-a-ENSG00000005844	ITGAL	rs11574938	16	30485393	C	G	-0.304278	0.0116715	7.94E-150	0.543664	31481	TRUE	reported	igd	0.0211331	679.611
eqtl-a-ENSG00000005844	ITGAL	rs28834423	16	31351259	C	G	-0.0789464	0.0163538	1.38E-06	0.156826	27820	TRUE	reported	igd	0.000836964	23.3022
eqtl-a-ENSG00000005844	ITGAL	rs6565225	16	31280661	C	T	-0.0607374	0.0125436	1.29E-06	0.658865	31566	TRUE	reported	igd	0.000742209	23.4445
eqtl-a-ENSG00000005844	ITGAL	rs7404540	16	30423878	T	C	-0.0658334	0.0132363	6.57E-07	0.280534	30293	TRUE	reported	igd	0.000815948	24.7361
eqtl-a-ENSG00000005882	PDK2	rs174578	11	61605499	A	T	-0.0581665	0.0125738	3.72E-06	0.337876	26493	TRUE	reported	igd	0.000807107	21.3983
eqtl-a-ENSG00000005882	PDK2	rs12939159	17	48244531	G	C	0.114182	0.0173668	4.88E-11	0.135432	22203	TRUE	reported	igd	0.00194312	43.2232
eqtl-a-ENSG00000005882	PDK2	rs3785920	17	48173720	G	A	-0.224067	0.0126455	2.98E-70	0.317521	23726	TRUE	reported	igd	0.0130602	313.94
eqtl-a-ENSG00000005884	ITGA3	rs10896794	11	58339124	C	T	-0.0853651	0.0139413	9.16E-10	0.2388	31683	TRUE	reported	igd	0.00118199	37.491
eqtl-a-ENSG00000005884	ITGA3	rs59351594	17	48137665	A	G	-0.236244	0.0189127	8.32E-36	0.110065	31355	TRUE	reported	igd	0.00495167	156.022
eqtl-a-ENSG00000005884	ITGA3	rs8076468	17	48239057	T	G	0.124349	0.025789	1.42E-06	0.0563501	24303	TRUE	reported	igd	0.000955741	23.2477
eqtl-a-ENSG00000005961	ITGA2B	rs1434282	1	199010721	T	C	-0.0713247	0.013121	5.46E-08	0.711362	31470	TRUE	reported	igd	0.000938084	29.5473
eqtl-a-ENSG00000005961	ITGA2B	rs826415	1	118153977	G	T	0.153388	0.0128213	5.51E-33	0.308498	31355	TRUE	reported	igd	0.00454395	143.117
eqtl-a-ENSG00000005961	ITGA2B	rs2230061	1	150727539	A	G	-0.0572834	0.0124036	3.87E-06	0.358227	31086	TRUE	reported	igd	0.000685645	21.3272
eqtl-a-ENSG00000005961	ITGA2B	rs4670221	2	38050232	G	C	-0.0873612	0.012609	4.25E-12	0.332826	31470	TRUE	reported	igd	0.00152306	48.0008
eqtl-a-ENSG00000005961	ITGA2B	rs1354034	3	56849749	C	T	0.570761	0.011269	1.00E-200	0.618137	31470	TRUE	reported	igd	0.0753717	2565.13
eqtl-a-ENSG00000005961	ITGA2B	rs4699154	4	106034084	C	T	0.0655513	0.0130189	4.77E-07	0.703412	31355	TRUE	reported	igd	0.000807897	25.3505
eqtl-a-ENSG00000005961	ITGA2B	rs114694170	5	88180196	C	T	0.182841	0.0266851	7.29E-12	0.0523176	29817	TRUE	reported	igd	0.00157204	46.944
eqtl-a-ENSG00000005961	ITGA2B	rs9399137	6	135419018	C	T	0.073788	0.0134814	4.42E-08	0.264393	31355	TRUE	reported	igd	0.000954509	29.9553
eqtl-a-ENSG00000005961	ITGA2B	rs342296	7	106372903	A	G	-0.0584054	0.0119772	1.08E-06	0.441001	31141	TRUE	reported	igd	0.000763012	23.7776
eqtl-a-ENSG00000005961	ITGA2B	rs10820606	9	99192919	C	A	0.0917561	0.0139766	5.21E-11	0.236914	25947	TRUE	reported	igd	0.00165828	43.0956
eqtl-a-ENSG00000005961	ITGA2B	rs2157770	9	136921464	G	A	0.0653459	0.0126224	2.25E-07	0.332411	23662	TRUE	reported	igd	0.00113138	26.7988
eqtl-a-ENSG00000005961	ITGA2B	rs10761741	10	65066186	T	G	0.182517	0.0119574	1.33E-52	0.420816	31470	TRUE	reported	igd	0.00734908	232.973
eqtl-a-ENSG00000005961	ITGA2B	rs505404	11	243268	G	T	0.211064	0.0142098	6.63E-50	0.222031	31355	TRUE	reported	igd	0.00698716	220.61
eqtl-a-ENSG00000005961	ITGA2B	rs9420	11	57510294	G	A	-0.06037	0.0127055	2.02E-06	0.675824	31470	TRUE	reported	igd	0.000716887	22.5752
eqtl-a-ENSG00000005961	ITGA2B	rs10876550	12	54712308	A	G	0.196102	0.0119883	3.83E-60	0.590064	31470	TRUE	reported	igd	0.00843092	267.56
eqtl-a-ENSG00000005961	ITGA2B	rs11553699	12	122216910	G	A	0.232392	0.0189493	1.42E-34	0.10963	29817	TRUE	reported	igd	0.00501888	150.393
eqtl-a-ENSG00000005961	ITGA2B	rs2950393	12	57036023	A	G	0.0696781	0.0127721	4.89E-08	0.317506	31355	TRUE	reported	igd	0.000948307	29.7605
eqtl-a-ENSG00000005961	ITGA2B	rs10852622	16	88556880	G	A	0.10692	0.0130431	2.46E-16	0.293204	19914	TRUE	reported	igd	0.00336306	67.1912
eqtl-a-ENSG00000005961	ITGA2B	rs10512472	17	33884804	C	T	0.429713	0.015097	3.33E-178	0.179037	31470	TRUE	reported	igd	0.025098	810.118
eqtl-a-ENSG00000005961	ITGA2B	rs11082304	18	20720973	T	G	0.0821669	0.0118836	4.70E-12	0.50307	31086	TRUE	reported	igd	0.00153556	47.8046
eqtl-a-ENSG00000005961	ITGA2B	rs1615504	18	67526644	C	T	0.0569871	0.0119038	1.69E-06	0.520457	31355	TRUE	reported	igd	0.000730395	22.9168
eqtl-a-ENSG00000005961	ITGA2B	rs505401	19	6011141	T	A	-0.101523	0.0210189	1.36E-06	0.0877483	25883	TRUE	reported	igd	0.00090054	23.3279
eqtl-a-ENSG00000005961	ITGA2B	rs156356	20	1819280	C	T	0.0568712	0.011898	1.75E-06	0.48686	30161	TRUE	reported	igd	0.000756941	22.8459
eqtl-a-ENSG00000005961	ITGA2B	rs13042885	20	1924707	T	C	-0.0944323	0.0131712	7.51E-13	0.284247	31355	TRUE	reported	igd	0.00163671	51.4
eqtl-a-ENSG00000006007	GDE1	rs3811444	1	248039451	T	C	-0.0747402	0.01257	2.75E-09	0.337611	31684	TRUE	reported	igd	0.00111459	35.3517
eqtl-a-ENSG00000006007	GDE1	rs6684514	1	156255456	A	G	0.0623553	0.0131432	2.09E-06	0.287248	31298	TRUE	reported	igd	0.000718647	22.507
eqtl-a-ENSG00000006007	GDE1	rs12466022	2	43359061	A	C	0.0682621	0.0135546	4.75E-07	0.260124	27399	TRUE	reported	igd	0.000924803	25.3603
eqtl-a-ENSG00000006007	GDE1	rs6592965	7	50427982	A	G	0.093121	0.0119389	6.21E-15	0.449532	31684	TRUE	reported	igd	0.00191643	60.833
eqtl-a-ENSG00000006007	GDE1	rs118174930	16	19477624	C	A	0.476693	0.0319531	2.50E-50	0.0354099	29715	TRUE	reported	igd	0.00743422	222.547
eqtl-a-ENSG00000006007	GDE1	rs12929106	16	19589739	A	G	0.29756	0.0398922	8.72E-14	0.0226867	24117	TRUE	reported	igd	0.0023017	55.6336
eqtl-a-ENSG00000006007	GDE1	rs35659432	16	19397568	A	G	-0.799882	0.0259658	1.00E-200	0.051926	30958	TRUE	reported	igd	0.0297415	948.9
eqtl-a-ENSG00000006007	GDE1	rs28576302	16	19444627	C	T	-0.966815	0.0272274	1.00E-200	0.045979	30902	TRUE	reported	igd	0.039203	1260.8
eqtl-a-ENSG00000006007	GDE1	rs7210990	17	16170764	A	C	-0.0661553	0.0118982	2.69E-08	0.481977	31569	TRUE	reported	igd	0.00097832	30.9129
eqtl-a-ENSG00000006015	REX1BD	rs10405364	19	18972008	G	A	-0.136026	0.0224165	1.29E-09	0.0761021	26196	TRUE	reported	igd	0.00140366	36.8193
eqtl-a-ENSG00000006015	REX1BD	rs62123603	19	18244560	T	C	0.0863434	0.0178013	1.23E-06	0.127978	26072	TRUE	reported	igd	0.000901548	23.5246
eqtl-a-ENSG00000006015	REX1BD	rs10414427	19	18660566	C	T	-0.517569	0.0111578	1.00E-200	0.555728	21129	TRUE	reported	igd	0.0924237	2151.48
eqtl-a-ENSG00000006015	REX1BD	rs757348	19	18810795	T	A	0.273656	0.0226486	1.31E-33	0.0737959	26079	TRUE	reported	igd	0.00556688	145.98
eqtl-a-ENSG00000006015	REX1BD	rs117558072	19	18979061	C	A	0.198377	0.0356319	2.59E-08	0.0286608	20235	TRUE	reported	igd	0.00152946	30.9929
eqtl-a-ENSG00000006282	SPATA20	rs11655670	17	48574202	A	G	-0.275025	0.0124063	6.97E-109	0.333878	31676	TRUE	reported	igd	0.0152772	491.397
eqtl-a-ENSG00000006282	SPATA20	rs7220357	17	48305596	C	T	-0.0943618	0.0132938	1.26E-12	0.275793	31555	TRUE	reported	igd	0.00159416	50.381
eqtl-a-ENSG00000006282	SPATA20	rs144232687	17	48490945	T	C	-0.412784	0.0128972	1.00E-200	0.273178	30077	TRUE	reported	igd	0.0329363	1024.3
eqtl-a-ENSG00000006282	SPATA20	rs62059698	17	48617493	G	A	0.588087	0.0144966	1.00E-200	0.185294	31684	TRUE	reported	igd	0.0493764	1645.6
eqtl-a-ENSG00000006282	SPATA20	rs2107440	17	48702463	A	G	-0.200178	0.0126253	1.29E-56	0.32208	26121	TRUE	reported	igd	0.00953235	251.371
eqtl-a-ENSG00000006282	SPATA20	rs11655373	17	48373667	A	G	0.154614	0.0133225	3.87E-31	0.271294	26701	TRUE	reported	igd	0.00501896	134.677
eqtl-a-ENSG00000006282	SPATA20	rs3760403	17	48834023	G	A	-0.0984851	0.0118755	1.10E-16	0.493705	31684	TRUE	reported	igd	0.00216599	68.7717
eqtl-a-ENSG00000006530	AGK	rs270601	5	131656997	C	T	-0.0768826	0.012641	1.19E-09	0.669999	31684	TRUE	reported	igd	0.00116613	36.9884
eqtl-a-ENSG00000006530	AGK	rs3779086	7	141343087	T	C	0.20629	0.0119204	4.27E-67	0.42326	31567	TRUE	reported	igd	0.00939811	299.466
eqtl-a-ENSG00000006530	AGK	rs73153906	7	141583683	T	G	-0.390945	0.0433954	2.08E-19	0.0190665	23222	TRUE	reported	igd	0.0034828	81.1534
eqtl-a-ENSG00000006530	AGK	rs2497306	10	94485211	C	A	0.0637581	0.0118914	8.24E-08	0.500343	31300	TRUE	reported	igd	0.000917618	28.746
eqtl-a-ENSG00000006530	AGK	rs597808	12	111973358	G	A	-0.0622714	0.0119054	1.69E-07	0.52377	28089	TRUE	reported	igd	0.000973039	27.3564
eqtl-a-ENSG00000006534	ALDH3B1	rs1449263	2	182319301	T	C	0.0726661	0.0119574	1.22E-09	0.553798	31684	TRUE	reported	igd	0.00116424	36.9286
eqtl-a-ENSG00000006534	ALDH3B1	rs149110519	6	144385777	T	C	0.261024	0.0265671	8.79E-23	0.0526158	25735	TRUE	reported	igd	0.00373699	96.5248
eqtl-a-ENSG00000006534	ALDH3B1	rs10980797	9	113912553	G	A	-0.0665947	0.0119087	2.24E-08	0.472236	31569	TRUE	reported	igd	0.0009896	31.2697
eqtl-a-ENSG00000006534	ALDH3B1	rs2286164	11	67793448	G	A	-0.313679	0.0139727	1.30E-111	0.226473	31683	TRUE	reported	igd	0.0156578	503.945
eqtl-a-ENSG00000006534	ALDH3B1	rs145506132	11	67735589	A	G	-0.312926	0.0486885	1.30E-10	0.0151282	8975	TRUE	reported	igd	0.00458144	41.2984
eqtl-a-ENSG00000006534	ALDH3B1	rs183972340	11	68403873	C	T	0.196068	0.0427461	4.50E-06	0.0197475	11723	TRUE	reported	igd	0.00179144	21.0352
eqtl-a-ENSG00000006607	FARP2	rs73114178	2	242159975	G	A	0.424463	0.0140146	1.00E-200	0.216009	30597	TRUE	reported	igd	0.0291079	917.255
eqtl-a-ENSG00000006607	FARP2	rs4303712	2	241921688	C	T	-0.0997212	0.0168588	3.31E-09	0.145495	30594	TRUE	reported	igd	0.00114232	34.9859
eqtl-a-ENSG00000006607	FARP2	rs6726954	2	242087346	G	A	0.136089	0.0121269	3.18E-29	0.393906	30598	TRUE	reported	igd	0.00409892	125.927
eqtl-a-ENSG00000006625	GGCT	rs13244264	7	30691839	A	G	-0.2414	0.0497803	1.24E-06	0.0144806	11291	TRUE	reported	igd	0.00207837	23.5116
eqtl-a-ENSG00000006625	GGCT	rs736781	7	30504160	T	C	0.473269	0.0143903	1.00E-200	0.198147	31470	TRUE	reported	igd	0.033228	1081.56
eqtl-a-ENSG00000006625	GGCT	rs2709778	7	30667433	G	A	-0.171042	0.0201572	2.15E-17	0.904055	31470	TRUE	reported	igd	0.00228274	71.9975
eqtl-a-ENSG00000006625	GGCT	rs10279910	7	30436719	T	A	-0.150439	0.024729	1.18E-09	0.938435	25181	TRUE	reported	igd	0.00146756	37.0061
eqtl-a-ENSG00000006638	TBXA2R	rs1354034	3	56849749	C	T	0.139305	0.0121941	3.17E-30	0.618137	31684	TRUE	reported	igd	0.00410212	130.499
eqtl-a-ENSG00000006638	TBXA2R	rs342296	7	106372903	A	G	-0.0696284	0.0119729	6.04E-09	0.441001	31355	TRUE	reported	igd	0.00107745	33.8179
eqtl-a-ENSG00000006638	TBXA2R	rs505404	11	243268	G	T	0.0671406	0.0143093	2.71E-06	0.222031	31569	TRUE	reported	igd	0.000696899	22.0144
eqtl-a-ENSG00000006638	TBXA2R	rs10512472	17	33884804	C	T	0.0737558	0.0155119	1.99E-06	0.179037	31684	TRUE	reported	igd	0.000713038	22.6066
eqtl-a-ENSG00000006638	TBXA2R	rs4807492	19	3622535	A	G	-0.133344	0.0120889	2.73E-28	0.598382	23991	TRUE	reported	igd	0.00504578	121.657
eqtl-a-ENSG00000006652	IFRD1	rs1354034	3	56849749	C	T	0.0632634	0.0122388	2.35E-07	0.618137	31684	TRUE	reported	igd	0.0008426	26.7178
eqtl-a-ENSG00000006652	IFRD1	rs56330463	5	148200011	C	T	-0.102005	0.0120367	2.36E-17	0.582097	31569	TRUE	reported	igd	0.00226976	71.8126
eqtl-a-ENSG00000006652	IFRD1	rs149110519	6	144385777	T	C	0.1668	0.0266207	3.71E-10	0.0526158	25735	TRUE	reported	igd	0.00152323	39.2572
eqtl-a-ENSG00000006652	IFRD1	rs1234378	7	112292570	C	A	0.397603	0.0436754	8.74E-20	0.981184	27503	TRUE	reported	igd	0.00300427	82.8694
eqtl-a-ENSG00000006652	IFRD1	rs6966318	7	112092857	C	T	0.527231	0.0131216	1.00E-200	0.755694	31683	TRUE	reported	igd	0.0484861	1614.36
eqtl-a-ENSG00000006652	IFRD1	rs76272652	7	111872453	G	A	-0.309495	0.0476953	8.64E-11	0.0157743	9002	TRUE	reported	igd	0.00465576	42.0978
eqtl-a-ENSG00000006652	IFRD1	rs56384744	7	112721571	A	C	-0.239767	0.0372545	1.23E-10	0.0261311	30294	TRUE	reported	igd	0.00136544	41.4183
eqtl-a-ENSG00000006652	IFRD1	rs76274372	7	111909855	C	A	0.657218	0.0211258	1.00E-200	0.0808079	29658	TRUE	reported	igd	0.0316013	967.75
eqtl-a-ENSG00000006652	IFRD1	rs4727027	7	148869277	A	G	-0.0609434	0.0123821	8.58E-07	0.639097	31185	TRUE	reported	igd	0.000776215	24.2235
eqtl-a-ENSG00000006715	VPS41	rs6440003	3	141094209	A	G	-0.0600782	0.0119969	5.50E-07	0.434308	31470	TRUE	reported	igd	0.000796257	25.0766
eqtl-a-ENSG00000006715	VPS41	rs757685	7	38775323	A	G	-0.354999	0.0158956	1.77E-110	0.838511	31355	TRUE	reported	igd	0.0156581	498.738
eqtl-a-ENSG00000006715	VPS41	rs10239557	7	38950137	T	C	0.126587	0.0131283	5.30E-22	0.285952	31355	TRUE	reported	igd	0.00295644	92.968
eqtl-a-ENSG00000006715	VPS41	rs6963017	7	39560862	G	A	-0.191018	0.0182159	9.97E-26	0.120434	31469	TRUE	reported	igd	0.00348217	109.956
eqtl-a-ENSG00000006744	ELAC2	rs1354034	3	56849749	C	T	-0.0569596	0.012241	3.27E-06	0.618137	31684	TRUE	reported	igd	0.00068291	21.6507
eqtl-a-ENSG00000006744	ELAC2	rs1564981	16	50986308	A	G	0.0562075	0.0119235	2.43E-06	0.464914	31684	TRUE	reported	igd	0.000700868	22.2205
eqtl-a-ENSG00000006744	ELAC2	rs11650537	17	12882087	T	C	0.357843	0.0116237	1.00E-200	0.43431	31228	TRUE	reported	igd	0.0294556	947.695
eqtl-a-ENSG00000006744	ELAC2	rs7225631	17	12851435	A	G	0.157101	0.012843	2.09E-34	0.306374	31355	TRUE	reported	igd	0.00474953	149.623
eqtl-a-ENSG00000006744	ELAC2	rs138142208	17	13065700	C	T	-0.314915	0.0423005	9.71E-14	0.0201245	26119	TRUE	reported	igd	0.00211748	55.4195
eqtl-a-ENSG00000007038	PRSS21	rs12709126	16	2919229	T	G	0.188532	0.0130051	1.27E-47	0.291115	31568	TRUE	reported	igd	0.00661324	210.143
eqtl-a-ENSG00000007038	PRSS21	rs11648378	16	2725011	C	A	-0.061965	0.0126702	1.01E-06	0.327621	31569	TRUE	reported	igd	0.00075707	23.9165
eqtl-a-ENSG00000007038	PRSS21	rs2015682	16	2854907	T	C	0.0674315	0.01245	6.09E-08	0.351881	18949	TRUE	reported	igd	0.00154571	29.332
eqtl-a-ENSG00000007047	MARK4	rs141651018	19	46042665	T	C	0.201492	0.0335039	1.81E-09	0.0325351	26236	TRUE	reported	igd	0.00137667	36.1653
eqtl-a-ENSG00000007047	MARK4	rs73048457	19	46089055	C	T	0.193322	0.0327765	3.68E-09	0.0340519	26366	TRUE	reported	igd	0.00131771	34.786
eqtl-a-ENSG00000007047	MARK4	rs34631405	19	45888808	T	C	-0.19742	0.0432039	4.89E-06	0.019323	23835	TRUE	reported	igd	0.000875268	20.8785
eqtl-a-ENSG00000007047	MARK4	rs184688	19	45758364	G	A	-0.413205	0.0119822	1.00E-200	0.649813	28464	TRUE	reported	igd	0.0401039	1189.12
eqtl-a-ENSG00000007047	MARK4	rs17875633	19	45808793	C	T	-0.223196	0.020402	7.42E-28	0.0930441	28473	TRUE	reported	igd	0.00418574	119.673
eqtl-a-ENSG00000007129	CEACAM21	rs73047262	19	41905677	T	C	-0.243815	0.022855	1.44E-26	0.0725341	24423	TRUE	reported	igd	0.0046381	113.795
eqtl-a-ENSG00000007129	CEACAM21	rs887391	19	41985624	T	C	0.423529	0.0135916	1.00E-200	0.765683	26605	TRUE	reported	igd	0.0352122	970.94
eqtl-a-ENSG00000007129	CEACAM21	rs112335177	19	41781294	T	C	-0.289978	0.0474565	9.94E-10	0.0159415	14710	TRUE	reported	igd	0.00253177	37.3319
eqtl-a-ENSG00000007129	CEACAM21	rs11881921	19	42237641	A	G	0.100804	0.0123261	2.89E-16	0.366027	26483	TRUE	reported	igd	0.00251908	66.8762
eqtl-a-ENSG00000007129	CEACAM21	rs4803482	19	42066641	A	G	0.258388	0.0317064	3.66E-16	0.0363963	20579	TRUE	reported	igd	0.00321682	66.4062
eqtl-a-ENSG00000007168	PAFAH1B1	rs8076127	17	2461453	G	T	-0.0874664	0.012528	2.91E-12	0.341639	25827	TRUE	reported	igd	0.00188376	48.74
eqtl-a-ENSG00000007168	PAFAH1B1	rs115107247	17	2491429	A	G	-0.430525	0.0412942	1.89E-25	0.0210582	21583	TRUE	reported	igd	0.00501101	108.687
eqtl-a-ENSG00000007168	PAFAH1B1	rs66494490	17	2307902	T	C	-0.138147	0.0251964	4.18E-08	0.0591811	26157	TRUE	reported	igd	0.00114794	30.0589
eqtl-a-ENSG00000007168	PAFAH1B1	rs11654991	17	2599272	A	G	-0.201224	0.0121018	4.40E-62	0.613018	26071	TRUE	reported	igd	0.0104935	276.456
eqtl-a-ENSG00000007168	PAFAH1B1	rs151349	20	57589766	C	T	-0.0552292	0.0119358	3.70E-06	0.45844	26494	TRUE	reported	igd	0.000807488	21.4093
eqtl-a-ENSG00000007237	GAS7	rs141094656	1	92753336	C	T	0.197022	0.0429963	4.60E-06	0.0195137	21629	TRUE	reported	igd	0.000969861	20.9955
eqtl-a-ENSG00000007237	GAS7	rs76840964	2	160754947	G	A	-0.115124	0.0179014	1.27E-10	0.126123	31240	TRUE	reported	igd	0.00132212	41.3552
eqtl-a-ENSG00000007237	GAS7	rs1375493	2	182323766	A	G	0.104832	0.0119731	2.03E-18	0.565077	31569	TRUE	reported	igd	0.00242248	76.6562
eqtl-a-ENSG00000007237	GAS7	rs9880192	3	128297569	C	G	-0.0755519	0.0121699	5.36E-10	0.392874	31569	TRUE	reported	igd	0.00121934	38.538
eqtl-a-ENSG00000007237	GAS7	rs56330463	5	148200011	C	T	0.0818477	0.0120476	1.09E-11	0.582097	31569	TRUE	reported	igd	0.00145988	46.1513
eqtl-a-ENSG00000007237	GAS7	rs149110519	6	144385777	T	C	0.165229	0.0266214	5.42E-10	0.0526158	25735	TRUE	reported	igd	0.00149464	38.5192
eqtl-a-ENSG00000007237	GAS7	rs16895831	6	42515791	T	C	0.131649	0.0145769	1.70E-19	0.209742	27823	TRUE	reported	igd	0.002923	81.5593
eqtl-a-ENSG00000007237	GAS7	rs149007767	7	50370254	T	C	0.0838168	0.0166667	4.93E-07	0.149708	30077	TRUE	reported	igd	0.000840163	25.2891
eqtl-a-ENSG00000007237	GAS7	rs10098310	8	130613614	A	G	-0.0571539	0.0120301	2.03E-06	0.575007	31569	TRUE	reported	igd	0.000714467	22.5697
eqtl-a-ENSG00000007237	GAS7	rs62569723	9	113936919	G	A	0.0672037	0.0147061	4.88E-06	0.205979	31569	TRUE	reported	igd	0.000661064	20.8816
eqtl-a-ENSG00000007237	GAS7	rs55793580	9	127009395	T	C	-0.145767	0.0158031	2.86E-20	0.169838	31569	TRUE	reported	igd	0.00268784	85.0759
eqtl-a-ENSG00000007237	GAS7	rs3184504	12	111884608	C	T	0.0752626	0.011929	2.81E-10	0.542056	28418	TRUE	reported	igd	0.00139878	39.8034
eqtl-a-ENSG00000007237	GAS7	rs35979828	12	54685880	T	C	-0.128746	0.0256262	5.06E-07	0.0571059	29836	TRUE	reported	igd	0.000845262	25.2389
eqtl-a-ENSG00000007237	GAS7	rs2239630	14	23589349	G	A	0.0592092	0.0119018	6.52E-07	0.519173	31569	TRUE	reported	igd	0.000783343	24.7472
eqtl-a-ENSG00000007237	GAS7	rs9905556	17	9942454	T	C	0.694889	0.0380215	1.28E-74	0.0245393	27325	TRUE	reported	igd	0.0120763	333.995
eqtl-a-ENSG00000007237	GAS7	rs11078832	17	10018742	G	A	-0.337262	0.0125347	1.85E-159	0.688526	31684	TRUE	reported	igd	0.0223386	723.902
eqtl-a-ENSG00000007237	GAS7	rs58209168	17	9912102	A	T	0.265873	0.021455	2.89E-35	0.0830179	31226	TRUE	reported	igd	0.00489378	153.555
eqtl-a-ENSG00000007237	GAS7	rs12936206	17	10075853	G	A	0.102188	0.0124404	2.14E-16	0.35099	31684	TRUE	reported	igd	0.00212504	67.4689
eqtl-a-ENSG00000007264	MATK	rs10732976	1	185409061	A	G	-0.0654781	0.0130357	5.09E-07	0.704724	31355	TRUE	reported	igd	0.000804021	25.2287
eqtl-a-ENSG00000007264	MATK	rs243021	2	60584819	A	G	0.0602807	0.0119125	4.19E-07	0.471211	31086	TRUE	reported	igd	0.000823054	25.6049
eqtl-a-ENSG00000007264	MATK	rs35963943	3	18751611	A	G	0.0800848	0.0163853	1.02E-06	0.156079	31355	TRUE	reported	igd	0.000761297	23.8871
eqtl-a-ENSG00000007264	MATK	rs4648045	4	103508703	C	T	-0.062059	0.0124462	6.15E-07	0.352599	31355	TRUE	reported	igd	0.000792291	24.8604
eqtl-a-ENSG00000007264	MATK	rs2247056	6	31265490	C	T	0.081439	0.013792	3.53E-09	0.753447	30389	TRUE	reported	igd	0.00114603	34.8644
eqtl-a-ENSG00000007264	MATK	rs1250566	10	81046453	A	G	-0.0615852	0.0127704	1.42E-06	0.317938	24285	TRUE	reported	igd	0.000956731	23.2546
eqtl-a-ENSG00000007264	MATK	rs9420589	10	94450233	T	G	0.0697712	0.0120121	6.31E-09	0.428682	31270	TRUE	reported	igd	0.00107775	33.7355
eqtl-a-ENSG00000007264	MATK	rs8109446	19	3812089	G	A	0.338555	0.0284855	1.41E-32	0.954727	17628	TRUE	reported	igd	0.00794953	141.241
eqtl-a-ENSG00000007264	MATK	rs7245624	19	3762926	A	G	-0.135977	0.0122821	1.73E-28	0.631132	23655	TRUE	reported	igd	0.00515487	122.56
eqtl-a-ENSG00000007264	MATK	rs34503630	19	3823192	C	T	-0.103322	0.0131434	3.80E-15	0.2859	31017	TRUE	reported	igd	0.00198841	61.7934
eqtl-a-ENSG00000007264	MATK	rs55908509	19	16442019	A	G	0.0733618	0.0126582	6.81E-09	0.3284	22490	TRUE	reported	igd	0.00149128	33.5859
eqtl-a-ENSG00000007312	CD79B	rs17056278	5	158252438	G	C	-0.126717	0.0244127	2.09E-07	0.0633351	31355	TRUE	reported	igd	0.000858536	26.9408
eqtl-a-ENSG00000007312	CD79B	rs34794906	6	31237858	C	T	-0.0988592	0.0128365	1.35E-14	0.310471	27280	TRUE	reported	igd	0.00216947	59.3074
eqtl-a-ENSG00000007312	CD79B	rs10098310	8	130613614	A	G	0.0779137	0.0120219	9.10E-11	0.575007	31355	TRUE	reported	igd	0.00133781	42.0004
eqtl-a-ENSG00000007312	CD79B	rs653178	12	112007756	T	C	0.07383	0.0119256	5.99E-10	0.539991	28204	TRUE	reported	igd	0.00135708	38.3243
eqtl-a-ENSG00000007312	CD79B	rs12232384	16	86009760	A	C	0.0832351	0.014584	1.15E-08	0.210455	31470	TRUE	reported	igd	0.00103398	32.5711
eqtl-a-ENSG00000007312	CD79B	rs8067378	17	38051348	G	A	-0.103389	0.0118718	3.07E-18	0.497388	31086	TRUE	reported	igd	0.00243384	75.8381
eqtl-a-ENSG00000007312	CD79B	rs12603821	17	62006432	A	G	-0.162302	0.0122729	6.34E-40	0.366952	31374	TRUE	reported	igd	0.00554331	174.874
eqtl-a-ENSG00000007312	CD79B	rs6502555	17	2729652	C	T	0.0680627	0.0133763	3.61E-07	0.271123	27183	TRUE	reported	igd	0.000951559	25.8889
eqtl-a-ENSG00000007312	CD79B	rs736289	19	33757062	C	T	0.0662587	0.0121598	5.07E-08	0.395451	23393	TRUE	reported	igd	0.00126764	29.689
eqtl-a-ENSG00000007312	CD79B	rs4810485	20	44747947	G	T	-0.0977354	0.0136628	8.46E-13	0.746826	31086	TRUE	reported	igd	0.00164341	51.1678
eqtl-a-ENSG00000007341	ST7L	rs147836155	1	113501607	T	C	0.275296	0.04413	4.43E-10	0.018481	21876	TRUE	reported	igd	0.00177579	38.9128
eqtl-a-ENSG00000007341	ST7L	rs351362	1	113044731	T	C	-0.384084	0.0116818	1.00E-200	0.405735	30901	TRUE	reported	igd	0.0338008	1080.95
eqtl-a-ENSG00000007341	ST7L	rs7522283	1	113254267	C	G	-0.177072	0.0145752	5.84E-34	0.791511	24642	TRUE	reported	igd	0.0059539	147.583
eqtl-a-ENSG00000007341	ST7L	rs184305120	1	113307702	C	T	-0.224247	0.0371123	1.52E-09	0.0263468	26273	TRUE	reported	igd	0.00138773	36.5077
eqtl-a-ENSG00000007516	BAIAP3	rs1991431	3	141133450	A	G	-0.0644135	0.0120134	8.23E-08	0.428919	31569	TRUE	reported	igd	0.000909842	28.7471
eqtl-a-ENSG00000007516	BAIAP3	rs10774624	12	111833788	A	G	0.0662741	0.011926	2.74E-08	0.538565	28089	TRUE	reported	igd	0.00109821	30.8793
eqtl-a-ENSG00000007516	BAIAP3	rs1065656	16	1838836	G	C	-0.0617723	0.0126939	1.14E-06	0.674735	31475	TRUE	reported	igd	0.000751805	23.6794
eqtl-a-ENSG00000007516	BAIAP3	rs4318204	16	1224109	C	T	0.0727861	0.0132245	3.72E-08	0.281178	19733	TRUE	reported	igd	0.00153278	30.2897
eqtl-a-ENSG00000007516	BAIAP3	rs8048759	16	1378788	T	C	-0.100945	0.0120148	4.40E-17	0.576369	19734	TRUE	reported	igd	0.00356427	70.5818
eqtl-a-ENSG00000007516	BAIAP3	rs8063	16	1374818	G	A	-0.42967	0.0128811	1.00E-200	0.728272	23991	TRUE	reported	igd	0.0443228	1112.57
eqtl-a-ENSG00000007541	PIGQ	rs6592965	7	50427982	A	G	0.0631358	0.0119528	1.28E-07	0.449532	31684	TRUE	reported	igd	0.000879812	27.8987
eqtl-a-ENSG00000007541	PIGQ	rs148117344	16	627359	C	T	0.246621	0.0436197	1.57E-08	0.018934	17064	TRUE	reported	igd	0.00186983	31.9627
eqtl-a-ENSG00000007541	PIGQ	rs403228	16	327699	G	A	-0.0738873	0.0137826	8.28E-08	0.247211	22641	TRUE	reported	igd	0.00126774	28.7368
eqtl-a-ENSG00000007541	PIGQ	rs12444525	16	673430	A	G	0.373011	0.0125065	1.84E-195	0.307766	23849	TRUE	reported	igd	0.0359582	889.478
eqtl-a-ENSG00000007541	PIGQ	rs8073060	17	33875262	A	T	0.141573	0.0128635	3.58E-28	0.305723	31185	TRUE	reported	igd	0.00386913	121.12
eqtl-a-ENSG00000007541	PIGQ	rs6084653	20	4157072	G	C	0.0610372	0.0123422	7.61E-07	0.36636	31569	TRUE	reported	igd	0.000774118	24.4555
eqtl-a-ENSG00000007944	MYLIP	rs1167998	1	62931632	A	C	-0.0633264	0.0125568	4.58E-07	0.660439	31300	TRUE	reported	igd	0.000811922	25.4322
eqtl-a-ENSG00000007944	MYLIP	rs1260326	2	27730940	C	T	0.121926	0.0121658	1.22E-23	0.611153	31300	TRUE	reported	igd	0.00319871	100.435
eqtl-a-ENSG00000007944	MYLIP	rs2142675	6	16138363	G	C	-0.151864	0.012757	1.12E-32	0.314263	31556	TRUE	reported	igd	0.00447079	141.705
eqtl-a-ENSG00000007944	MYLIP	rs2021900	6	15900330	T	C	-0.461163	0.0200996	1.70E-116	0.90678	31684	TRUE	reported	igd	0.0163432	526.389
eqtl-a-ENSG00000007944	MYLIP	rs117173951	6	15847235	A	T	0.0992613	0.020779	1.78E-06	0.0900124	17951	TRUE	reported	igd	0.00126961	22.8172
eqtl-a-ENSG00000007944	MYLIP	rs112875651	8	126506694	A	G	0.0594282	0.0121468	9.96E-07	0.398406	31240	TRUE	reported	igd	0.000765628	23.935
eqtl-a-ENSG00000007944	MYLIP	rs7841189	8	19845376	T	C	0.106758	0.0184241	6.86E-09	0.118043	31684	TRUE	reported	igd	0.00105859	33.5738
eqtl-a-ENSG00000007944	MYLIP	rs964184	11	116648917	C	G	0.102136	0.0167392	1.05E-09	0.852011	31300	TRUE	reported	igd	0.00118803	37.2272
eqtl-a-ENSG00000007944	MYLIP	rs1265564	12	111708458	C	A	0.0725461	0.0120359	1.67E-09	0.421923	31240	TRUE	reported	igd	0.0011616	36.3281
eqtl-a-ENSG00000007944	MYLIP	rs247617	16	56990716	A	C	0.0781973	0.0127775	9.37E-10	0.316679	31569	TRUE	reported	igd	0.00118499	37.4511
eqtl-a-ENSG00000007968	E2F2	rs114352248	1	23737013	T	C	0.167078	0.0223143	7.03E-14	0.0767509	30547	TRUE	reported	igd	0.00183192	56.0588
eqtl-a-ENSG00000007968	E2F2	rs1172130	1	205244953	A	G	0.0802265	0.0122231	5.26E-11	0.383273	31684	TRUE	reported	igd	0.00135782	43.077
eqtl-a-ENSG00000007968	E2F2	rs11587735	1	118153011	C	A	0.0902321	0.0156988	9.05E-09	0.173499	31569	TRUE	reported	igd	0.00104538	33.034
eqtl-a-ENSG00000007968	E2F2	rs11886868	2	60720246	T	C	-0.0630158	0.0126462	6.27E-07	0.669971	31300	TRUE	reported	igd	0.000792666	24.8285
eqtl-a-ENSG00000007968	E2F2	rs1354034	3	56849749	C	T	-0.0745629	0.0122343	1.10E-09	0.618137	31684	TRUE	reported	igd	0.00117095	37.1415
eqtl-a-ENSG00000007968	E2F2	rs74417235	5	154027216	G	A	-0.0958627	0.0201978	2.07E-06	0.0958886	31684	TRUE	reported	igd	0.000710465	22.5249
eqtl-a-ENSG00000007968	E2F2	rs12212092	6	30128442	T	C	-0.150645	0.0235851	1.69E-10	0.068141	26412	TRUE	reported	igd	0.00154228	40.7945
eqtl-a-ENSG00000007968	E2F2	rs6592965	7	50427982	A	G	0.142312	0.0119045	6.16E-33	0.449532	31684	TRUE	reported	igd	0.00449021	142.9
eqtl-a-ENSG00000007968	E2F2	rs117565673	16	89043454	C	T	0.142405	0.0279182	3.38E-07	0.0476332	23528	TRUE	reported	igd	0.00110461	26.0159
eqtl-a-ENSG00000007968	E2F2	rs8073060	17	33875262	A	T	0.126438	0.0128747	9.18E-23	0.305723	31185	TRUE	reported	igd	0.00308315	96.4391
eqtl-a-ENSG00000007968	E2F2	rs35033748	17	27179590	C	T	0.0899397	0.0144505	4.85E-10	0.215702	27324	TRUE	reported	igd	0.00141572	38.7352
eqtl-a-ENSG00000007968	E2F2	rs9944715	18	43831259	G	A	-0.0938822	0.0135605	4.42E-12	0.740866	31569	TRUE	reported	igd	0.00151599	47.9278
eqtl-a-ENSG00000007968	E2F2	rs16989695	19	4505445	A	G	-0.0712206	0.0118919	2.11E-09	0.487856	24632	TRUE	reported	igd	0.00145404	35.8652
eqtl-a-ENSG00000007968	E2F2	rs117963839	20	55966904	T	C	-0.135463	0.0157011	6.25E-18	0.172794	27738	TRUE	reported	igd	0.00267635	74.4303
eqtl-a-ENSG00000007968	E2F2	rs855791	22	37462936	G	A	0.0696246	0.0119712	6.03E-09	0.558409	27015	TRUE	reported	igd	0.00125055	33.8234
eqtl-a-ENSG00000008018	PSMB1	rs4554352	6	171016449	C	A	0.101983	0.012853	2.12E-15	0.691111	1575	TRUE	reported	igd	0.0384365	62.8774
eqtl-a-ENSG00000008018	PSMB1	rs12189586	6	170586357	A	C	-0.081648	0.0152533	8.65E-08	0.186859	23209	TRUE	reported	igd	0.00123302	28.6501
eqtl-a-ENSG00000008018	PSMB1	rs10946271	6	170764103	C	T	-0.362156	0.0115066	1.00E-200	0.498471	31559	TRUE	reported	igd	0.0304335	990.535
eqtl-a-ENSG00000008018	PSMB1	rs9366235	6	170804451	T	C	-0.169583	0.0123765	9.88E-43	0.352418	25240	TRUE	reported	igd	0.00738348	187.73
eqtl-a-ENSG00000008083	JARID2	rs115972027	6	15525604	T	G	-0.354568	0.0462188	1.70E-14	0.0167958	23532	TRUE	reported	igd	0.0024947	58.8471
eqtl-a-ENSG00000008083	JARID2	rs148916699	6	15252083	T	C	-0.573402	0.0206928	5.26E-169	0.0858254	31559	TRUE	reported	igd	0.0237529	767.808
eqtl-a-ENSG00000008083	JARID2	rs114822866	6	14959424	T	G	-0.20428	0.0312795	6.53E-11	0.0375024	30740	TRUE	reported	igd	0.00138556	42.6485
eqtl-a-ENSG00000008083	JARID2	rs182509109	6	15576531	G	A	0.244171	0.0510861	1.76E-06	0.0137401	19449	TRUE	reported	igd	0.00117321	22.8422
eqtl-a-ENSG00000008083	JARID2	rs116666415	6	15769837	C	T	0.236527	0.0430065	3.81E-08	0.0194913	27367	TRUE	reported	igd	0.00110404	30.2456
eqtl-a-ENSG00000008083	JARID2	rs149110519	6	144385777	T	C	-0.164987	0.0266215	5.73E-10	0.0526158	25735	TRUE	reported	igd	0.00149026	38.4061
eqtl-a-ENSG00000008083	JARID2	rs112441779	6	15131245	T	C	-0.919173	0.0278884	1.00E-200	0.0442485	30929	TRUE	reported	igd	0.0339305	1086.22
eqtl-a-ENSG00000008083	JARID2	rs56388170	7	28724374	T	G	0.0895459	0.0131057	8.35E-12	0.289189	31355	TRUE	reported	igd	0.00148668	46.6813
eqtl-a-ENSG00000008083	JARID2	rs149007767	7	50370254	T	C	-0.0790329	0.0166683	2.12E-06	0.149708	30077	TRUE	reported	igd	0.00074692	22.4804
eqtl-a-ENSG00000008083	JARID2	rs7846314	8	61650831	T	A	0.0756009	0.0155347	1.14E-06	0.178349	31569	TRUE	reported	igd	0.000749655	23.6821
eqtl-a-ENSG00000008083	JARID2	rs12264390	10	959111	C	T	0.0730643	0.0145654	5.27E-07	0.21134	31569	TRUE	reported	igd	0.00079645	25.1616
eqtl-a-ENSG00000008226	DLEC1	rs9837352	3	37982461	C	T	-0.154511	0.0320908	1.47E-06	0.0356091	28296	TRUE	reported	igd	0.00081861	23.1807
eqtl-a-ENSG00000008226	DLEC1	rs6599079	3	38271881	T	C	-0.146422	0.0196284	8.67E-14	0.101983	31086	TRUE	reported	igd	0.0017869	55.6436
eqtl-a-ENSG00000008226	DLEC1	rs3753168	3	38062412	G	A	0.159886	0.0123495	2.45E-38	0.643032	31355	TRUE	reported	igd	0.00531741	167.608
eqtl-a-ENSG00000008256	CYTH3	rs13325613	3	46298373	T	G	-0.16198	0.0212421	2.43E-14	0.0854911	31355	TRUE	reported	igd	0.00185104	58.1434
eqtl-a-ENSG00000008256	CYTH3	rs4502545	3	28303030	A	G	0.116886	0.0154746	4.24E-14	0.179583	31355	TRUE	reported	igd	0.00181631	57.0504
eqtl-a-ENSG00000008256	CYTH3	rs6457374	6	31272261	T	C	0.0882553	0.0137996	1.60E-10	0.754006	30389	TRUE	reported	igd	0.00134415	40.8997
eqtl-a-ENSG00000008256	CYTH3	rs852162	7	6130519	T	C	0.0983948	0.0118844	1.24E-16	0.479764	31349	TRUE	reported	igd	0.00218181	68.5428
eqtl-a-ENSG00000008256	CYTH3	rs6958932	7	6254944	G	A	-0.524508	0.0330382	9.29E-57	0.0329708	29413	TRUE	reported	igd	0.00849623	252.024
eqtl-a-ENSG00000008283	CYB561	rs2630709	2	8445160	T	A	0.0606706	0.0118934	3.38E-07	0.493998	31355	TRUE	reported	igd	0.000829235	26.0206
eqtl-a-ENSG00000008283	CYB561	rs13325613	3	46298373	T	G	-0.120899	0.0212615	1.30E-08	0.0854911	31355	TRUE	reported	igd	0.00103016	32.3318
eqtl-a-ENSG00000008283	CYB561	rs6881706	5	35879156	T	G	-0.0886551	0.0134304	4.08E-11	0.267155	31355	TRUE	reported	igd	0.00138778	43.5714
eqtl-a-ENSG00000008283	CYB561	rs1521	6	31350704	T	C	0.0854549	0.0140613	1.22E-09	0.767038	30773	TRUE	reported	igd	0.00119876	36.9313
eqtl-a-ENSG00000008283	CYB561	rs7310615	12	111865049	G	C	-0.0590254	0.0119267	7.46E-07	0.537476	28204	TRUE	reported	igd	0.00086766	24.491
eqtl-a-ENSG00000008283	CYB561	rs4968775	17	61518766	C	G	-0.176842	0.0118109	1.11E-50	0.505945	31352	TRUE	reported	igd	0.00709978	224.17
eqtl-a-ENSG00000008283	CYB561	rs2412973	22	30529631	A	C	-0.0666941	0.0119173	2.19E-08	0.466354	30492	TRUE	reported	igd	0.00102609	31.3178
eqtl-a-ENSG00000008294	SPAG9	rs12466022	2	43359061	A	C	-0.0694865	0.0135541	2.95E-07	0.260124	27185	TRUE	reported	igd	0.000965852	26.2801
eqtl-a-ENSG00000008294	SPAG9	rs2013208	3	50129399	T	C	-0.0619345	0.0119144	2.01E-07	0.530554	31470	TRUE	reported	igd	0.000857929	27.0205
eqtl-a-ENSG00000008294	SPAG9	rs149110519	6	144385777	T	C	-0.123204	0.0266376	3.74E-06	0.0526158	25521	TRUE	reported	igd	0.000837525	21.3907
eqtl-a-ENSG00000008294	SPAG9	rs149007767	7	50370254	T	C	0.109456	0.0166562	4.98E-11	0.149708	29863	TRUE	reported	igd	0.001444	43.1815
eqtl-a-ENSG00000008294	SPAG9	rs56388170	7	28724374	T	G	0.111053	0.013094	2.23E-17	0.289189	31141	TRUE	reported	igd	0.00230452	71.9264
eqtl-a-ENSG00000008294	SPAG9	rs1006702	17	49039468	G	T	-0.448073	0.049823	2.40E-19	0.0143961	15425	TRUE	reported	igd	0.00521605	80.8689
eqtl-a-ENSG00000008294	SPAG9	rs8125	17	49043348	T	C	0.353333	0.0213563	1.75E-61	0.0830943	31355	TRUE	reported	igd	0.00865435	273.709
eqtl-a-ENSG00000008294	SPAG9	rs41456547	17	49246345	G	T	0.160735	0.023819	1.50E-11	0.066683	31352	TRUE	reported	igd	0.00145037	45.5351
eqtl-a-ENSG00000008300	CELSR3	rs2286652	3	48689192	A	G	-0.362248	0.018554	6.86E-85	0.112952	28168	TRUE	reported	igd	0.0133519	381.159
eqtl-a-ENSG00000008300	CELSR3	rs6568466	6	107444153	C	T	-0.0609151	0.0119191	3.21E-07	0.533407	30392	TRUE	reported	igd	0.000858679	26.1177
eqtl-a-ENSG00000008300	CELSR3	rs354033	7	149289464	A	G	0.105794	0.0137132	1.21E-14	0.25016	30935	TRUE	reported	igd	0.00192026	59.5136
eqtl-a-ENSG00000008300	CELSR3	rs725660	19	46262286	A	C	-0.0803688	0.0125226	1.38E-10	0.342629	30935	TRUE	reported	igd	0.00132971	41.1868
eqtl-a-ENSG00000008300	CELSR3	rs2905424	19	19473445	C	T	0.0624166	0.0128221	1.13E-06	0.686812	30934	TRUE	reported	igd	0.000765444	23.6948
eqtl-a-ENSG00000008394	MGST1	rs1375493	2	182323766	A	G	0.0755663	0.0119888	2.92E-10	0.565077	31569	TRUE	reported	igd	0.00125689	39.7262
eqtl-a-ENSG00000008394	MGST1	rs12478601	2	43721508	T	C	0.0588161	0.0120281	1.01E-06	0.574604	31300	TRUE	reported	igd	0.000763348	23.9095
eqtl-a-ENSG00000008394	MGST1	rs9880192	3	128297569	C	G	-0.075331	0.01217	6.02E-10	0.392874	31569	TRUE	reported	igd	0.00121221	38.3124
eqtl-a-ENSG00000008394	MGST1	rs17585295	6	90944831	T	C	0.0638555	0.012595	3.98E-07	0.335365	31569	TRUE	reported	igd	0.000813553	25.7023
eqtl-a-ENSG00000008394	MGST1	rs2596449	6	31438390	G	A	-0.0654392	0.0134322	1.11E-06	0.732372	30603	TRUE	reported	igd	0.000774963	23.733
eqtl-a-ENSG00000008394	MGST1	rs10098310	8	130613614	A	G	-0.0925011	0.0120145	1.37E-14	0.575007	31569	TRUE	reported	igd	0.00187416	59.2727
eqtl-a-ENSG00000008394	MGST1	rs12257323	10	22494143	T	C	-0.187962	0.0410981	4.79E-06	0.0213992	27202	TRUE	reported	igd	0.000768355	20.9153
eqtl-a-ENSG00000008394	MGST1	rs12313805	12	16523922	G	A	0.0889221	0.0169666	1.60E-07	0.143371	31346	TRUE	reported	igd	0.000875522	27.4664
eqtl-a-ENSG00000008394	MGST1	rs4149190	12	16502260	A	T	-0.57357	0.0231522	1.71E-135	0.0679486	31676	TRUE	reported	igd	0.0190074	613.707
eqtl-a-ENSG00000008394	MGST1	rs35979828	12	54685880	T	C	-0.228224	0.0255771	4.53E-19	0.0571059	29836	TRUE	reported	igd	0.00266147	79.6143
eqtl-a-ENSG00000008394	MGST1	rs2239630	14	23589349	G	A	0.103973	0.0118801	2.10E-18	0.519173	31569	TRUE	reported	igd	0.0024204	76.5902
eqtl-a-ENSG00000008394	MGST1	rs11641016	16	86014881	G	C	0.0820861	0.0146491	2.10E-08	0.207945	31569	TRUE	reported	igd	0.00099363	31.3971
eqtl-a-ENSG00000008394	MGST1	rs913678	20	48955424	C	T	0.068776	0.0128915	9.55E-08	0.306921	31300	TRUE	reported	igd	0.000908506	28.4603
eqtl-a-ENSG00000008394	MGST1	rs372883	21	30717737	C	T	-0.124268	0.0118581	1.07E-25	0.494776	31684	TRUE	reported	igd	0.00345419	109.815
eqtl-a-ENSG00000008438	PGLYRP1	rs1449263	2	182319301	T	C	0.0607888	0.0119621	3.74E-07	0.553798	31684	TRUE	reported	igd	0.000814401	25.8229
eqtl-a-ENSG00000008438	PGLYRP1	rs4328821	3	128316435	G	A	-0.0928307	0.0183841	4.43E-07	0.118714	31185	TRUE	reported	igd	0.000816954	25.4959
eqtl-a-ENSG00000008438	PGLYRP1	rs2594836	5	173205318	A	G	-0.0676017	0.0137268	8.45E-07	0.749651	31569	TRUE	reported	igd	0.000767684	24.2521
eqtl-a-ENSG00000008438	PGLYRP1	rs149110519	6	144385777	T	C	0.359205	0.0264857	6.73E-42	0.0526158	25735	TRUE	reported	igd	0.00709651	183.92
eqtl-a-ENSG00000008438	PGLYRP1	rs149007767	7	50370254	T	C	-0.0780976	0.0166687	2.79E-06	0.149708	30077	TRUE	reported	igd	0.000729324	21.9504
eqtl-a-ENSG00000008438	PGLYRP1	rs4727027	7	148869277	A	G	-0.0721836	0.0123778	5.49E-09	0.639097	31185	TRUE	reported	igd	0.00108936	34.0065
eqtl-a-ENSG00000008438	PGLYRP1	rs56388170	7	28724374	T	G	-0.184542	0.0130351	1.68E-45	0.289189	31355	TRUE	reported	igd	0.00635167	200.417
eqtl-a-ENSG00000008438	PGLYRP1	rs7846314	8	61650831	T	A	-0.155767	0.0154923	8.77E-24	0.178349	31569	TRUE	reported	igd	0.00319205	101.086
eqtl-a-ENSG00000008438	PGLYRP1	rs13289095	9	131466489	T	G	0.0882209	0.0183324	1.49E-06	0.119513	28587	TRUE	reported	igd	0.000809439	23.1566
eqtl-a-ENSG00000008438	PGLYRP1	rs12264390	10	959111	C	T	-0.119773	0.0145435	1.79E-16	0.21134	31569	TRUE	reported	igd	0.00214381	67.8192
eqtl-a-ENSG00000008438	PGLYRP1	rs11066301	12	112871372	G	A	0.0576305	0.0121356	2.05E-06	0.400736	31185	TRUE	reported	igd	0.000722641	22.5504
eqtl-a-ENSG00000008438	PGLYRP1	rs10415135	19	4061544	T	C	-0.0699736	0.0153239	4.96E-06	0.184768	21647	TRUE	reported	igd	0.000962308	20.8492
eqtl-a-ENSG00000008438	PGLYRP1	rs8102495	19	46509579	G	A	0.36371	0.0115036	1.00E-200	0.495678	31684	TRUE	reported	igd	0.0305853	999.575
eqtl-a-ENSG00000008438	PGLYRP1	rs4803850	19	46230786	T	C	-0.0789862	0.0159449	7.28E-07	0.166967	30077	TRUE	reported	igd	0.000815211	24.5375
eqtl-a-ENSG00000008438	PGLYRP1	rs113311339	19	46986684	T	C	-0.21617	0.0417655	2.27E-07	0.0206973	26672	TRUE	reported	igd	0.00100338	26.7869
eqtl-a-ENSG00000008438	PGLYRP1	rs12151345	19	46645202	T	C	0.106064	0.0118831	4.42E-19	0.47653	31300	TRUE	reported	igd	0.0025388	79.6615
eqtl-a-ENSG00000008441	NFIX	rs1354034	3	56849749	C	T	-0.0622715	0.0122391	3.62E-07	0.618137	30935	TRUE	reported	igd	0.000836116	25.8852
eqtl-a-ENSG00000008441	NFIX	rs6459467	6	16288192	A	G	-0.0600402	0.0119783	5.38E-07	0.440396	30935	TRUE	reported	igd	0.000811505	25.1227
eqtl-a-ENSG00000008441	NFIX	rs6592965	7	50427982	A	G	0.0874437	0.0119419	2.44E-13	0.449532	30935	TRUE	reported	igd	0.00173025	53.6145
eqtl-a-ENSG00000008441	NFIX	rs4766578	12	111904371	A	T	-0.0545925	0.0119177	4.63E-06	0.531061	27668	TRUE	reported	igd	0.000757834	20.9821
eqtl-a-ENSG00000008441	NFIX	rs8073060	17	33875262	A	T	0.0688306	0.0129056	9.64E-08	0.305723	30436	TRUE	reported	igd	0.000933713	28.4432
eqtl-a-ENSG00000008441	NFIX	rs11881865	19	13098993	C	G	-0.216961	0.031239	3.78E-12	0.0375884	29081	TRUE	reported	igd	0.00165592	48.2324
eqtl-a-ENSG00000008441	NFIX	rs8103751	19	13198701	A	G	0.353709	0.0484738	2.95E-13	0.0152515	17505	TRUE	reported	igd	0.00303247	53.2388
eqtl-a-ENSG00000008513	ST3GAL1	rs6569992	6	135452152	A	G	-0.0717262	0.0150036	1.75E-06	0.195217	31300	TRUE	reported	igd	0.000729631	22.8527
eqtl-a-ENSG00000008513	ST3GAL1	rs6592965	7	50427982	A	G	0.0553768	0.0119555	3.63E-06	0.449532	31684	TRUE	reported	igd	0.000676685	21.4532
eqtl-a-ENSG00000008513	ST3GAL1	rs62518381	8	134568256	T	C	0.18439	0.038465	1.64E-06	0.0245033	11115	TRUE	reported	igd	0.00206318	22.9755
eqtl-a-ENSG00000008513	ST3GAL1	rs16905012	8	134905738	A	G	-0.257011	0.0315262	3.57E-16	0.03683	29498	TRUE	reported	igd	0.00224797	66.4555
eqtl-a-ENSG00000008513	ST3GAL1	rs59413766	8	134552618	A	C	-0.430404	0.0148212	2.07E-185	0.187217	31563	TRUE	reported	igd	0.0260229	843.254
eqtl-a-ENSG00000008513	ST3GAL1	rs115758847	8	134477013	C	G	0.322711	0.0348689	2.14E-20	0.0298502	31239	TRUE	reported	igd	0.00273442	85.6492
eqtl-a-ENSG00000008513	ST3GAL1	rs760328	8	134503142	A	G	0.381853	0.0272355	1.17E-44	0.950445	31238	TRUE	reported	igd	0.00625337	196.559
eqtl-a-ENSG00000008513	ST3GAL1	rs8073060	17	33875262	A	T	0.161433	0.0128469	3.26E-36	0.305723	31185	TRUE	reported	igd	0.00503789	157.892
eqtl-a-ENSG00000008516	MMP25	rs6684514	1	156255456	A	G	0.0648194	0.0131423	8.14E-07	0.287248	30549	TRUE	reported	igd	0.000795655	24.3242
eqtl-a-ENSG00000008516	MMP25	rs16895831	6	42515791	T	C	0.0821121	0.0146026	1.88E-08	0.209742	27074	TRUE	reported	igd	0.00116653	31.6171
eqtl-a-ENSG00000008516	MMP25	rs149007767	7	50370254	T	C	0.131387	0.0166449	2.94E-15	0.149708	29328	TRUE	reported	igd	0.00212001	62.3036
eqtl-a-ENSG00000008516	MMP25	rs6986779	8	142337790	T	C	-0.068091	0.0124656	4.70E-08	0.349935	24194	TRUE	reported	igd	0.00123171	29.8344
eqtl-a-ENSG00000008516	MMP25	rs1050134	16	2820882	T	G	-0.083166	0.0169928	9.87E-07	0.142884	27838	TRUE	reported	igd	0.000859706	23.9514
eqtl-a-ENSG00000008516	MMP25	rs11466011	16	3307475	T	C	0.568779	0.0387367	8.29E-49	0.0238193	23722	TRUE	reported	igd	0.00900661	215.578
eqtl-a-ENSG00000008516	MMP25	rs2257295	16	3065596	C	T	0.411506	0.011829	1.00E-200	0.370253	23101	TRUE	reported	igd	0.0497794	1210.09
eqtl-a-ENSG00000008516	MMP25	rs2472684	16	3132026	C	A	0.380119	0.0274381	1.21E-43	0.048803	22204	TRUE	reported	igd	0.00856963	191.908
eqtl-a-ENSG00000008516	MMP25	rs4794822	17	38156712	T	C	0.0700352	0.0122467	1.07E-08	0.380161	30436	TRUE	reported	igd	0.00107335	32.7014
eqtl-a-ENSG00000008517	IL32	rs4418214	6	31391401	C	T	-0.11658	0.0216069	6.83E-08	0.0825315	27836	TRUE	reported	igd	0.00104473	29.1093
eqtl-a-ENSG00000008517	IL32	rs2497306	10	94485211	C	A	-0.069773	0.011889	4.39E-09	0.500343	28533	TRUE	reported	igd	0.00120563	34.4393
eqtl-a-ENSG00000008517	IL32	rs4786364	16	3018953	G	C	0.108529	0.0120407	2.00E-19	0.415946	21968	TRUE	reported	igd	0.00368463	81.236
eqtl-a-ENSG00000008517	IL32	rs56235931	16	3122405	C	G	0.755508	0.0230005	1.00E-200	0.0666464	23178	TRUE	reported	igd	0.0444803	1078.86
eqtl-a-ENSG00000008517	IL32	rs189627679	16	3714772	A	G	-0.248905	0.0482234	2.45E-07	0.0154423	19218	TRUE	reported	igd	0.00138434	26.6383
eqtl-a-ENSG00000008517	IL32	rs12448662	16	3084029	G	A	-0.429006	0.013551	1.00E-200	0.235646	24184	TRUE	reported	igd	0.0397942	1002.19
eqtl-a-ENSG00000008517	IL32	rs224197	16	3222361	G	A	0.136945	0.0196695	3.35E-12	0.10156	28135	TRUE	reported	igd	0.00171993	48.4702
eqtl-a-ENSG00000009335	UBE3C	rs73494997	7	157101437	G	A	0.175154	0.0221014	2.28E-15	0.0783335	31012	TRUE	reported	igd	0.00202112	62.8019
eqtl-a-ENSG00000009335	UBE3C	rs10949635	7	156931122	T	G	-0.486225	0.0156418	1.00E-200	0.16163	31465	TRUE	reported	igd	0.0297946	966.214
eqtl-a-ENSG00000009335	UBE3C	rs10479648	7	156638317	C	T	-0.144608	0.0251445	8.86E-09	0.0594286	31355	TRUE	reported	igd	0.00105374	33.0728
eqtl-a-ENSG00000009335	UBE3C	rs28712444	7	156851702	G	A	0.190762	0.0222406	9.72E-18	0.0772024	31026	TRUE	reported	igd	0.00236557	73.5636
eqtl-a-ENSG00000009413	REV3L	rs17539385	6	111724502	A	C	-0.270407	0.0303993	5.82E-19	0.0396941	28920	TRUE	reported	igd	0.0027285	79.1186
eqtl-a-ENSG00000009413	REV3L	rs174409	6	111932384	T	C	0.118046	0.0177309	2.78E-11	0.12895	30654	TRUE	reported	igd	0.00144386	44.3213
eqtl-a-ENSG00000009413	REV3L	rs149007767	7	50370254	T	C	0.0845604	0.0166664	3.90E-07	0.149708	29863	TRUE	reported	igd	0.000861277	25.7408
eqtl-a-ENSG00000009790	TRAF3IP3	rs724286	1	210036699	C	T	-0.20119	0.0143362	9.68E-45	0.217126	31684	TRUE	reported	igd	0.00617751	196.932
eqtl-a-ENSG00000009790	TRAF3IP3	rs12086634	1	209880259	G	T	-0.454581	0.0143071	1.00E-200	0.202517	31300	TRUE	reported	igd	0.0312456	1009.47
eqtl-a-ENSG00000009790	TRAF3IP3	rs766176	1	210512326	C	T	-0.10066	0.0130117	1.02E-14	0.295903	31555	TRUE	reported	igd	0.00189302	59.8437
eqtl-a-ENSG00000009830	POMT2	rs12889974	14	77609298	G	C	-0.159555	0.0199708	1.36E-15	0.0980271	30165	TRUE	reported	igd	0.00211159	63.8265
eqtl-a-ENSG00000009830	POMT2	rs369901	14	77726516	G	A	0.127831	0.0139009	3.72E-20	0.239664	30279	TRUE	reported	igd	0.00278505	84.5586
eqtl-a-ENSG00000009830	POMT2	rs8177537	14	77787695	T	G	0.430591	0.0202325	1.67E-100	0.0923782	30817	TRUE	reported	igd	0.0144845	452.9
eqtl-a-ENSG00000010030	ETV7	rs6906529	6	36360987	G	A	0.488714	0.0143978	1.00E-200	0.803337	31313	TRUE	reported	igd	0.0354895	1152.1
eqtl-a-ENSG00000010030	ETV7	rs236427	6	36735066	C	T	0.105256	0.016294	1.05E-10	0.842008	31430	TRUE	reported	igd	0.00132592	41.7264
eqtl-a-ENSG00000010030	ETV7	rs6928048	6	36345180	A	G	0.436349	0.0113692	1.00E-200	0.542997	29823	TRUE	reported	igd	0.0470673	1472.92
eqtl-a-ENSG00000010030	ETV7	rs6923009	6	36294915	A	T	-0.0623248	0.0124734	5.84E-07	0.650753	30648	TRUE	reported	igd	0.000813947	24.9646
eqtl-a-ENSG00000010030	ETV7	rs7310615	12	111865049	G	C	-0.094369	0.0119106	2.31E-15	0.537476	28164	TRUE	reported	igd	0.00222398	62.7712
eqtl-a-ENSG00000010165	METTL13	rs75310447	1	171969728	A	G	-0.365979	0.0462223	2.41E-15	0.0167886	21753	TRUE	reported	igd	0.00287369	62.6858
eqtl-a-ENSG00000010165	METTL13	rs2224567	1	172295812	G	A	-0.0881745	0.0118845	1.18E-13	0.486826	31352	TRUE	reported	igd	0.00175266	55.0423
eqtl-a-ENSG00000010165	METTL13	rs10798524	1	171601895	T	C	0.369482	0.0115051	1.00E-200	0.475352	31354	TRUE	reported	igd	0.0318462	1031.28
eqtl-a-ENSG00000010165	METTL13	rs10913165	1	171490375	A	T	-0.0604536	0.0126822	1.87E-06	0.32647	31355	TRUE	reported	igd	0.000724159	22.721
eqtl-a-ENSG00000010165	METTL13	rs7530758	1	171897604	C	T	-0.154721	0.0123107	3.17E-36	0.6373	31354	TRUE	reported	igd	0.00501254	157.945
eqtl-a-ENSG00000010219	DYRK4	rs10849072	12	4569057	A	T	-0.151373	0.0168575	2.72E-19	0.144958	30599	TRUE	reported	igd	0.00262821	80.6273
eqtl-a-ENSG00000010219	DYRK4	rs113449636	12	4917330	C	T	0.193095	0.0307065	3.21E-10	0.0389836	30264	TRUE	reported	igd	0.00130493	39.5415
eqtl-a-ENSG00000010219	DYRK4	rs4766260	12	4706341	G	A	0.2939	0.0117027	3.52E-139	0.450919	30721	TRUE	reported	igd	0.0201171	630.665
eqtl-a-ENSG00000010256	UQCRC1	rs75054573	3	48581461	A	T	0.516515	0.0453919	5.32E-30	0.0173365	6083	TRUE	reported	igd	0.0208422	129.439
eqtl-a-ENSG00000010256	UQCRC1	rs9166	3	48636507	T	G	0.510487	0.0327214	7.17E-55	0.0336564	9825	TRUE	reported	igd	0.0241738	243.342
eqtl-a-ENSG00000010256	UQCRC1	rs62569723	9	113936919	G	A	0.0682301	0.0147057	3.49E-06	0.205979	14263	TRUE	reported	igd	0.00150701	21.5238
eqtl-a-ENSG00000010270	STARD3NL	rs2240832	7	38329013	C	T	-0.128604	0.0130611	7.10E-23	0.290796	31469	TRUE	reported	igd	0.00307136	96.9442
eqtl-a-ENSG00000010270	STARD3NL	rs9785016	7	38373879	A	G	0.0818823	0.0139405	4.26E-09	0.238911	30180	TRUE	reported	igd	0.00114185	34.4981
eqtl-a-ENSG00000010270	STARD3NL	rs149007767	7	50370254	T	C	-0.111468	0.0166552	2.19E-11	0.149708	29863	TRUE	reported	igd	0.00149767	44.789
eqtl-a-ENSG00000010270	STARD3NL	rs9638935	7	38220959	C	A	-0.316295	0.0137107	9.40E-118	0.23845	31355	TRUE	reported	igd	0.0166897	532.154
eqtl-a-ENSG00000010278	CD9	rs6701752	1	236102886	A	G	0.0933971	0.0201313	3.49E-06	0.903393	31355	TRUE	reported	igd	0.000685991	21.5226
eqtl-a-ENSG00000010278	CD9	rs7578597	2	43732823	C	T	-0.0893544	0.0190367	2.68E-06	0.10961	31355	TRUE	reported	igd	0.000702161	22.0303
eqtl-a-ENSG00000010278	CD9	rs1354034	3	56849749	C	T	0.28135	0.0120193	3.52E-121	0.618137	31470	TRUE	reported	igd	0.0171136	547.908
eqtl-a-ENSG00000010278	CD9	rs2078179	4	38664499	G	A	0.0727299	0.0149254	1.10E-06	0.19792	31355	TRUE	reported	igd	0.000756726	23.7436
eqtl-a-ENSG00000010278	CD9	rs10820606	9	99192919	C	A	-0.0661883	0.0139868	2.22E-06	0.236914	25947	TRUE	reported	igd	0.000862311	22.392
eqtl-a-ENSG00000010278	CD9	rs505404	11	243268	G	T	0.12764	0.0142801	3.96E-19	0.222031	31355	TRUE	reported	igd	0.00254155	79.8883
eqtl-a-ENSG00000010278	CD9	rs216855	12	6085513	G	A	0.0952619	0.0135937	2.42E-12	0.742834	31132	TRUE	reported	igd	0.00157497	49.1061
eqtl-a-ENSG00000010278	CD9	rs36007563	12	6205767	C	T	1.07694	0.0341255	1.00E-200	0.0292701	24164	TRUE	reported	igd	0.0395836	995.839
eqtl-a-ENSG00000010278	CD9	rs11553699	12	122216910	G	A	0.115067	0.0190253	1.47E-09	0.10963	29817	TRUE	reported	igd	0.0012253	36.5771
eqtl-a-ENSG00000010278	CD9	rs11064040	12	6241446	A	G	-0.58403	0.0113585	1.00E-200	0.636923	30558	TRUE	reported	igd	0.0796282	2643.63
eqtl-a-ENSG00000010278	CD9	rs7963440	12	6852345	A	G	0.100816	0.0199897	4.58E-07	0.0981166	31355	TRUE	reported	igd	0.000810564	25.4342
eqtl-a-ENSG00000010278	CD9	rs10506328	12	54687232	C	A	0.0658136	0.0125579	1.60E-07	0.660666	30971	TRUE	reported	igd	0.000886048	27.4643
eqtl-a-ENSG00000010278	CD9	rs78744187	19	33754548	T	C	-0.109605	0.0218406	5.20E-07	0.0806295	23446	TRUE	reported	igd	0.00107299	25.1823
eqtl-a-ENSG00000010292	NCAPD2	rs10774431	12	6535649	C	T	-0.130215	0.0118547	4.54E-28	0.50848	31017	TRUE	reported	igd	0.00387485	120.646
eqtl-a-ENSG00000010292	NCAPD2	rs7133104	12	6825371	G	A	0.298219	0.0471552	2.55E-10	0.0161462	14458	TRUE	reported	igd	0.00275869	39.99
eqtl-a-ENSG00000010292	NCAPD2	rs12816349	12	6709945	A	G	0.321591	0.0137667	1.09E-120	0.235335	30902	TRUE	reported	igd	0.0173524	545.657
eqtl-a-ENSG00000010292	NCAPD2	rs2286721	12	6562065	A	G	-0.763137	0.0139889	1.00E-200	0.18298	31567	TRUE	reported	igd	0.0861544	2975.85
eqtl-a-ENSG00000010295	IFFO1	rs149007767	7	50370254	T	C	-0.133234	0.0166439	1.19E-15	0.149708	29114	TRUE	reported	igd	0.00219616	64.0752
eqtl-a-ENSG00000010295	IFFO1	rs7297283	12	6651436	G	C	-0.422705	0.0131617	1.00E-200	0.256201	30601	TRUE	reported	igd	0.0326075	1031.39
eqtl-a-ENSG00000010295	IFFO1	rs11064282	12	6721547	G	T	-0.367214	0.0330113	9.59E-29	0.0333348	26840	TRUE	reported	igd	0.00458916	123.732
eqtl-a-ENSG00000010327	STAB1	rs141094656	1	92753336	C	T	-0.4826	0.0428361	1.92E-29	0.0195137	21415	TRUE	reported	igd	0.0058921	126.915
eqtl-a-ENSG00000010327	STAB1	rs1375493	2	182323766	A	G	0.0626879	0.011994	1.72E-07	0.565077	31355	TRUE	reported	igd	0.000870471	27.3157
eqtl-a-ENSG00000010327	STAB1	rs12478601	2	43721508	T	C	0.074495	0.0120219	5.76E-10	0.574604	31086	TRUE	reported	igd	0.00123369	38.3955
eqtl-a-ENSG00000010327	STAB1	rs75482444	3	53268265	C	A	-0.315752	0.0520193	1.28E-09	0.0132316	7142	TRUE	reported	igd	0.00513226	36.8334
eqtl-a-ENSG00000010327	STAB1	rs3821831	3	52853401	T	C	0.0891552	0.0124944	9.65E-13	0.345391	31470	TRUE	reported	igd	0.00161534	50.9137
eqtl-a-ENSG00000010327	STAB1	rs352155	3	52213653	C	T	-0.976429	0.0295219	1.00E-200	0.0392624	27096	TRUE	reported	igd	0.038806	1093.86
eqtl-a-ENSG00000010327	STAB1	rs1847472	6	90973159	A	C	0.0819187	0.0127077	1.15E-10	0.323127	31086	TRUE	reported	igd	0.00133502	41.5532
eqtl-a-ENSG00000010327	STAB1	rs149007767	7	50370254	T	C	-0.170534	0.0166197	1.06E-24	0.149708	29863	TRUE	reported	igd	0.00351329	105.28
eqtl-a-ENSG00000010327	STAB1	rs10098310	8	130613614	A	G	-0.0596267	0.0120293	7.17E-07	0.575007	31355	TRUE	reported	igd	0.000782986	24.5682
eqtl-a-ENSG00000010327	STAB1	rs35979828	12	54685880	T	C	-0.183047	0.0256028	8.70E-13	0.0571059	29622	TRUE	reported	igd	0.00172261	51.1118
eqtl-a-ENSG00000010327	STAB1	rs4325427	13	41216534	T	C	-0.0645927	0.0127937	4.45E-07	0.315692	31355	TRUE	reported	igd	0.000812297	25.4887
eqtl-a-ENSG00000010327	STAB1	rs2239630	14	23589349	G	A	0.144269	0.0118502	4.24E-34	0.519173	31355	TRUE	reported	igd	0.00470479	148.206
eqtl-a-ENSG00000010327	STAB1	rs13333054	16	86011033	T	C	0.0932258	0.0145558	1.51E-10	0.211395	31470	TRUE	reported	igd	0.00130178	41.0178
eqtl-a-ENSG00000010327	STAB1	rs2292982	16	85944823	G	T	-0.0601558	0.0127115	2.22E-06	0.323594	31470	TRUE	reported	igd	0.000711141	22.3941
eqtl-a-ENSG00000010327	STAB1	rs7210990	17	16170764	A	C	0.0599157	0.0119006	4.79E-07	0.481977	31355	TRUE	reported	igd	0.000807766	25.3464
eqtl-a-ENSG00000010327	STAB1	rs913678	20	48955424	C	T	0.0864178	0.0128839	1.98E-11	0.306921	31086	TRUE	reported	igd	0.00144517	44.9867
eqtl-a-ENSG00000010327	STAB1	rs2902940	20	39091487	G	A	0.129672	0.0132884	1.70E-22	0.274749	31355	TRUE	reported	igd	0.00302777	95.2181
eqtl-a-ENSG00000010327	STAB1	rs372883	21	30717737	C	T	-0.0578842	0.0118942	1.14E-06	0.494776	31470	TRUE	reported	igd	0.000752014	23.6822
eqtl-a-ENSG00000010361	FUZ	rs2594836	5	173205318	A	G	-0.0690213	0.0137263	4.95E-07	0.749651	31569	TRUE	reported	igd	0.000800296	25.2832
eqtl-a-ENSG00000010361	FUZ	rs149007767	7	50370254	T	C	0.086357	0.0166658	2.20E-07	0.149708	30077	TRUE	reported	igd	0.000891909	26.8481
eqtl-a-ENSG00000010361	FUZ	rs653178	12	112007756	T	C	0.0947975	0.0119151	1.78E-15	0.539991	28418	TRUE	reported	igd	0.00222248	63.2948
eqtl-a-ENSG00000010361	FUZ	rs34663047	19	50330296	T	C	-0.363633	0.0263447	2.44E-43	0.0531885	29836	TRUE	reported	igd	0.00634505	190.507
eqtl-a-ENSG00000010361	FUZ	rs78331666	19	50407729	T	C	0.132741	0.027837	1.86E-06	0.0479378	25539	TRUE	reported	igd	0.000889559	22.7369
eqtl-a-ENSG00000010379	SLC6A13	rs6964833	7	74101909	C	T	0.0639972	0.0138378	3.75E-06	0.244485	30859	TRUE	reported	igd	0.000692636	21.3875
eqtl-a-ENSG00000010379	SLC6A13	rs16929352	12	417321	A	T	0.20127	0.0344063	4.92E-09	0.0307999	27091	TRUE	reported	igd	0.00126156	34.2176
eqtl-a-ENSG00000010379	SLC6A13	rs111918306	12	359233	G	A	0.203014	0.0333691	1.17E-09	0.0328057	25542	TRUE	reported	igd	0.00144704	37.0108
eqtl-a-ENSG00000010404	IDS	rs17585295	6	90944831	T	C	0.0593501	0.0125966	2.46E-06	0.335365	9188	TRUE	reported	igd	0.00241028	22.1943
eqtl-a-ENSG00000010404	IDS	rs55793580	9	127009395	T	C	-0.0857879	0.0158342	6.03E-08	0.169838	9188	TRUE	reported	igd	0.00318459	29.3471
eqtl-a-ENSG00000010404	IDS	rs3184504	12	111884608	C	T	0.062695	0.0119342	1.49E-07	0.542056	6421	TRUE	reported	igd	0.0042797	27.5895
eqtl-a-ENSG00000010404	IDS	rs11057065	12	8208244	T	C	0.0620682	0.0126389	9.06E-07	0.669185	9188	TRUE	reported	igd	0.00261794	24.1116
eqtl-a-ENSG00000010539	ZNF200	rs12466022	2	43359061	A	C	-0.0746399	0.0135522	3.63E-08	0.260124	27185	TRUE	reported	igd	0.00111457	30.3313
eqtl-a-ENSG00000010539	ZNF200	rs149007767	7	50370254	T	C	0.120956	0.0166505	3.75E-13	0.149708	29863	TRUE	reported	igd	0.00176401	52.7681
eqtl-a-ENSG00000010539	ZNF200	rs7846314	8	61650831	T	A	0.0872896	0.0155303	1.90E-08	0.178349	31355	TRUE	reported	igd	0.00100652	31.5891
eqtl-a-ENSG00000010539	ZNF200	rs2239630	14	23589349	G	A	-0.0607358	0.0119013	3.34E-07	0.519173	31355	TRUE	reported	igd	0.000829914	26.0419
eqtl-a-ENSG00000010539	ZNF200	rs6501166	16	3313726	C	G	0.217929	0.0118296	8.69E-76	0.553028	31347	TRUE	reported	igd	0.0107107	339.361
eqtl-a-ENSG00000010539	ZNF200	rs2741916	16	3266552	A	G	0.350174	0.0115451	1.00E-200	0.522361	31470	TRUE	reported	igd	0.0284028	919.909
eqtl-a-ENSG00000010539	ZNF200	rs2179016	16	3128428	G	C	-0.0790009	0.0125752	3.34E-10	0.663148	27883	TRUE	reported	igd	0.00141345	39.4642
eqtl-a-ENSG00000010539	ZNF200	rs4142441	20	42839620	G	A	-0.0817984	0.0163852	5.97E-07	0.156066	31385	TRUE	reported	igd	0.000793449	24.9206
eqtl-a-ENSG00000010610	CD4	rs7529925	1	199007208	T	C	0.0642918	0.0132963	1.33E-06	0.723529	31569	TRUE	reported	igd	0.00074006	23.3788
eqtl-a-ENSG00000010610	CD4	rs3774937	4	103434253	C	T	0.068594	0.0127396	7.28E-08	0.320593	31569	TRUE	reported	igd	0.00091749	28.989
eqtl-a-ENSG00000010610	CD4	rs2524054	6	31252396	C	A	-0.0851221	0.0137607	6.18E-10	0.751859	30488	TRUE	reported	igd	0.00125352	38.2627
eqtl-a-ENSG00000010610	CD4	rs7296859	12	6894164	G	C	-0.345248	0.0125524	1.55E-166	0.69135	30902	TRUE	reported	igd	0.0238956	756.451
eqtl-a-ENSG00000010610	CD4	rs2855535	12	6911437	C	T	-0.330496	0.0337072	1.07E-22	0.96801	29989	TRUE	reported	igd	0.00319547	96.1298
eqtl-a-ENSG00000010610	CD4	rs11612161	12	7256326	A	G	-0.0605925	0.0127306	1.94E-06	0.678268	31566	TRUE	reported	igd	0.000717148	22.6523
eqtl-a-ENSG00000010610	CD4	rs1050629	12	6857289	A	G	-0.3885	0.0336857	8.97E-31	0.0319467	31181	TRUE	reported	igd	0.00424768	133.003
eqtl-a-ENSG00000010610	CD4	rs8026803	15	80260014	C	T	-0.0651106	0.0137724	2.27E-06	0.247924	31684	TRUE	reported	igd	0.000704917	22.3489
eqtl-a-ENSG00000010626	LRRC23	rs11064426	12	6953257	C	A	0.493676	0.0122806	1.00E-200	0.301894	29469	TRUE	reported	igd	0.0519869	1615.9
eqtl-a-ENSG00000010626	LRRC23	rs1050629	12	6857289	A	G	0.163311	0.0338161	1.37E-06	0.0319467	30967	TRUE	reported	igd	0.000752589	23.3215
eqtl-a-ENSG00000010626	LRRC23	rs11547602	12	7046077	A	G	-0.177608	0.0388198	4.75E-06	0.0240498	14389	TRUE	reported	igd	0.00145264	20.9295
eqtl-a-ENSG00000010626	LRRC23	rs11064462	12	7025155	A	G	-0.194137	0.0319158	1.18E-09	0.0359795	25331	TRUE	reported	igd	0.00145854	36.9974
eqtl-a-ENSG00000010626	LRRC23	rs7299785	12	7033214	C	T	-0.252771	0.0378043	2.29E-11	0.0253504	28332	TRUE	reported	igd	0.00157547	44.7035
eqtl-a-ENSG00000010803	SCMH1	rs2897231	1	41444603	A	G	0.0828022	0.0124693	3.13E-11	0.348734	31568	TRUE	reported	igd	0.00139491	44.0932
eqtl-a-ENSG00000010803	SCMH1	rs112118500	1	41321659	T	C	-0.175638	0.0337726	1.98E-07	0.0320232	26981	TRUE	reported	igd	0.00100142	27.0443
eqtl-a-ENSG00000010803	SCMH1	rs2885697	1	41544279	T	G	-0.234509	0.0125747	1.29E-77	0.677102	31684	TRUE	reported	igd	0.0108578	347.773
eqtl-a-ENSG00000010810	FYN	rs1067141	6	112055276	C	T	-0.103944	0.0144213	5.69E-13	0.21663	31184	TRUE	reported	igd	0.00166317	51.9472
eqtl-a-ENSG00000010810	FYN	rs1474466	6	112098264	G	A	-0.144223	0.0118545	4.70E-34	0.47667	31565	TRUE	reported	igd	0.00466729	148.005
eqtl-a-ENSG00000010810	FYN	rs10423726	19	16444697	A	C	0.0716818	0.0121119	3.25E-09	0.595533	14710	TRUE	reported	igd	0.00237546	35.0215
eqtl-a-ENSG00000011007	ELOA	rs190085468	1	24022108	G	A	-0.271269	0.048715	2.57E-08	0.0151227	10332	TRUE	reported	igd	0.00299219	31.0021
eqtl-a-ENSG00000011007	ELOA	rs138727921	1	24061250	T	C	0.286981	0.0532838	7.21E-08	0.0126101	7573	TRUE	reported	igd	0.00381582	29.0002
eqtl-a-ENSG00000011007	ELOA	rs140475877	1	24129617	T	C	0.233015	0.0267078	2.67E-18	0.0521098	25692	TRUE	reported	igd	0.00295399	76.1128
eqtl-a-ENSG00000011007	ELOA	rs11580461	1	23974434	A	T	-0.396317	0.0130945	1.00E-200	0.26336	31021	TRUE	reported	igd	0.0286822	915.966
eqtl-a-ENSG00000011021	CLCN6	rs4845876	1	11824242	C	A	-0.219281	0.0129142	1.16E-64	0.704574	31684	TRUE	reported	igd	0.00901764	288.297
eqtl-a-ENSG00000011021	CLCN6	rs17376426	1	11908167	T	C	-0.16689	0.029199	1.09E-08	0.0433297	29227	TRUE	reported	igd	0.00111649	32.6659
eqtl-a-ENSG00000011021	CLCN6	rs114941496	1	11826085	A	G	0.879524	0.0246914	1.00E-200	0.0565031	28587	TRUE	reported	igd	0.0424986	1268.74
eqtl-a-ENSG00000011028	MRC2	rs7606173	2	60725451	C	G	-0.0935067	0.0121598	1.47E-14	0.393094	31569	TRUE	reported	igd	0.00186964	59.1296
eqtl-a-ENSG00000011028	MRC2	rs628751	6	139838419	A	C	-0.0630393	0.0118924	1.15E-07	0.505619	31684	TRUE	reported	igd	0.000886051	28.0968
eqtl-a-ENSG00000011028	MRC2	rs146385050	17	60637258	A	C	-0.0830708	0.0158856	1.70E-07	0.168489	28673	TRUE	reported	igd	0.000952801	27.3438
eqtl-a-ENSG00000011028	MRC2	rs8073060	17	33875262	A	T	0.111548	0.0128844	4.82E-18	0.305723	31185	TRUE	reported	igd	0.00239777	74.9493
eqtl-a-ENSG00000011105	TSPAN9	rs1434282	1	199010721	T	C	-0.0996415	0.013108	2.93E-14	0.711362	31684	TRUE	reported	igd	0.00182044	57.7804
eqtl-a-ENSG00000011105	TSPAN9	rs4670221	2	38050232	G	C	-0.0793	0.0126127	3.23E-10	0.332826	31684	TRUE	reported	igd	0.00124609	39.5278
eqtl-a-ENSG00000011105	TSPAN9	rs1354034	3	56849749	C	T	0.482322	0.0115581	1.00E-200	0.618137	31684	TRUE	reported	igd	0.0520984	1741.3
eqtl-a-ENSG00000011105	TSPAN9	rs114694170	5	88180196	C	T	0.15969	0.0266956	2.21E-09	0.0523176	30031	TRUE	reported	igd	0.00119012	35.7806
eqtl-a-ENSG00000011105	TSPAN9	rs7075195	10	65050659	G	A	0.118175	0.0120128	7.78E-23	0.421253	31569	TRUE	reported	igd	0.00305614	96.7688
eqtl-a-ENSG00000011105	TSPAN9	rs11602954	11	202856	A	G	0.188257	0.0144814	1.23E-38	0.211758	26110	TRUE	reported	igd	0.00643091	168.985
eqtl-a-ENSG00000011105	TSPAN9	rs113433732	12	3267619	A	G	0.107432	0.0216877	7.29E-07	0.0818865	31569	TRUE	reported	igd	0.00077668	24.5365
eqtl-a-ENSG00000011105	TSPAN9	rs74054969	12	3397338	A	G	0.228309	0.0457386	5.99E-07	0.0171985	24379	TRUE	reported	igd	0.00102099	24.9141
eqtl-a-ENSG00000011105	TSPAN9	rs10876550	12	54712308	A	G	0.165522	0.012021	3.89E-43	0.590064	31684	TRUE	reported	igd	0.00594839	189.585
eqtl-a-ENSG00000011105	TSPAN9	rs11553699	12	122216910	G	A	0.150241	0.019008	2.70E-15	0.10963	30031	TRUE	reported	igd	0.00207602	62.4705
eqtl-a-ENSG00000011105	TSPAN9	rs71577846	12	3390867	C	T	0.225166	0.0304673	1.47E-13	0.0395806	30542	TRUE	reported	igd	0.00178511	54.6147
eqtl-a-ENSG00000011105	TSPAN9	rs2950393	12	57036023	A	G	0.0864065	0.0127648	1.30E-11	0.317506	31569	TRUE	reported	igd	0.00144935	45.8181
eqtl-a-ENSG00000011105	TSPAN9	rs71458049	12	3367106	A	G	-0.256949	0.025203	2.08E-24	0.0588202	31231	TRUE	reported	igd	0.00331711	103.935
eqtl-a-ENSG00000011105	TSPAN9	rs10512472	17	33884804	C	T	0.374414	0.015201	5.92E-134	0.179037	31684	TRUE	reported	igd	0.0187881	606.642
eqtl-a-ENSG00000011105	TSPAN9	rs11082304	18	20720973	T	G	0.103537	0.0118718	2.75E-18	0.50307	31300	TRUE	reported	igd	0.00242415	76.0554
eqtl-a-ENSG00000011105	TSPAN9	rs11696739	20	1600925	A	G	-0.0677218	0.0123461	4.13E-08	0.365478	31684	TRUE	reported	igd	0.000948736	30.0864
eqtl-a-ENSG00000011105	TSPAN9	rs13042885	20	1924707	T	C	-0.101394	0.0131675	1.36E-14	0.284247	31569	TRUE	reported	igd	0.00187474	59.2912
eqtl-a-ENSG00000011114	BTBD7	rs10144067	14	93885198	T	C	0.0898364	0.0120565	9.24E-14	0.585198	30152	TRUE	reported	igd	0.00183801	55.5179
eqtl-a-ENSG00000011114	BTBD7	rs10140069	14	93926805	G	A	0.121762	0.0127205	1.05E-21	0.680262	30158	TRUE	reported	igd	0.00302897	91.6192
eqtl-a-ENSG00000011114	BTBD7	rs10147990	14	93703854	A	G	-0.268006	0.0116977	3.61E-116	0.479762	31684	TRUE	reported	igd	0.0162972	524.881
eqtl-a-ENSG00000011132	APBA3	rs56388170	7	28724374	T	G	0.0608972	0.0131173	3.44E-06	0.289189	31355	TRUE	reported	igd	0.000686911	21.5515
eqtl-a-ENSG00000011132	APBA3	rs2240814	19	3755046	T	A	0.293451	0.0172897	1.31E-64	0.134116	23984	TRUE	reported	igd	0.0118683	288.045
eqtl-a-ENSG00000011132	APBA3	rs3746122	19	3734175	C	G	0.0928549	0.0126799	2.42E-13	0.325323	24820	TRUE	reported	igd	0.00215595	53.622
eqtl-a-ENSG00000011198	ABHD5	rs28498283	2	43360065	T	A	0.0879843	0.0136471	1.14E-10	0.254318	26953	TRUE	reported	igd	0.00153976	41.5621
eqtl-a-ENSG00000011198	ABHD5	rs114302694	3	43705084	G	T	-0.253468	0.0349808	4.29E-13	0.029725	31181	TRUE	reported	igd	0.00168099	52.5
eqtl-a-ENSG00000011198	ABHD5	rs4328821	3	128316435	G	A	0.085599	0.0183866	3.23E-06	0.118714	31185	TRUE	reported	igd	0.000694524	21.6724
eqtl-a-ENSG00000011198	ABHD5	rs76958399	3	43795043	T	G	-0.391352	0.0353554	1.77E-28	0.0289318	31240	TRUE	reported	igd	0.00390672	122.517
eqtl-a-ENSG00000011198	ABHD5	rs55659203	3	43714796	G	A	-0.549402	0.0262945	6.05E-97	0.0524478	31568	TRUE	reported	igd	0.0136408	436.539
eqtl-a-ENSG00000011198	ABHD5	rs149007767	7	50370254	T	C	0.0762119	0.0166693	4.84E-06	0.149708	30077	TRUE	reported	igd	0.000694504	20.9017
eqtl-a-ENSG00000011198	ABHD5	rs77526211	13	40974023	A	G	-0.208468	0.0292185	9.69E-13	0.0432109	29277	TRUE	reported	igd	0.00173573	50.9018
eqtl-a-ENSG00000011275	RNF216	rs6957201	7	5475473	C	T	0.165546	0.0306056	6.34E-08	0.960718	29832	TRUE	reported	igd	0.000979778	29.2554
eqtl-a-ENSG00000011275	RNF216	rs116400513	7	5860670	T	C	0.309372	0.0172103	3.00E-72	0.135197	31566	TRUE	reported	igd	0.0101331	323.115
eqtl-a-ENSG00000011275	RNF216	rs4724730	7	5825831	T	C	0.107936	0.0119085	1.26E-19	0.459304	31564	TRUE	reported	igd	0.00259596	82.1469
eqtl-a-ENSG00000011295	TTC19	rs9890896	17	15605252	T	C	-0.0624261	0.0119222	1.64E-07	0.535622	30688	TRUE	reported	igd	0.000892613	27.4152
eqtl-a-ENSG00000011295	TTC19	rs12451376	17	15747613	C	G	-0.169051	0.0163908	6.10E-25	0.154843	21339	TRUE	reported	igd	0.00496023	106.364
eqtl-a-ENSG00000011295	TTC19	rs2535613	17	15868225	G	A	0.366222	0.011822	1.00E-200	0.612596	26487	TRUE	reported	igd	0.0349637	959.564
eqtl-a-ENSG00000011295	TTC19	rs62072376	17	15638786	A	G	0.331446	0.050075	3.62E-11	0.0142873	8749	TRUE	reported	igd	0.0049826	43.801
eqtl-a-ENSG00000011295	TTC19	rs11650505	17	16857092	C	T	-0.0972502	0.0193467	4.99E-07	0.105628	31355	TRUE	reported	igd	0.000805213	25.2662
eqtl-a-ENSG00000011295	TTC19	rs2002499	17	16591889	G	A	-0.0720363	0.0133504	6.82E-08	0.272705	27312	TRUE	reported	igd	0.00106487	29.1127
eqtl-a-ENSG00000011376	LARS2	rs2138209	3	45493941	C	T	-0.416693	0.0124343	1.00E-200	0.305644	31181	TRUE	reported	igd	0.0347643	1122.95
eqtl-a-ENSG00000011376	LARS2	rs114078070	3	45744646	G	T	-0.25043	0.0423309	3.30E-09	0.0201246	27709	TRUE	reported	igd	0.0012615	34.9966
eqtl-a-ENSG00000011376	LARS2	rs77926264	3	45764497	A	G	0.314438	0.0347303	1.38E-19	0.0301046	29272	TRUE	reported	igd	0.00279246	81.964
eqtl-a-ENSG00000011405	PIK3C2A	rs35110517	7	28307305	G	T	0.0683468	0.0147033	3.35E-06	0.206069	25867	TRUE	reported	igd	0.000834638	21.6059
eqtl-a-ENSG00000011405	PIK3C2A	rs448671	11	16900103	G	T	-0.0842678	0.0135463	4.95E-10	0.260231	26196	TRUE	reported	igd	0.00147505	38.6945
eqtl-a-ENSG00000011405	PIK3C2A	rs11024110	11	17028390	A	T	-0.40354	0.0124059	1.00E-200	0.310554	26080	TRUE	reported	igd	0.0389886	1057.99
eqtl-a-ENSG00000011405	PIK3C2A	rs7108578	11	17458136	C	T	0.13455	0.0150334	3.55E-19	0.193168	26196	TRUE	reported	igd	0.00304854	80.0977
eqtl-a-ENSG00000011422	PLAUR	rs149290349	2	43451957	A	G	0.114867	0.022397	2.92E-07	0.0763089	26924	TRUE	reported	igd	0.000975994	26.3014
eqtl-a-ENSG00000011422	PLAUR	rs3774937	4	103434253	C	T	0.0808199	0.0127346	2.20E-10	0.320593	31355	TRUE	reported	igd	0.00128293	40.2753
eqtl-a-ENSG00000011422	PLAUR	rs56330463	5	148200011	C	T	-0.170737	0.0119814	4.47E-46	0.582097	31355	TRUE	reported	igd	0.00643472	203.054
eqtl-a-ENSG00000011422	PLAUR	rs56388170	7	28724374	T	G	-0.0948046	0.0131031	4.64E-13	0.289189	31141	TRUE	reported	igd	0.00167822	52.3459
eqtl-a-ENSG00000011422	PLAUR	rs112875651	8	126506694	A	G	0.0617768	0.012146	3.65E-07	0.398406	31026	TRUE	reported	igd	0.000833099	25.8676
eqtl-a-ENSG00000011422	PLAUR	rs12264390	10	959111	C	T	-0.0736604	0.0145652	4.25E-07	0.21134	31355	TRUE	reported	igd	0.000815031	25.5745
eqtl-a-ENSG00000011422	PLAUR	rs77526211	13	40974023	A	G	0.191511	0.0292267	5.66E-11	0.0432109	29063	TRUE	reported	igd	0.00147518	42.9337
eqtl-a-ENSG00000011422	PLAUR	rs111778408	14	35572163	A	G	-0.0942681	0.0197544	1.82E-06	0.100785	29951	TRUE	reported	igd	0.000759732	22.7705
eqtl-a-ENSG00000011422	PLAUR	rs116869386	19	43345165	A	G	0.120063	0.0210324	1.14E-08	0.0875601	16096	TRUE	reported	igd	0.00202043	32.5827
eqtl-a-ENSG00000011422	PLAUR	rs4760	19	44153100	G	A	0.199316	0.017283	9.06E-31	0.135973	30333	TRUE	reported	igd	0.00436547	132.99
eqtl-a-ENSG00000011422	PLAUR	rs56681946	19	44283031	C	T	0.118559	0.0122554	3.89E-22	0.374685	31023	TRUE	reported	igd	0.00300761	93.5807
eqtl-a-ENSG00000011485	PPP5C	rs78169904	19	46899888	C	T	0.203282	0.0360417	1.70E-08	0.0279918	25063	TRUE	reported	igd	0.00126766	31.8092
eqtl-a-ENSG00000011485	PPP5C	rs62136099	19	46847901	T	C	-0.632054	0.0122046	1.00E-200	0.276046	31567	TRUE	reported	igd	0.0783093	2681.85
eqtl-a-ENSG00000011485	PPP5C	rs75645652	19	46738774	C	T	-0.109633	0.0238011	4.10E-06	0.0669146	29143	TRUE	reported	igd	0.000727509	21.2158
eqtl-a-ENSG00000012061	ERCC1	rs149110519	6	144385777	T	C	0.153613	0.0266264	7.97E-09	0.0526158	25521	TRUE	reported	igd	0.00130247	33.281
eqtl-a-ENSG00000012061	ERCC1	rs11066301	12	112871372	G	A	-0.0606931	0.0121345	5.68E-07	0.400736	30971	TRUE	reported	igd	0.000807103	25.0154
eqtl-a-ENSG00000012061	ERCC1	rs4511641	19	45993568	C	A	0.0718333	0.0120578	2.56E-09	0.583486	31141	TRUE	reported	igd	0.00113838	35.4885
eqtl-a-ENSG00000012061	ERCC1	rs3212985	19	45913086	G	C	0.277519	0.0146681	7.83E-80	0.200951	31350	TRUE	reported	igd	0.0112894	357.94
eqtl-a-ENSG00000012061	ERCC1	rs4572514	19	45903766	C	T	-0.495187	0.015998	1.00E-200	0.153027	31010	TRUE	reported	igd	0.0299703	958.03
eqtl-a-ENSG00000012124	CD22	rs78487399	2	43809347	C	G	0.0919786	0.0198735	3.69E-06	0.0994419	30165	TRUE	reported	igd	0.000709599	21.4188
eqtl-a-ENSG00000012124	CD22	rs17056278	5	158252438	G	C	-0.175218	0.0243915	6.78E-13	0.0633351	31569	TRUE	reported	igd	0.00163196	51.6004
eqtl-a-ENSG00000012124	CD22	rs34794906	6	31237858	C	T	-0.0881082	0.0128421	6.84E-12	0.310471	27494	TRUE	reported	igd	0.00170915	47.0683
eqtl-a-ENSG00000012124	CD22	rs6583437	7	50350267	A	G	0.0570654	0.0124236	4.36E-06	0.35565	31684	TRUE	reported	igd	0.00066546	21.0971
eqtl-a-ENSG00000012124	CD22	rs10956483	8	130572110	C	G	-0.0764459	0.0155255	8.48E-07	0.17861	31300	TRUE	reported	igd	0.000773992	24.2432
eqtl-a-ENSG00000012124	CD22	rs7090445	10	63721176	T	C	-0.0621972	0.0127781	1.13E-06	0.682795	31684	TRUE	reported	igd	0.000747213	23.6909
eqtl-a-ENSG00000012124	CD22	rs11065987	12	112072424	G	A	-0.0852209	0.0122366	3.29E-12	0.380678	31185	TRUE	reported	igd	0.00155292	48.5001
eqtl-a-ENSG00000012124	CD22	rs12874404	13	108993494	G	A	0.128339	0.0243523	1.36E-07	0.0636687	29836	TRUE	reported	igd	0.000930021	27.7721
eqtl-a-ENSG00000012124	CD22	rs3540	15	91045408	A	G	0.0735211	0.0128025	9.32E-09	0.314574	31684	TRUE	reported	igd	0.00103978	32.9767
eqtl-a-ENSG00000012124	CD22	rs12232384	16	86009760	A	C	0.078105	0.014586	8.57E-08	0.210455	31684	TRUE	reported	igd	0.000904175	28.672
eqtl-a-ENSG00000012124	CD22	rs12453507	17	38053207	G	C	-0.0957065	0.0118776	7.78E-16	0.492239	31569	TRUE	reported	igd	0.00205245	64.9229
eqtl-a-ENSG00000012124	CD22	rs6502555	17	2729652	C	T	0.0713575	0.0133751	9.55E-08	0.271123	27397	TRUE	reported	igd	0.00103784	28.4612
eqtl-a-ENSG00000012124	CD22	rs7210990	17	16170764	A	C	0.0785429	0.0118929	4.00E-11	0.481977	31569	TRUE	reported	igd	0.00137968	43.6125
eqtl-a-ENSG00000012124	CD22	rs12327820	19	35814384	C	A	0.302255	0.0185224	7.33E-60	0.114435	26609	TRUE	reported	igd	0.0099083	266.269
eqtl-a-ENSG00000012124	CD22	rs4810485	20	44747947	G	T	-0.117043	0.013652	1.01E-17	0.746826	31300	TRUE	reported	igd	0.0023428	73.4972
eqtl-a-ENSG00000012223	LTF	rs1375493	2	182323766	A	G	0.153458	0.0119359	7.88E-38	0.565077	31569	TRUE	reported	igd	0.00520883	165.288
eqtl-a-ENSG00000012223	LTF	rs181225830	3	46369762	A	G	-0.382933	0.0541486	1.53E-12	0.0121872	17424	TRUE	reported	igd	0.00286206	50.0059
eqtl-a-ENSG00000012223	LTF	rs2451258	6	159506600	T	C	-0.136318	0.0127615	1.24E-26	0.685013	31684	TRUE	reported	igd	0.00358841	114.097
eqtl-a-ENSG00000012223	LTF	rs4895441	6	135426573	G	A	-0.065836	0.0133336	7.91E-07	0.273956	31300	TRUE	reported	igd	0.000778305	24.3783
eqtl-a-ENSG00000012223	LTF	rs3735485	7	45009341	G	A	-0.0987044	0.0161005	8.77E-10	0.837214	30971	TRUE	reported	igd	0.00121203	37.5808
eqtl-a-ENSG00000012223	LTF	rs7846314	8	61650831	T	A	-0.0936351	0.0155277	1.64E-09	0.178349	31569	TRUE	reported	igd	0.00115054	36.361
eqtl-a-ENSG00000012223	LTF	rs13289095	9	131466489	T	G	0.144319	0.0183072	3.20E-15	0.119513	28587	TRUE	reported	igd	0.00216916	62.1402
eqtl-a-ENSG00000012223	LTF	rs1012068	22	32265903	G	T	-0.123688	0.0132731	1.18E-20	0.276034	31300	TRUE	reported	igd	0.0027667	86.8326
eqtl-a-ENSG00000012232	EXTL3	rs10187424	2	85794297	C	T	-0.0939517	0.0120297	5.71E-15	0.420816	31684	TRUE	reported	igd	0.00192143	60.9919
eqtl-a-ENSG00000012232	EXTL3	rs12052715	2	160677375	G	C	0.0599618	0.0131087	4.78E-06	0.710147	31569	TRUE	reported	igd	0.000662341	20.922
eqtl-a-ENSG00000012232	EXTL3	rs56330463	5	148200011	C	T	-0.0765348	0.0120501	2.14E-10	0.582097	31569	TRUE	reported	igd	0.00127621	40.3375
eqtl-a-ENSG00000012232	EXTL3	rs56388170	7	28724374	T	G	-0.155306	0.0130621	1.33E-32	0.289189	31355	TRUE	reported	igd	0.00448838	141.359
eqtl-a-ENSG00000012232	EXTL3	rs149007767	7	50370254	T	C	-0.174078	0.0166171	1.12E-25	0.149708	30077	TRUE	reported	igd	0.00363547	109.736
eqtl-a-ENSG00000012232	EXTL3	rs13258975	8	28688042	A	G	0.0925959	0.0162646	1.25E-08	0.158826	31560	TRUE	reported	igd	0.00102592	32.4093
eqtl-a-ENSG00000012232	EXTL3	rs2731439	12	51060350	T	C	0.139032	0.0124598	6.51E-29	0.345663	31569	TRUE	reported	igd	0.00392859	124.503
eqtl-a-ENSG00000012232	EXTL3	rs77526211	13	40974023	A	G	-0.209589	0.0292179	7.32E-13	0.0432109	29277	TRUE	reported	igd	0.00175449	51.4528
eqtl-a-ENSG00000012660	ELOVL5	rs45621538	6	52854321	C	T	-0.168185	0.0252045	2.51E-11	0.0590759	29078	TRUE	reported	igd	0.00152894	44.5234
eqtl-a-ENSG00000012660	ELOVL5	rs113274699	6	53213479	T	C	0.335751	0.0181945	4.90E-76	0.118536	31472	TRUE	reported	igd	0.0107042	340.508
eqtl-a-ENSG00000012660	ELOVL5	rs12202887	6	53244560	A	G	-0.238952	0.048323	7.61E-07	0.0153802	24158	TRUE	reported	igd	0.00101114	24.4499
eqtl-a-ENSG00000012660	ELOVL5	rs149007767	7	50370254	T	C	0.0835705	0.0166668	5.33E-07	0.149708	30077	TRUE	reported	igd	0.000835226	25.1404
eqtl-a-ENSG00000012660	ELOVL5	rs4727027	7	148869277	A	G	-0.061638	0.0123818	6.42E-07	0.639097	31185	TRUE	reported	igd	0.000794033	24.78
eqtl-a-ENSG00000012660	ELOVL5	rs35979828	12	54685880	T	C	0.140763	0.0256217	3.93E-08	0.0571059	29836	TRUE	reported	igd	0.0010106	30.1809
eqtl-a-ENSG00000012779	ALOX5	rs12478601	2	43721508	T	C	0.0679934	0.0120246	1.56E-08	0.574604	31300	TRUE	reported	igd	0.00102048	31.9716
eqtl-a-ENSG00000012779	ALOX5	rs12485444	3	188135783	A	T	0.0617153	0.0118942	2.12E-07	0.509196	31240	TRUE	reported	igd	0.000861053	26.9208
eqtl-a-ENSG00000012779	ALOX5	rs56388170	7	28724374	T	G	-0.113784	0.0130924	3.59E-18	0.289189	31355	TRUE	reported	igd	0.0024031	75.5259
eqtl-a-ENSG00000012779	ALOX5	rs35300270	10	45892260	T	C	-0.377516	0.0245202	1.74E-53	0.061758	31355	TRUE	reported	igd	0.00750317	237.025
eqtl-a-ENSG00000012779	ALOX5	rs117131030	10	45089392	T	C	-0.303695	0.044054	5.43E-12	0.0185346	15407	TRUE	reported	igd	0.00307503	47.5169
eqtl-a-ENSG00000012779	ALOX5	rs61854878	10	45736656	T	G	0.402618	0.0434896	2.09E-20	0.0189762	25548	TRUE	reported	igd	0.00334352	85.7001
eqtl-a-ENSG00000012779	ALOX5	rs4949006	10	46012620	T	C	0.31782	0.0118458	1.45E-158	0.599027	31684	TRUE	reported	igd	0.0222145	719.791
eqtl-a-ENSG00000012822	CALCOCO1	rs2594836	5	173205318	A	G	-0.0686842	0.0137264	5.62E-07	0.749651	31569	TRUE	reported	igd	0.000792493	25.0365
eqtl-a-ENSG00000012822	CALCOCO1	rs9480866	6	108962642	T	C	0.109405	0.0161696	1.32E-11	0.160953	31684	TRUE	reported	igd	0.00144281	45.7771
eqtl-a-ENSG00000012822	CALCOCO1	rs149007767	7	50370254	T	C	0.153286	0.0166316	3.07E-20	0.149708	30077	TRUE	reported	igd	0.00281629	84.9392
eqtl-a-ENSG00000012822	CALCOCO1	rs11170657	12	54111151	G	A	-0.234542	0.0174686	4.22E-41	0.132061	31684	TRUE	reported	igd	0.00565745	180.259
eqtl-a-ENSG00000012822	CALCOCO1	rs7210990	17	16170764	A	C	-0.0740625	0.0118949	4.77E-10	0.481977	31569	TRUE	reported	igd	0.00122654	38.7657
eqtl-a-ENSG00000012963	UBR7	rs12432999	14	94201670	T	C	0.10625	0.0201658	1.37E-07	0.0961893	31684	TRUE	reported	igd	0.0008754	27.7587
eqtl-a-ENSG00000012963	UBR7	rs7141812	14	93659851	C	G	0.397737	0.0127544	1.00E-200	0.715125	29498	TRUE	reported	igd	0.0319149	972.394
eqtl-a-ENSG00000012963	UBR7	rs10144067	14	93885198	T	C	-0.0777002	0.0120624	1.18E-10	0.585198	30152	TRUE	reported	igd	0.00137424	41.4904
eqtl-a-ENSG00000012983	MAP4K5	rs8012283	14	51234160	G	A	-0.0732975	0.015928	4.18E-06	0.16746	31562	TRUE	reported	igd	0.000670502	21.1752
eqtl-a-ENSG00000012983	MAP4K5	rs8181933	14	50865620	C	A	0.133146	0.012446	1.04E-26	0.652181	30157	TRUE	reported	igd	0.00378062	114.437
eqtl-a-ENSG00000012983	MAP4K5	rs764350	14	50661932	A	G	0.0687563	0.0119065	7.71E-09	0.473277	31681	TRUE	reported	igd	0.00105148	33.3449
eqtl-a-ENSG00000013016	EHD3	rs2365214	2	31418399	C	T	0.111414	0.0125696	7.72E-19	0.664421	31568	TRUE	reported	igd	0.00248262	78.5614
eqtl-a-ENSG00000013016	EHD3	rs655029	2	31477838	A	G	-0.273938	0.0132209	2.29E-95	0.730915	31234	TRUE	reported	igd	0.013559	429.294
eqtl-a-ENSG00000013016	EHD3	rs1354034	3	56849749	C	T	0.285874	0.0120117	3.36E-125	0.618137	31684	TRUE	reported	igd	0.0175633	566.387
eqtl-a-ENSG00000013016	EHD3	rs10820606	9	99192919	C	A	-0.206823	0.0138892	3.77E-50	0.236914	26161	TRUE	reported	igd	0.00840472	221.723
eqtl-a-ENSG00000013016	EHD3	rs505404	11	243268	G	T	0.118315	0.0142858	1.21E-16	0.222031	31569	TRUE	reported	igd	0.00216804	68.5872
eqtl-a-ENSG00000013016	EHD3	rs11553699	12	122216910	G	A	0.102245	0.0190305	7.76E-08	0.10963	30031	TRUE	reported	igd	0.000960277	28.8639
eqtl-a-ENSG00000013016	EHD3	rs145171343	17	33886764	T	C	0.241932	0.0509459	2.05E-06	0.0138172	20854	TRUE	reported	igd	0.00108021	22.549
eqtl-a-ENSG00000013016	EHD3	rs11696739	20	1600925	A	G	-0.0565558	0.01235	4.66E-06	0.365478	31684	TRUE	reported	igd	0.000661444	20.9697
eqtl-a-ENSG00000013016	EHD3	rs2518683	22	29695929	G	T	-0.077638	0.0169157	4.44E-06	0.14449	30529	TRUE	reported	igd	0.000689535	21.064
eqtl-a-ENSG00000013288	MAN2B2	rs11937713	4	6602648	T	C	-0.729651	0.0201219	1.00E-200	0.0877292	27274	TRUE	reported	igd	0.0459933	1314.8
eqtl-a-ENSG00000013288	MAN2B2	rs12695	4	6644273	G	C	-0.152136	0.0160228	2.20E-21	0.836001	31569	TRUE	reported	igd	0.00284766	90.1487
eqtl-a-ENSG00000013288	MAN2B2	rs192170695	4	6629414	C	A	0.218063	0.0399558	4.83E-08	0.0226551	15779	TRUE	reported	igd	0.00188411	29.7817
eqtl-a-ENSG00000013288	MAN2B2	rs58654929	4	6696460	A	G	-0.0725685	0.0137939	1.43E-07	0.246636	28784	TRUE	reported	igd	0.000960624	27.6753
eqtl-a-ENSG00000013306	SLC25A39	rs3896594	2	8762414	G	T	0.0759576	0.0122637	5.88E-10	0.377086	31355	TRUE	reported	igd	0.00122197	38.3594
eqtl-a-ENSG00000013306	SLC25A39	rs1354034	3	56849749	C	T	-0.0786388	0.0122325	1.29E-10	0.618137	31470	TRUE	reported	igd	0.00131153	41.3253
eqtl-a-ENSG00000013306	SLC25A39	rs628751	6	139838419	A	C	-0.0861752	0.0118821	4.09E-13	0.505619	31470	TRUE	reported	igd	0.00166862	52.5957
eqtl-a-ENSG00000013306	SLC25A39	rs9399137	6	135419018	C	T	-0.0692656	0.0134831	2.79E-07	0.264393	31355	TRUE	reported	igd	0.000840976	26.3893
eqtl-a-ENSG00000013306	SLC25A39	rs6592965	7	50427982	A	G	0.0946449	0.0119381	2.23E-15	0.449532	31470	TRUE	reported	igd	0.00199324	62.8487
eqtl-a-ENSG00000013306	SLC25A39	rs4778581	15	80363253	T	C	-0.0608299	0.0124657	1.06E-06	0.649745	30971	TRUE	reported	igd	0.000768266	23.8107
eqtl-a-ENSG00000013306	SLC25A39	rs8073060	17	33875262	A	T	0.189457	0.0128198	2.02E-49	0.305723	30971	TRUE	reported	igd	0.00700248	218.389
eqtl-a-ENSG00000013306	SLC25A39	rs12601548	17	42406560	T	C	0.172981	0.0120339	7.49E-47	0.405558	31470	TRUE	reported	igd	0.00652297	206.612
eqtl-a-ENSG00000013306	SLC25A39	rs35033748	17	27179590	C	T	-0.0816821	0.0144539	1.59E-08	0.215702	27110	TRUE	reported	igd	0.00117664	31.9339
eqtl-a-ENSG00000013306	SLC25A39	rs11905479	20	55977759	A	G	0.0689418	0.0148463	3.42E-06	0.200782	31354	TRUE	reported	igd	0.000687286	21.5626
eqtl-a-ENSG00000013364	MVP	rs1354034	3	56849749	C	T	-0.060539	0.0122397	7.58E-07	0.618137	31684	TRUE	reported	igd	0.000771532	24.4625
eqtl-a-ENSG00000013364	MVP	rs12929982	16	29692849	A	G	-0.0854525	0.0143254	2.44E-09	0.221037	27155	TRUE	reported	igd	0.00130863	35.5798
eqtl-a-ENSG00000013364	MVP	rs10204	16	29826538	C	T	-0.386719	0.0164893	1.24E-121	0.852994	24632	TRUE	reported	igd	0.0218422	549.986
eqtl-a-ENSG00000013374	NUB1	rs740512	7	151084790	G	A	-0.0995718	0.0128389	8.81E-15	0.689769	26304	TRUE	reported	igd	0.00228141	60.1429
eqtl-a-ENSG00000013374	NUB1	rs149007767	7	50370254	T	C	0.0897433	0.0166645	7.24E-08	0.149708	29764	TRUE	reported	igd	0.000973431	28.9995
eqtl-a-ENSG00000013374	NUB1	rs405281	7	151062348	A	G	-0.248275	0.0118651	3.17E-97	0.422863	31256	TRUE	reported	igd	0.0138149	437.82
eqtl-a-ENSG00000013374	NUB1	rs113920358	7	151038887	T	C	-0.292219	0.0186991	4.74E-55	0.112167	26912	TRUE	reported	igd	0.00899303	244.199
eqtl-a-ENSG00000013374	NUB1	rs11189181	10	99144154	G	A	-0.0941227	0.012995	4.39E-13	0.297492	31256	TRUE	reported	igd	0.00167562	52.4576
eqtl-a-ENSG00000013374	NUB1	rs653178	12	112007756	T	C	-0.0756424	0.0119248	2.25E-10	0.539991	28105	TRUE	reported	igd	0.00142963	40.2344
eqtl-a-ENSG00000013392	RWDD2A	rs140702813	6	83902972	C	T	0.644527	0.0366577	3.37E-69	0.026498	27322	TRUE	reported	igd	0.011188	309.115
eqtl-a-ENSG00000013392	RWDD2A	rs7751688	6	83785286	A	G	0.334632	0.0137462	6.78E-131	0.764741	31684	TRUE	reported	igd	0.0183604	592.573
eqtl-a-ENSG00000013392	RWDD2A	rs217337	6	84340212	C	T	0.252752	0.0539654	2.82E-06	0.0122958	16339	TRUE	reported	igd	0.00134076	21.9334
eqtl-a-ENSG00000013523	ANGEL1	rs6574316	14	77177339	T	G	-0.275244	0.0121848	5.56E-113	0.640476	26606	TRUE	reported	igd	0.0188178	510.23
eqtl-a-ENSG00000013523	ANGEL1	rs10133337	14	77286526	T	A	-0.292665	0.0130362	1.27E-111	0.279221	26488	TRUE	reported	igd	0.0186726	503.972
eqtl-a-ENSG00000013523	ANGEL1	rs4903489	14	77241392	T	C	0.426972	0.0139955	1.00E-200	0.216558	26494	TRUE	reported	igd	0.0339375	930.656
eqtl-a-ENSG00000013561	RNF14	rs2338813	5	141221147	C	T	0.0863767	0.0164844	1.61E-07	0.846257	30601	TRUE	reported	igd	0.000896441	27.4548
eqtl-a-ENSG00000013561	RNF14	rs3761758	5	141488359	T	G	-0.152195	0.0170055	3.56E-19	0.141951	30519	TRUE	reported	igd	0.00261766	80.0928
eqtl-a-ENSG00000013561	RNF14	rs252108	5	141338771	G	A	-0.530587	0.0150924	1.00E-200	0.827116	30277	TRUE	reported	igd	0.03922	1235.86
eqtl-a-ENSG00000013561	RNF14	rs7734658	5	141345805	C	T	0.383534	0.0154578	6.71E-136	0.171449	30601	TRUE	reported	igd	0.0197209	615.579
eqtl-a-ENSG00000013573	DDX11	rs147981800	12	31490051	T	C	-0.631902	0.0498979	9.36E-37	0.0142712	17693	TRUE	reported	igd	0.00898286	160.356
eqtl-a-ENSG00000013573	DDX11	rs35040	12	31172983	A	T	-0.683836	0.0106015	1.00E-200	0.4189	26278	TRUE	reported	igd	0.136692	4160.41
eqtl-a-ENSG00000013573	DDX11	rs33217	12	31066875	G	C	0.318152	0.0202894	2.05E-55	0.906723	25950	TRUE	reported	igd	0.00938637	245.865
eqtl-a-ENSG00000013573	DDX11	rs35051	12	31161777	A	C	0.444311	0.013571	1.00E-200	0.766902	26395	TRUE	reported	igd	0.0390248	1071.81
eqtl-a-ENSG00000013573	DDX11	rs10843987	12	31795208	T	G	0.129445	0.011874	1.14E-27	0.470743	26395	TRUE	reported	igd	0.00448233	118.835
eqtl-a-ENSG00000013573	DDX11	rs117776622	12	32170435	C	T	0.169089	0.0303218	2.46E-08	0.0400475	24644	TRUE	reported	igd	0.00126026	31.0946
eqtl-a-ENSG00000013583	HEBP1	rs3811444	1	248039451	T	C	-0.0583987	0.0125762	3.42E-06	0.337611	26609	TRUE	reported	igd	0.000809706	21.5613
eqtl-a-ENSG00000013583	HEBP1	rs7294444	12	13101454	T	G	0.365089	0.011724	1.00E-200	0.594085	26609	TRUE	reported	igd	0.0351619	969.646
eqtl-a-ENSG00000013583	HEBP1	rs11834741	12	13144492	T	C	-0.212702	0.0251064	2.41E-17	0.0594474	26494	TRUE	reported	igd	0.00270179	71.7698
eqtl-a-ENSG00000013583	HEBP1	rs11055318	12	13415350	G	T	0.0647814	0.0138009	2.68E-06	0.246414	26490	TRUE	reported	igd	0.00083108	22.032
eqtl-a-ENSG00000013725	CD6	rs6679677	1	114303808	A	C	0.112764	0.0192282	4.51E-09	0.107034	29781	TRUE	reported	igd	0.00115351	34.3902
eqtl-a-ENSG00000013725	CD6	rs7578575	2	25488819	A	T	0.119649	0.0131679	1.02E-19	0.283449	31684	TRUE	reported	igd	0.00259905	82.5577
eqtl-a-ENSG00000013725	CD6	rs756699	5	133446575	T	C	0.0803345	0.016669	1.44E-06	0.850316	31684	TRUE	reported	igd	0.000732532	23.2251
eqtl-a-ENSG00000013725	CD6	rs11154801	6	135739355	A	C	-0.0621982	0.0123667	4.91E-07	0.362922	31684	TRUE	reported	igd	0.00079774	25.2942
eqtl-a-ENSG00000013725	CD6	rs9270965	6	32573471	G	A	-0.111135	0.0126042	1.17E-18	0.668066	24117	TRUE	reported	igd	0.00321329	77.7383
eqtl-a-ENSG00000013725	CD6	rs72928038	6	90976768	A	G	-0.0898395	0.0162939	3.51E-08	0.158151	29113	TRUE	reported	igd	0.00104314	30.3987
eqtl-a-ENSG00000013725	CD6	rs34383631	11	60793330	T	C	-0.362353	0.0119724	1.00E-200	0.366096	31355	TRUE	reported	igd	0.028385	915.954
eqtl-a-ENSG00000013725	CD6	rs477537	11	60859624	C	A	0.102292	0.0122968	8.89E-17	0.629913	31231	TRUE	reported	igd	0.00221081	69.1945
eqtl-a-ENSG00000013725	CD6	rs55753183	11	60789643	C	A	-0.156928	0.0125247	5.14E-36	0.3367	31563	TRUE	reported	igd	0.00494918	156.978
eqtl-a-ENSG00000013725	CD6	rs4766578	12	111904371	A	T	-0.0563452	0.0119171	2.27E-06	0.531061	28417	TRUE	reported	igd	0.000786055	22.3533
eqtl-a-ENSG00000013725	CD6	rs1456988	14	98488007	T	G	0.0656607	0.0129846	4.26E-07	0.700694	30280	TRUE	reported	igd	0.000843784	25.5697
eqtl-a-ENSG00000013725	CD6	rs1040555	20	31380201	T	A	0.0559069	0.0119498	2.89E-06	0.451876	31569	TRUE	reported	igd	0.000692864	21.8868
eqtl-a-ENSG00000013810	TACC3	rs11725821	4	1990425	G	A	-0.0703438	0.0131417	8.66E-08	0.287145	14263	TRUE	reported	igd	0.00200478	28.6476
eqtl-a-ENSG00000013810	TACC3	rs146594798	4	1766881	T	C	0.297845	0.0438034	1.05E-11	0.0187532	10333	TRUE	reported	igd	0.00445451	46.2254
eqtl-a-ENSG00000013810	TACC3	rs13112920	4	1526026	C	T	0.0921605	0.0146414	3.09E-10	0.208075	9825	TRUE	reported	igd	0.00401647	39.6128
eqtl-a-ENSG00000013810	TACC3	rs10010688	4	1588848	T	A	-0.131227	0.0129379	3.57E-24	0.699776	10896	TRUE	reported	igd	0.00935342	102.858
eqtl-a-ENSG00000013810	TACC3	rs6852065	4	1684409	T	C	0.378939	0.011622	1.00E-200	0.578182	14263	TRUE	reported	igd	0.0693657	1062.96
eqtl-a-ENSG00000013810	TACC3	rs149110519	6	144385777	T	C	-0.178663	0.0266153	1.91E-11	0.0526158	10586	TRUE	reported	igd	0.00423867	45.0531
eqtl-a-ENSG00000013810	TACC3	rs35979828	12	54685880	T	C	-0.13178	0.0256251	2.71E-07	0.0571059	14263	TRUE	reported	igd	0.00185077	26.4428
eqtl-a-ENSG00000014138	POLA2	rs7846314	8	61650831	T	A	0.0816511	0.0155325	1.47E-07	0.178349	31569	TRUE	reported	igd	0.000874582	27.6321
eqtl-a-ENSG00000014138	POLA2	rs673995	11	64702200	T	C	-0.0867715	0.0130043	2.52E-11	0.702961	28917	TRUE	reported	igd	0.0015373	44.5195
eqtl-a-ENSG00000014138	POLA2	rs1877450	11	64991754	A	G	0.557147	0.017425	1.00E-200	0.875784	31223	TRUE	reported	igd	0.031705	1022.27
eqtl-a-ENSG00000014138	POLA2	rs72924721	11	65585990	T	C	-0.124647	0.0248401	5.22E-07	0.0610322	31561	TRUE	reported	igd	0.000797186	25.1785
eqtl-a-ENSG00000014138	POLA2	rs7310615	12	111865049	G	C	-0.0556329	0.0119279	3.10E-06	0.537476	28418	TRUE	reported	igd	0.000764909	21.7523
eqtl-a-ENSG00000014164	ZC3H3	rs79860671	8	144941198	G	T	-0.210078	0.0408926	2.79E-07	0.0216111	17424	TRUE	reported	igd	0.0015124	26.3889
eqtl-a-ENSG00000014164	ZC3H3	rs391615	8	144565680	G	A	-0.443232	0.0113061	1.00E-200	0.509683	23657	TRUE	reported	igd	0.0610017	1536.74
eqtl-a-ENSG00000014164	ZC3H3	rs4873794	8	144546584	T	C	0.102398	0.0122504	6.35E-17	0.377029	31347	TRUE	reported	igd	0.00222392	69.8642
eqtl-a-ENSG00000014216	CAPN1	rs1354034	3	56849749	C	T	0.0614651	0.0122394	5.11E-07	0.618137	31684	TRUE	reported	igd	0.000795337	25.2179
eqtl-a-ENSG00000014216	CAPN1	rs585210	11	65146496	C	G	0.224138	0.0118886	2.77E-79	0.574368	31565	TRUE	reported	igd	0.0111353	355.42
eqtl-a-ENSG00000014216	CAPN1	rs2285346	11	64684288	A	G	-0.153637	0.0144288	1.78E-26	0.215033	28576	TRUE	reported	igd	0.00395194	113.371
eqtl-a-ENSG00000014216	CAPN1	rs72932837	11	64876740	T	C	-0.43205	0.0139484	1.00E-200	0.218012	31569	TRUE	reported	igd	0.0294955	959.382
eqtl-a-ENSG00000014216	CAPN1	rs77874174	11	64226550	A	G	-0.10255	0.0198184	2.28E-07	0.100023	31239	TRUE	reported	igd	0.000856377	26.7736
eqtl-a-ENSG00000014257	ACP3	rs12466022	2	43359061	A	C	-0.0820955	0.0135491	1.37E-09	0.260124	27399	TRUE	reported	igd	0.00133814	36.7101
eqtl-a-ENSG00000014257	ACP3	rs1543099	3	131519641	C	T	0.0645829	0.0130037	6.82E-07	0.297813	31684	TRUE	reported	igd	0.000777899	24.6646
eqtl-a-ENSG00000014257	ACP3	rs13067357	3	132688562	T	C	-0.229104	0.0329357	3.50E-12	0.033678	30507	TRUE	reported	igd	0.00158359	48.3841
eqtl-a-ENSG00000014257	ACP3	rs3914905	3	131870878	G	A	-0.483887	0.0155263	1.00E-200	0.164566	31569	TRUE	reported	igd	0.029849	971.235
eqtl-a-ENSG00000014257	ACP3	rs2010811	3	132270837	A	G	-0.179614	0.0135332	3.36E-40	0.257164	31177	TRUE	reported	igd	0.00561821	176.137
eqtl-a-ENSG00000014257	ACP3	rs112260313	3	131977030	G	A	-0.182895	0.0394544	3.56E-06	0.0232626	15306	TRUE	reported	igd	0.00140198	21.486
eqtl-a-ENSG00000014257	ACP3	rs71315648	3	132062068	C	T	0.485068	0.0467148	2.95E-25	0.0163774	19424	TRUE	reported	igd	0.00552018	107.808
eqtl-a-ENSG00000014257	ACP3	rs2998286	10	28780373	C	T	0.0879351	0.0143275	8.38E-10	0.779099	31569	TRUE	reported	igd	0.0011918	37.6666
eqtl-a-ENSG00000014257	ACP3	rs7210990	17	16170764	A	C	-0.0969176	0.0118833	3.46E-16	0.481977	31569	TRUE	reported	igd	0.0021026	66.5126
eqtl-a-ENSG00000014257	ACP3	rs743002	22	41404939	C	T	0.133505	0.0279621	1.80E-06	0.0474874	29452	TRUE	reported	igd	0.000773401	22.7943
eqtl-a-ENSG00000014824	SLC30A9	rs114299342	4	42020823	G	T	-0.218147	0.0431053	4.18E-07	0.0194067	29472	TRUE	reported	igd	0.000868261	25.6099
eqtl-a-ENSG00000014824	SLC30A9	rs111311484	4	42035678	T	C	0.21612	0.0351513	7.84E-10	0.02946	24593	TRUE	reported	igd	0.00153472	37.7983
eqtl-a-ENSG00000014824	SLC30A9	rs139876401	4	42172494	G	A	-0.936005	0.038251	3.07E-132	0.0237913	23892	TRUE	reported	igd	0.0244494	598.735
eqtl-a-ENSG00000014824	SLC30A9	rs6816870	4	42109339	T	G	0.28295	0.0261746	3.09E-27	0.0542198	30820	TRUE	reported	igd	0.00377731	116.851
eqtl-a-ENSG00000014914	MTMR11	rs112111167	1	150017171	A	G	-0.276588	0.022345	3.43E-35	0.0759533	30538	TRUE	reported	igd	0.0049922	153.207
eqtl-a-ENSG00000014914	MTMR11	rs72692819	1	149903122	C	G	0.397875	0.0230392	8.00E-67	0.0702959	29984	TRUE	reported	igd	0.00984851	298.215
eqtl-a-ENSG00000014914	MTMR11	rs6700343	1	150149016	A	G	0.142862	0.0248403	8.86E-09	0.0609944	31684	TRUE	reported	igd	0.00104286	33.0744
eqtl-a-ENSG00000014914	MTMR11	rs1375493	2	182323766	A	G	0.075069	0.011989	3.81E-10	0.565077	31569	TRUE	reported	igd	0.00124038	39.2038
eqtl-a-ENSG00000014914	MTMR11	rs11127153	2	28685961	A	T	0.0590929	0.0118983	6.81E-07	0.485247	27409	TRUE	reported	igd	0.000899118	24.6643
eqtl-a-ENSG00000014914	MTMR11	rs6782228	3	128323424	C	G	-0.0641267	0.0133378	1.52E-06	0.273721	31569	TRUE	reported	igd	0.000731696	23.1144
eqtl-a-ENSG00000014914	MTMR11	rs2228467	3	42906116	C	T	0.167694	0.0239885	2.74E-12	0.0656561	29452	TRUE	reported	igd	0.00165651	48.8652
eqtl-a-ENSG00000014914	MTMR11	rs3733018	3	187456594	C	A	-0.0934266	0.0123854	4.59E-14	0.64143	31355	TRUE	reported	igd	0.00181145	56.8975
eqtl-a-ENSG00000014914	MTMR11	rs2229094	6	31540556	C	T	-0.0830359	0.013335	4.75E-10	0.273416	30602	TRUE	reported	igd	0.00126545	38.7719
eqtl-a-ENSG00000014914	MTMR11	rs4917014	7	50305863	G	T	-0.0841437	0.0127773	4.54E-11	0.316454	31300	TRUE	reported	igd	0.00138363	43.3648
eqtl-a-ENSG00000014914	MTMR11	rs149007767	7	50370254	T	C	0.112391	0.0166548	1.50E-11	0.149708	30077	TRUE	reported	igd	0.00151179	45.536
eqtl-a-ENSG00000014914	MTMR11	rs10098310	8	130613614	A	G	-0.0842365	0.0120188	2.41E-12	0.575007	31569	TRUE	reported	igd	0.00155361	49.1192
eqtl-a-ENSG00000014914	MTMR11	rs9410380	9	91453631	C	T	-0.0583335	0.0118953	9.40E-07	0.490924	31684	TRUE	reported	igd	0.00075843	24.0468
eqtl-a-ENSG00000014914	MTMR11	rs10980800	9	113915905	C	T	0.115561	0.0142623	5.39E-16	0.22312	31684	TRUE	reported	igd	0.00206778	65.6472
eqtl-a-ENSG00000014914	MTMR11	rs35979828	12	54685880	T	C	0.17834	0.0256052	3.28E-12	0.0571059	29836	TRUE	reported	igd	0.00162329	48.5079
eqtl-a-ENSG00000014914	MTMR11	rs1800973	12	69744014	A	C	0.150653	0.023909	2.96E-10	0.0661727	28627	TRUE	reported	igd	0.00138502	39.7011
eqtl-a-ENSG00000014914	MTMR11	rs6561151	13	44484706	A	G	-0.0628562	0.0137487	4.84E-06	0.249245	31569	TRUE	reported	igd	0.000661644	20.9
eqtl-a-ENSG00000014914	MTMR11	rs7178572	15	77747190	G	A	0.0836086	0.0128692	8.21E-11	0.691702	31684	TRUE	reported	igd	0.0013304	42.2057
eqtl-a-ENSG00000014914	MTMR11	rs13333054	16	86011033	T	C	-0.154026	0.0145192	2.72E-26	0.211395	31684	TRUE	reported	igd	0.00353935	112.532
eqtl-a-ENSG00000014914	MTMR11	rs7212590	17	57885709	T	C	0.202865	0.0207187	1.23E-22	0.0900785	31569	TRUE	reported	igd	0.00302769	95.8654
eqtl-a-ENSG00000014914	MTMR11	rs4065321	17	38143548	T	C	0.0579754	0.0119311	1.18E-06	0.539612	31683	TRUE	reported	igd	0.000744692	23.6102
eqtl-a-ENSG00000014914	MTMR11	rs1077667	19	6668972	T	C	0.069021	0.0143578	1.53E-06	0.219918	31684	TRUE	reported	igd	0.000728836	23.1078
eqtl-a-ENSG00000014914	MTMR11	rs12459847	19	45751157	C	G	-0.0620964	0.0135599	4.66E-06	0.25993	31569	TRUE	reported	igd	0.000663851	20.9697
eqtl-a-ENSG00000014914	MTMR11	rs4142441	20	42839620	G	A	0.171519	0.016336	8.71E-26	0.156066	31599	TRUE	reported	igd	0.00347654	110.231
eqtl-a-ENSG00000014914	MTMR11	rs17196752	20	48887268	T	C	-0.101558	0.0148253	7.36E-12	0.20106	31684	TRUE	reported	igd	0.0014789	46.9239
eqtl-a-ENSG00000014914	MTMR11	rs372883	21	30717737	C	T	0.0597815	0.0118935	5.00E-07	0.494776	31684	TRUE	reported	igd	0.000796761	25.2631
eqtl-a-ENSG00000014919	COX15	rs138638773	10	101576316	T	C	-0.228559	0.0496157	4.09E-06	0.0145807	10596	TRUE	reported	igd	0.0019987	21.2166
eqtl-a-ENSG00000014919	COX15	rs12779255	10	101358685	A	T	-0.250242	0.0119646	3.89E-97	0.400072	31504	TRUE	reported	igd	0.0136952	437.418
eqtl-a-ENSG00000014919	COX15	rs9988679	10	100614789	A	G	0.0642997	0.0121146	1.11E-07	0.595494	31684	TRUE	reported	igd	0.000888329	28.1691
eqtl-a-ENSG00000015133	CCDC88C	rs17802308	14	91751808	C	G	-0.112235	0.0158883	1.62E-12	0.168082	24673	TRUE	reported	igd	0.00201838	49.8961
eqtl-a-ENSG00000015133	CCDC88C	rs1285834	14	91873553	A	C	-0.131738	0.0119835	4.11E-28	0.426378	26196	TRUE	reported	igd	0.0045922	120.843
eqtl-a-ENSG00000015133	CCDC88C	rs6137473	20	21884693	A	G	-0.0571253	0.012052	2.14E-06	0.580687	26196	TRUE	reported	igd	0.000856903	22.465
eqtl-a-ENSG00000015475	BID	rs56388170	7	28724374	T	G	0.0711574	0.0131137	5.76E-08	0.289189	31141	TRUE	reported	igd	0.000944597	29.4416
eqtl-a-ENSG00000015475	BID	rs3788279	22	18200386	A	G	0.171686	0.0118157	7.80E-48	0.503326	31469	TRUE	reported	igd	0.00666444	211.117
eqtl-a-ENSG00000015475	BID	rs61500625	22	18262577	A	G	0.218697	0.0369346	3.20E-09	0.0266108	16905	TRUE	reported	igd	0.00206968	35.0564
eqtl-a-ENSG00000015532	XYLT2	rs1354034	3	56849749	C	T	0.0817606	0.012231	2.31E-11	0.618137	31684	TRUE	reported	igd	0.00140836	44.6824
eqtl-a-ENSG00000015532	XYLT2	rs8064111	16	85947475	T	C	-0.0893513	0.0173477	2.60E-07	0.135976	31569	TRUE	reported	igd	0.000839638	26.5271
eqtl-a-ENSG00000015532	XYLT2	rs58692908	17	48413454	T	A	-0.198465	0.0147955	5.01E-41	0.199638	31568	TRUE	reported	igd	0.00566752	179.921
eqtl-a-ENSG00000017260	ATP2C1	rs852213	3	130659991	G	C	0.08808	0.0135481	7.96E-11	0.739971	21313	TRUE	reported	igd	0.00197921	42.2627
eqtl-a-ENSG00000017260	ATP2C1	rs2669858	3	130665531	G	A	0.236909	0.0154134	2.59E-53	0.178519	31680	TRUE	reported	igd	0.00740209	236.232
eqtl-a-ENSG00000017260	ATP2C1	rs1354034	3	56849749	C	T	0.0636824	0.0122386	1.96E-07	0.618137	31684	TRUE	reported	igd	0.000853816	27.0737
eqtl-a-ENSG00000017260	ATP2C1	rs149110519	6	144385777	T	C	0.126935	0.0266363	1.88E-06	0.0526158	25735	TRUE	reported	igd	0.000881673	22.7081
eqtl-a-ENSG00000017483	SLC38A5	rs3896594	2	8762414	G	T	0.0694989	0.0122664	1.47E-08	0.377086	9188	TRUE	reported	igd	0.00348166	32.0942
eqtl-a-ENSG00000017483	SLC38A5	rs628751	6	139838419	A	C	-0.0632909	0.0118923	1.03E-07	0.505619	9188	TRUE	reported	igd	0.00307322	28.3176
eqtl-a-ENSG00000017483	SLC38A5	rs6592965	7	50427982	A	G	-0.399928	0.0114813	1.00E-200	0.449532	9188	TRUE	reported	igd	0.116652	1213.07
eqtl-a-ENSG00000017483	SLC38A5	rs8013143	14	23494277	G	A	-0.0630039	0.0131744	1.73E-06	0.284972	8850	TRUE	reported	igd	0.00257756	22.8652
eqtl-a-ENSG00000017483	SLC38A5	rs225245	17	33946107	G	A	-0.135935	0.0119344	4.68E-30	0.440335	9188	TRUE	reported	igd	0.0139236	129.708
eqtl-a-ENSG00000017483	SLC38A5	rs6084653	20	4157072	G	C	-0.0575968	0.0123434	3.07E-06	0.36636	9188	TRUE	reported	igd	0.00236417	21.7687
eqtl-a-ENSG00000017797	RALBP1	rs2594836	5	173205318	A	G	-0.0801051	0.013722	5.30E-09	0.749651	31569	TRUE	reported	igd	0.00107834	34.0767
eqtl-a-ENSG00000017797	RALBP1	rs9480866	6	108962642	T	C	0.0819783	0.0161811	4.06E-07	0.160953	31684	TRUE	reported	igd	0.00080945	25.6658
eqtl-a-ENSG00000017797	RALBP1	rs56388170	7	28724374	T	G	0.0686812	0.0131146	1.63E-07	0.289189	31355	TRUE	reported	igd	0.000873935	27.4245
eqtl-a-ENSG00000017797	RALBP1	rs35979828	12	54685880	T	C	0.119983	0.0256292	2.85E-06	0.0571059	29836	TRUE	reported	igd	0.000734023	21.9149
eqtl-a-ENSG00000017797	RALBP1	rs72941910	18	9358227	A	G	-0.250838	0.0254772	7.15E-23	0.057509	26376	TRUE	reported	igd	0.00366169	96.9282
eqtl-a-ENSG00000017797	RALBP1	rs117549632	18	9439544	C	T	1.03652	0.0207312	1.00E-200	0.0757599	31230	TRUE	reported	igd	0.0741127	2499.65
eqtl-a-ENSG00000017797	RALBP1	rs12967516	18	9685156	A	G	0.195918	0.0393095	6.23E-07	0.0234331	29677	TRUE	reported	igd	0.000836316	24.8384
eqtl-a-ENSG00000017797	RALBP1	rs12150726	18	8976685	A	G	0.108463	0.0184144	3.86E-09	0.118174	31684	TRUE	reported	igd	0.00109379	34.6913
eqtl-a-ENSG00000017797	RALBP1	rs62088916	18	9617586	T	C	0.667196	0.0437419	1.57E-52	0.0185579	25309	TRUE	reported	igd	0.00910883	232.636
eqtl-a-ENSG00000017797	RALBP1	rs11876700	18	9520003	G	C	0.453951	0.0226838	4.33E-89	0.0721484	31569	TRUE	reported	igd	0.0125271	400.46
eqtl-a-ENSG00000017797	RALBP1	rs116953370	18	9677288	G	T	-0.252008	0.0457846	3.71E-08	0.0171567	26670	TRUE	reported	igd	0.00113468	30.294
eqtl-a-ENSG00000018280	SLC11A1	rs62182121	2	219234800	C	T	-0.950675	0.0371766	3.13E-144	0.0251266	29949	TRUE	reported	igd	0.0213679	653.877
eqtl-a-ENSG00000018280	SLC11A1	rs10187424	2	85794297	C	T	0.107017	0.0120219	5.50E-19	0.420816	31684	TRUE	reported	igd	0.00249479	79.2377
eqtl-a-ENSG00000018280	SLC11A1	rs13004810	2	219523436	T	C	0.394403	0.0533236	1.40E-13	0.0125679	7917	TRUE	reported	igd	0.00686262	54.693
eqtl-a-ENSG00000018280	SLC11A1	rs17572109	2	219093934	A	G	0.49284	0.0144185	1.00E-200	0.195642	28802	TRUE	reported	igd	0.0389834	1168.27
eqtl-a-ENSG00000018280	SLC11A1	rs74270368	2	218867737	T	C	-0.0856838	0.0178103	1.50E-06	0.12783	31270	TRUE	reported	igd	0.000739615	23.1434
eqtl-a-ENSG00000018280	SLC11A1	rs111995121	2	219234580	G	T	0.781912	0.0380815	1.10E-93	0.024309	31197	TRUE	reported	igd	0.0133335	421.56
eqtl-a-ENSG00000018280	SLC11A1	rs12472559	2	219270097	G	A	0.264239	0.0365162	4.61E-13	0.0272076	8144	TRUE	reported	igd	0.00638854	52.3499
eqtl-a-ENSG00000018280	SLC11A1	rs3774937	4	103434253	C	T	-0.0695526	0.0127393	4.77E-08	0.320593	31569	TRUE	reported	igd	0.000943333	29.8063
eqtl-a-ENSG00000018280	SLC11A1	rs56330463	5	148200011	C	T	-0.0658972	0.0120545	4.59E-08	0.582097	31569	TRUE	reported	igd	0.000945723	29.8819
eqtl-a-ENSG00000018280	SLC11A1	rs11967684	6	31199766	A	G	-0.0569235	0.0123615	4.12E-06	0.363875	30603	TRUE	reported	igd	0.00069243	21.2037
eqtl-a-ENSG00000018280	SLC11A1	rs149110519	6	144385777	T	C	0.429892	0.026411	1.44E-59	0.0526158	25735	TRUE	reported	igd	0.0101901	264.92
eqtl-a-ENSG00000018280	SLC11A1	rs149007767	7	50370254	T	C	-0.122404	0.0166498	1.96E-13	0.149708	30077	TRUE	reported	igd	0.00179374	54.0436
eqtl-a-ENSG00000018280	SLC11A1	rs56388170	7	28724374	T	G	-0.0999713	0.0131003	2.33E-14	0.289189	31355	TRUE	reported	igd	0.00185385	58.2318
eqtl-a-ENSG00000018280	SLC11A1	rs13277976	8	61679038	T	A	-0.10822	0.014479	7.77E-14	0.785822	31569	TRUE	reported	igd	0.00176648	55.8612
eqtl-a-ENSG00000018699	TTC27	rs112802653	2	32910246	G	A	0.167899	0.0304712	3.59E-08	0.039641	29141	TRUE	reported	igd	0.00104078	30.359
eqtl-a-ENSG00000018699	TTC27	rs3818265	2	32955837	T	C	-0.173797	0.0132104	1.57E-39	0.722435	30847	TRUE	reported	igd	0.00557969	173.071
eqtl-a-ENSG00000018699	TTC27	rs34549288	2	32875084	C	T	-0.578877	0.01728	1.00E-200	0.125694	31172	TRUE	reported	igd	0.0347504	1122.17
eqtl-a-ENSG00000018699	TTC27	rs2942168	17	43714850	A	G	-0.0744289	0.0151426	8.86E-07	0.190519	27721	TRUE	reported	igd	0.000870753	24.1574
eqtl-a-ENSG00000019102	VSIG2	rs1354034	3	56849749	C	T	0.197632	0.0121369	1.29E-59	0.618137	31684	TRUE	reported	igd	0.00829927	265.138
eqtl-a-ENSG00000019102	VSIG2	rs10761741	10	65066186	T	G	0.0846487	0.0120346	2.01E-12	0.420816	31684	TRUE	reported	igd	0.00155905	49.4709
eqtl-a-ENSG00000019102	VSIG2	rs12293621	11	124612828	C	A	0.152212	0.0135422	2.60E-29	0.258014	31684	TRUE	reported	igd	0.00397147	126.326
eqtl-a-ENSG00000019102	VSIG2	rs4326844	12	54736470	G	A	0.0597029	0.0121059	8.15E-07	0.593314	31684	TRUE	reported	igd	0.00076705	24.3203
eqtl-a-ENSG00000019102	VSIG2	rs9915021	17	33976619	T	C	0.143416	0.0251996	1.26E-08	0.0591544	31569	TRUE	reported	igd	0.00102495	32.3877
eqtl-a-ENSG00000019169	MARCO	rs141094656	1	92753336	C	T	-0.466286	0.0428489	1.40E-27	0.0195137	21629	TRUE	reported	igd	0.00544525	118.409
eqtl-a-ENSG00000019169	MARCO	rs2630709	2	8445160	T	A	-0.0832371	0.0118837	2.48E-12	0.493998	31569	TRUE	reported	igd	0.00155166	49.0572
eqtl-a-ENSG00000019169	MARCO	rs72839635	2	118882408	T	C	-0.361365	0.0345163	1.19E-25	0.03043	27980	TRUE	reported	igd	0.0039021	109.601
eqtl-a-ENSG00000019169	MARCO	rs72834477	2	119530425	T	C	-0.344451	0.0206241	1.28E-62	0.0897146	31180	TRUE	reported	igd	0.00886668	278.918
eqtl-a-ENSG00000019169	MARCO	rs185273710	2	119614709	A	G	0.218824	0.0364331	1.90E-09	0.0273678	3252	TRUE	reported	igd	0.0109712	36.0521
eqtl-a-ENSG00000019169	MARCO	rs12998257	2	119637357	G	C	-0.621571	0.0170289	1.00E-200	0.128006	29902	TRUE	reported	igd	0.0426556	1332.23
eqtl-a-ENSG00000019169	MARCO	rs11904650	2	119745127	G	A	-0.858242	0.0320114	2.43E-158	0.0340529	26894	TRUE	reported	igd	0.0260315	718.75
eqtl-a-ENSG00000019169	MARCO	rs77732366	2	119878599	T	C	0.228839	0.0441954	2.25E-07	0.0184415	24542	TRUE	reported	igd	0.00109124	26.8084
eqtl-a-ENSG00000019169	MARCO	rs12478601	2	43721508	T	C	-0.115962	0.0119986	4.26E-22	0.574604	31300	TRUE	reported	igd	0.00297531	93.3991
eqtl-a-ENSG00000019169	MARCO	rs66583010	2	119785661	T	C	-0.390682	0.0246125	9.69E-57	0.0611951	30077	TRUE	reported	igd	0.00830764	251.945
eqtl-a-ENSG00000019169	MARCO	rs78119540	2	120004619	G	A	0.225183	0.0481624	2.93E-06	0.0154874	23929	TRUE	reported	igd	0.000912712	21.8584
eqtl-a-ENSG00000019169	MARCO	rs79321128	2	119861725	A	G	0.288376	0.0434131	3.08E-11	0.0191015	25754	TRUE	reported	igd	0.00171036	44.1208
eqtl-a-ENSG00000019169	MARCO	rs12485444	3	188135783	A	T	0.0999475	0.0118758	3.89E-17	0.509196	31240	TRUE	reported	igd	0.00226216	70.8256
eqtl-a-ENSG00000019169	MARCO	rs3774937	4	103434253	C	T	-0.0660103	0.0127406	2.20E-07	0.320593	31569	TRUE	reported	igd	0.000849598	26.8421
eqtl-a-ENSG00000019169	MARCO	rs116685461	6	31315512	A	G	0.0877968	0.0175608	5.74E-07	0.132122	27611	TRUE	reported	igd	0.000904469	24.9941
eqtl-a-ENSG00000019169	MARCO	rs149007767	7	50370254	T	C	-0.143639	0.0166377	5.96E-18	0.149708	30077	TRUE	reported	igd	0.002472	74.5297
eqtl-a-ENSG00000019169	MARCO	rs10098310	8	130613614	A	G	-0.055447	0.0120307	4.05E-06	0.575007	31569	TRUE	reported	igd	0.00067239	21.2396
eqtl-a-ENSG00000019169	MARCO	rs2157770	9	136921464	G	A	-0.0853519	0.0126139	1.32E-11	0.332411	23876	TRUE	reported	igd	0.00191396	45.7816
eqtl-a-ENSG00000019169	MARCO	rs2239630	14	23589349	G	A	0.0546638	0.0119034	4.38E-06	0.519173	31569	TRUE	reported	igd	0.000667585	21.0877
eqtl-a-ENSG00000019169	MARCO	rs8022179	14	103847287	A	T	0.0630161	0.0133625	2.41E-06	0.727869	30165	TRUE	reported	igd	0.000736723	22.2382
eqtl-a-ENSG00000019169	MARCO	rs2143606	20	42838550	G	A	0.0593342	0.0119021	6.20E-07	0.480514	31684	TRUE	reported	igd	0.000783759	24.8505
eqtl-a-ENSG00000019485	PRDM11	rs1545466	11	45414183	A	G	0.0858765	0.0118857	5.00E-13	0.51321	31256	TRUE	reported	igd	0.00166741	52.2001
eqtl-a-ENSG00000019485	PRDM11	rs2863165	11	45228847	A	T	0.134467	0.0121042	1.13E-28	0.398422	31254	TRUE	reported	igd	0.00393316	123.405
eqtl-a-ENSG00000019485	PRDM11	rs12363092	11	45121892	T	G	0.082366	0.0137398	2.04E-09	0.24933	31255	TRUE	reported	igd	0.00114846	35.9341
eqtl-a-ENSG00000019582	CD74	rs504848	1	160794497	T	C	-0.0629954	0.0119731	1.43E-07	0.441839	31355	TRUE	reported	igd	0.000882093	27.6807
eqtl-a-ENSG00000019582	CD74	rs12478601	2	43721508	T	C	0.0666135	0.0120252	3.03E-08	0.574604	31086	TRUE	reported	igd	0.000986158	30.684
eqtl-a-ENSG00000019582	CD74	rs34794906	6	31237858	C	T	-0.0691359	0.0128503	7.44E-08	0.310471	27280	TRUE	reported	igd	0.00105993	28.9434
eqtl-a-ENSG00000019582	CD74	rs10844706	12	9910132	A	C	-0.0574113	0.0123176	3.15E-06	0.37005	31355	TRUE	reported	igd	0.000692365	21.7228
eqtl-a-ENSG00000019582	CD74	rs13330176	16	86019087	A	T	-0.0752203	0.0144385	1.89E-07	0.21644	31026	TRUE	reported	igd	0.000874018	27.1393
eqtl-a-ENSG00000019582	CD74	rs6498114	16	10964118	T	G	-0.065917	0.0136534	1.38E-06	0.745537	31470	TRUE	reported	igd	0.000740108	23.307
eqtl-a-ENSG00000019582	CD74	rs2305480	17	38062196	A	G	-0.0734472	0.0119728	8.54E-10	0.440477	31086	TRUE	reported	igd	0.00120912	37.6297
eqtl-a-ENSG00000019582	CD74	rs4810485	20	44747947	G	T	-0.0813184	0.0136704	2.71E-09	0.746826	31086	TRUE	reported	igd	0.00113699	35.3824
eqtl-a-ENSG00000019995	ZRANB1	rs190117883	10	126598533	T	C	0.932702	0.0184392	1.00E-200	0.097753	27816	TRUE	reported	igd	0.0842347	2558.41
eqtl-a-ENSG00000019995	ZRANB1	rs76798703	10	126720445	G	C	-0.186893	0.0270892	5.23E-12	0.0506784	31240	TRUE	reported	igd	0.00152132	47.5955
eqtl-a-ENSG00000019995	ZRANB1	rs117385447	10	126556677	T	C	-0.149235	0.0263312	1.45E-08	0.0538783	27069	TRUE	reported	igd	0.00118526	32.1194
eqtl-a-ENSG00000019995	ZRANB1	rs225245	17	33946107	G	A	-0.0657647	0.0119764	3.99E-08	0.440335	31355	TRUE	reported	igd	0.000960747	30.1513
eqtl-a-ENSG00000020181	ADGRA2	rs7827048	8	37656183	T	C	-0.353079	0.0115457	1.00E-200	0.527893	25779	TRUE	reported	igd	0.0350075	935.125
eqtl-a-ENSG00000020181	ADGRA2	rs77626567	8	37621477	G	A	-0.233984	0.0318017	1.87E-13	0.0362026	25847	TRUE	reported	igd	0.00209003	54.13
eqtl-a-ENSG00000020181	ADGRA2	rs2157770	9	136921464	G	A	-0.0596198	0.0126244	2.33E-06	0.332411	23876	TRUE	reported	igd	0.000933238	22.3009
eqtl-a-ENSG00000020922	MRE11	rs2658762	11	93225709	G	A	0.0830866	0.0123486	1.71E-11	0.6358	26609	TRUE	reported	igd	0.00169848	45.2683
eqtl-a-ENSG00000020922	MRE11	rs598645	11	94071745	T	A	0.406938	0.0117618	1.00E-200	0.618151	26483	TRUE	reported	igd	0.0432456	1196.95
eqtl-a-ENSG00000020922	MRE11	rs518276	11	94167257	A	G	0.500156	0.011428	1.00E-200	0.394297	26494	TRUE	reported	igd	0.0674229	1915.3
eqtl-a-ENSG00000020922	MRE11	rs476209	11	94332731	T	G	0.15952	0.0154406	5.09E-25	0.179789	26609	TRUE	reported	igd	0.00399517	106.726
eqtl-a-ENSG00000020922	MRE11	rs77097586	11	94528954	T	C	-0.15479	0.0218498	1.40E-12	0.0803998	24061	TRUE	reported	igd	0.00208148	50.1828
eqtl-a-ENSG00000021300	PLEKHB1	rs3177928	6	32412435	A	G	0.0963088	0.0164249	4.53E-09	0.155018	29827	TRUE	reported	igd	0.00115137	34.3793
eqtl-a-ENSG00000021300	PLEKHB1	rs10944479	6	90880393	A	G	-0.0925774	0.0155796	2.81E-09	0.176852	28288	TRUE	reported	igd	0.00124668	35.3075
eqtl-a-ENSG00000021300	PLEKHB1	rs917116	7	28172739	G	T	-0.0845887	0.0137217	7.06E-10	0.250264	31569	TRUE	reported	igd	0.00120233	37.9998
eqtl-a-ENSG00000021300	PLEKHB1	rs3741147	11	73366751	G	T	0.479207	0.0168957	5.85E-177	0.135856	31684	TRUE	reported	igd	0.0247608	804.39
eqtl-a-ENSG00000021300	PLEKHB1	rs2851712	11	73913949	A	G	0.24778	0.0358292	4.66E-12	0.971698	29084	TRUE	reported	igd	0.00164169	47.8221
eqtl-a-ENSG00000021300	PLEKHB1	rs78735409	11	74148731	A	G	-0.249538	0.0431891	7.57E-09	0.0193191	20966	TRUE	reported	igd	0.00158971	33.3798
eqtl-a-ENSG00000021300	PLEKHB1	rs117793089	11	73462481	A	G	-0.421649	0.0397089	2.44E-26	0.0228076	27721	TRUE	reported	igd	0.00405093	112.744
eqtl-a-ENSG00000021300	PLEKHB1	rs111505943	11	73729769	C	T	-0.214915	0.0239684	3.05E-19	0.0656175	29253	TRUE	reported	igd	0.0027409	80.3944
eqtl-a-ENSG00000021300	PLEKHB1	rs10774624	12	111833788	A	G	-0.0638914	0.0119269	8.46E-08	0.538565	28089	TRUE	reported	igd	0.00102059	28.6945
eqtl-a-ENSG00000021300	PLEKHB1	rs9303525	17	44187257	G	A	-0.0738034	0.0148668	6.89E-07	0.199985	31137	TRUE	reported	igd	0.000790856	24.6428
eqtl-a-ENSG00000021300	PLEKHB1	rs713875	22	30592487	G	C	-0.06394	0.0119082	7.91E-08	0.526599	31185	TRUE	reported	igd	0.000923647	28.8287
eqtl-a-ENSG00000021355	SERPINB1	rs160666	6	2774052	C	A	0.116817	0.012855	1.02E-19	0.307941	31684	TRUE	reported	igd	0.00259955	82.5735
eqtl-a-ENSG00000021355	SERPINB1	rs6915667	6	2910529	G	A	-0.238339	0.0181452	2.07E-39	0.120908	31562	TRUE	reported	igd	0.00543669	172.52
eqtl-a-ENSG00000021355	SERPINB1	rs15286	6	2833739	G	A	-0.490809	0.0126272	1.00E-200	0.72207	31355	TRUE	reported	igd	0.0459692	1510.72
eqtl-a-ENSG00000021355	SERPINB1	rs9378712	6	2572650	G	T	-0.0737426	0.0131427	2.01E-08	0.286976	31565	TRUE	reported	igd	0.000996389	31.4804
eqtl-a-ENSG00000021355	SERPINB1	rs149007767	7	50370254	T	C	-0.0907794	0.0166641	5.10E-08	0.149708	30077	TRUE	reported	igd	0.000985708	29.6744
eqtl-a-ENSG00000021355	SERPINB1	rs3859192	17	38128648	T	C	0.0746835	0.0119343	3.90E-10	0.455547	31684	TRUE	reported	igd	0.00123447	39.1587
eqtl-a-ENSG00000021488	SLC7A9	rs150688658	19	33289114	G	A	-0.254229	0.0465954	4.86E-08	0.0165553	6735	TRUE	reported	igd	0.00440059	29.7601
eqtl-a-ENSG00000021488	SLC7A9	rs17238865	19	33349179	A	G	0.521175	0.0171806	1.00E-200	0.129411	30859	TRUE	reported	igd	0.0289566	920.158
eqtl-a-ENSG00000021488	SLC7A9	rs7252338	19	33483562	G	A	0.214729	0.029678	4.65E-13	0.041818	30399	TRUE	reported	igd	0.00171912	52.346
eqtl-a-ENSG00000021488	SLC7A9	rs73030677	19	33125043	C	T	-0.241823	0.0227519	2.19E-26	0.0732541	30077	TRUE	reported	igd	0.00374194	112.962
eqtl-a-ENSG00000021488	SLC7A9	rs11667586	19	33338073	C	T	0.387594	0.0171581	5.48E-113	0.134111	26996	TRUE	reported	igd	0.0185517	510.251
eqtl-a-ENSG00000021762	OSBPL5	rs10489481	1	185391167	A	G	0.0599034	0.0128092	2.92E-06	0.314428	31355	TRUE	reported	igd	0.000697027	21.8691
eqtl-a-ENSG00000021762	OSBPL5	rs35963943	3	18751611	A	G	0.07679	0.0163864	2.78E-06	0.156079	31355	TRUE	reported	igd	0.000699893	21.9591
eqtl-a-ENSG00000021762	OSBPL5	rs11605446	11	3169388	A	G	-0.59078	0.0451029	3.35E-39	0.0175108	14141	TRUE	reported	igd	0.0119874	171.546
eqtl-a-ENSG00000021762	OSBPL5	rs7933398	11	3102918	G	C	0.11184	0.0147129	2.93E-14	0.204999	30688	TRUE	reported	igd	0.00187937	57.7789
eqtl-a-ENSG00000021762	OSBPL5	rs11026100	11	3261390	C	G	-0.117348	0.0125475	8.57E-21	0.337549	31352	TRUE	reported	igd	0.00278203	87.46
eqtl-a-ENSG00000021762	OSBPL5	rs2056423	11	3142477	A	G	0.383982	0.0117677	1.00E-200	0.38982	22995	TRUE	reported	igd	0.0442535	1064.64
eqtl-a-ENSG00000021762	OSBPL5	rs9600235	13	74704287	T	C	0.0774423	0.0168974	4.58E-06	0.144868	31468	TRUE	reported	igd	0.000667049	21.0034
eqtl-a-ENSG00000022267	FHL1	rs1354034	3	56849749	C	T	0.162276	0.012174	1.55E-40	0.618137	14263	TRUE	reported	igd	0.0123042	177.656
eqtl-a-ENSG00000022267	FHL1	rs11604127	11	196944	T	C	0.118947	0.0145426	2.86E-16	0.211394	8362	TRUE	reported	igd	0.00793692	66.8835
eqtl-a-ENSG00000022267	FHL1	rs10512472	17	33884804	C	T	0.0828129	0.0155086	9.30E-08	0.179037	14263	TRUE	reported	igd	0.00199514	28.5095
eqtl-a-ENSG00000022277	RTF2	rs2594836	5	173205318	A	G	-0.0693912	0.0137262	4.29E-07	0.749651	25575	TRUE	reported	igd	0.000998295	25.5549
eqtl-a-ENSG00000022277	RTF2	rs7846314	8	61650831	T	A	0.0883929	0.0155299	1.26E-08	0.178349	25575	TRUE	reported	igd	0.00126512	32.3939
eqtl-a-ENSG00000022277	RTF2	rs11086548	20	55101530	G	A	0.252675	0.0118866	2.84E-100	0.415946	21162	TRUE	reported	igd	0.0209063	451.823
eqtl-a-ENSG00000022277	RTF2	rs3761207	20	54986375	A	G	0.0941876	0.0144617	7.38E-11	0.215163	24083	TRUE	reported	igd	0.00175822	42.4143
eqtl-a-ENSG00000022556	NLRP2	rs148656985	19	55545662	C	T	-0.255574	0.0409279	4.25E-10	0.0215533	15509	TRUE	reported	igd	0.00250796	38.9887
eqtl-a-ENSG00000022556	NLRP2	rs55650192	19	55600990	A	G	-0.197448	0.0223229	9.14E-19	0.0765555	19406	TRUE	reported	igd	0.00401533	78.2275
eqtl-a-ENSG00000022556	NLRP2	rs35450746	19	55482235	C	T	0.42524	0.0139825	1.00E-200	0.217231	26032	TRUE	reported	igd	0.0343106	924.837
eqtl-a-ENSG00000022556	NLRP2	rs59357040	19	55455390	A	G	0.578572	0.0186168	1.00E-200	0.10714	26403	TRUE	reported	igd	0.0352897	965.766
eqtl-a-ENSG00000022556	NLRP2	rs35242182	19	55480518	C	T	-0.357639	0.0475679	5.54E-14	0.0158439	7353	TRUE	reported	igd	0.00762906	56.5124
eqtl-a-ENSG00000022567	SLC45A4	rs1134924	5	179126090	T	C	0.0702995	0.0119039	3.51E-09	0.525141	30842	TRUE	reported	igd	0.00112952	34.8737
eqtl-a-ENSG00000022567	SLC45A4	rs16895831	6	42515791	T	C	0.0878615	0.0146003	1.77E-09	0.209742	27510	TRUE	reported	igd	0.00131466	36.2111
eqtl-a-ENSG00000022567	SLC45A4	rs149110519	6	144385777	T	C	-0.208069	0.0266002	5.19E-15	0.0526158	25462	TRUE	reported	igd	0.00239723	61.1802
eqtl-a-ENSG00000022567	SLC45A4	rs2063386	8	142081259	G	A	0.0714469	0.0119638	2.35E-09	0.44397	26304	TRUE	reported	igd	0.001354	35.6612
eqtl-a-ENSG00000022567	SLC45A4	rs12544261	8	142236438	A	C	0.126583	0.0122814	6.56E-25	0.369988	26633	TRUE	reported	igd	0.00397289	106.224
eqtl-a-ENSG00000022567	SLC45A4	rs13267647	8	142459474	T	G	-0.179887	0.0122088	3.88E-49	0.373726	31244	TRUE	reported	igd	0.00690049	217.083
eqtl-a-ENSG00000022567	SLC45A4	rs141832319	8	142286963	T	C	0.610491	0.0429195	6.50E-46	0.019332	26897	TRUE	reported	igd	0.00746605	202.31
eqtl-a-ENSG00000022567	SLC45A4	rs34510023	8	142306200	C	T	-0.509868	0.0159885	1.00E-200	0.152522	27421	TRUE	reported	igd	0.0357604	1016.88
eqtl-a-ENSG00000022567	SLC45A4	rs741738	11	309508	A	G	-0.0752522	0.0149953	5.20E-07	0.195461	17550	TRUE	reported	igd	0.00143294	25.1813
eqtl-a-ENSG00000022567	SLC45A4	rs3859192	17	38128648	T	C	-0.0585284	0.0119407	9.50E-07	0.455547	31256	TRUE	reported	igd	0.00076808	24.024
eqtl-a-ENSG00000022840	RNF10	rs3896594	2	8762414	G	T	0.0569692	0.012271	3.44E-06	0.377086	31569	TRUE	reported	igd	0.000682281	21.5523
eqtl-a-ENSG00000022840	RNF10	rs1354034	3	56849749	C	T	-0.0601309	0.0122399	8.99E-07	0.618137	31684	TRUE	reported	igd	0.000761148	24.1331
eqtl-a-ENSG00000022840	RNF10	rs643381	6	139839423	A	C	-0.0688623	0.0118894	6.96E-09	0.501255	30971	TRUE	reported	igd	0.00108198	33.544
eqtl-a-ENSG00000022840	RNF10	rs12212092	6	30128442	T	C	-0.13693	0.0235911	6.46E-09	0.068141	26412	TRUE	reported	igd	0.00127393	33.6874
eqtl-a-ENSG00000022840	RNF10	rs6592965	7	50427982	A	G	0.0974563	0.0119364	3.22E-16	0.449532	31684	TRUE	reported	igd	0.00209952	66.657
eqtl-a-ENSG00000022840	RNF10	rs8903	12	120878530	C	T	0.379209	0.0121936	1.00E-200	0.664417	31669	TRUE	reported	igd	0.0296343	967.088
eqtl-a-ENSG00000022840	RNF10	rs75268007	12	121627748	G	C	0.12804	0.0178992	8.46E-13	0.126057	31567	TRUE	reported	igd	0.00161841	51.1678
eqtl-a-ENSG00000022840	RNF10	rs113566038	12	120543715	T	C	-0.117961	0.0225062	1.59E-07	0.0754978	24963	TRUE	reported	igd	0.00109925	27.4687
eqtl-a-ENSG00000022840	RNF10	rs10849785	12	121195112	T	C	0.128962	0.0240866	8.60E-08	0.0651826	31355	TRUE	reported	igd	0.000913416	28.6645
eqtl-a-ENSG00000022840	RNF10	rs8073060	17	33875262	A	T	0.378388	0.0125198	1.18E-200	0.305723	31185	TRUE	reported	igd	0.0284575	913.381
eqtl-a-ENSG00000022840	RNF10	rs8887	19	4502201	C	T	0.0802087	0.0119223	1.72E-11	0.539821	27399	TRUE	reported	igd	0.00164919	45.2576
eqtl-a-ENSG00000022840	RNF10	rs6084653	20	4157072	G	C	-0.217489	0.0122165	6.70E-71	0.36636	31569	TRUE	reported	igd	0.00993989	316.923
eqtl-a-ENSG00000022840	RNF10	rs6014993	20	55991637	G	A	0.071129	0.0118907	2.21E-09	0.490224	26332	TRUE	reported	igd	0.00135708	35.7804
eqtl-a-ENSG00000022976	ZNF839	rs1532331	5	43116830	T	G	0.0778662	0.0127838	1.12E-09	0.683885	31644	TRUE	reported	igd	0.00117106	37.098
eqtl-a-ENSG00000022976	ZNF839	rs2251246	14	102360916	A	G	-0.118573	0.0186961	2.27E-10	0.114063	31643	TRUE	reported	igd	0.00126952	40.22
eqtl-a-ENSG00000022976	ZNF839	rs11626217	14	102866362	A	G	-0.13518	0.0134528	9.34E-24	0.735921	26379	TRUE	reported	igd	0.00381313	100.964
eqtl-a-ENSG00000023171	GRAMD1B	rs10893036	11	123297570	A	G	-0.262953	0.0157749	2.20E-62	0.167737	25738	TRUE	reported	igd	0.0106803	277.836
eqtl-a-ENSG00000023171	GRAMD1B	rs2282561	11	123280309	T	C	0.176336	0.0195633	2.00E-19	0.10254	26196	TRUE	reported	igd	0.00309185	81.239
eqtl-a-ENSG00000023171	GRAMD1B	rs55837399	11	123330774	T	A	0.311765	0.0148475	6.90E-98	0.193113	25751	TRUE	reported	igd	0.0168338	440.874
eqtl-a-ENSG00000023171	GRAMD1B	rs35923643	11	123355391	G	A	0.298945	0.0145061	2.32E-94	0.20576	26079	TRUE	reported	igd	0.0160241	424.666
eqtl-a-ENSG00000023191	RNH1	rs7942030	11	549959	T	C	-0.169229	0.0156008	2.05E-27	0.825051	22743	TRUE	reported	igd	0.00514715	117.657
eqtl-a-ENSG00000023191	RNH1	rs10902149	11	388298	G	A	0.0691998	0.0128409	7.09E-08	0.688708	22928	TRUE	reported	igd	0.00126504	29.0389
eqtl-a-ENSG00000023191	RNH1	rs12419766	11	503710	T	C	-0.452601	0.0179741	6.50E-140	0.119124	27283	TRUE	reported	igd	0.0227126	634.023
eqtl-a-ENSG00000023330	ALAS1	rs411457	3	52228150	T	A	0.124439	0.0118778	1.11E-25	0.529256	23508	TRUE	reported	igd	0.00464732	109.75
eqtl-a-ENSG00000023330	ALAS1	rs3774937	4	103434253	C	T	0.0636716	0.0127414	5.82E-07	0.320593	31355	TRUE	reported	igd	0.000795801	24.9706
eqtl-a-ENSG00000023330	ALAS1	rs56330463	5	148200011	C	T	0.0643225	0.0120551	9.51E-08	0.582097	31355	TRUE	reported	igd	0.000907159	28.468
eqtl-a-ENSG00000023445	BIRC3	rs7665090	4	103551603	G	A	-0.0605752	0.0118933	3.52E-07	0.494318	31300	TRUE	reported	igd	0.000828096	25.9392
eqtl-a-ENSG00000023445	BIRC3	rs3129055	6	29670261	G	A	0.0665299	0.0137612	1.34E-06	0.248502	30602	TRUE	reported	igd	0.000763202	23.3718
eqtl-a-ENSG00000023445	BIRC3	rs17882391	11	102195124	G	A	-0.541483	0.0224506	1.59E-128	0.0727977	25213	TRUE	reported	igd	0.0225519	581.674
eqtl-a-ENSG00000023697	DERA	rs6569992	6	135452152	A	G	0.0741122	0.0150028	7.82E-07	0.195217	31300	TRUE	reported	igd	0.000779026	24.401
eqtl-a-ENSG00000023697	DERA	rs11056593	12	15821613	G	A	-0.0796033	0.0141233	1.74E-08	0.230166	31684	TRUE	reported	igd	0.00100165	31.766
eqtl-a-ENSG00000023697	DERA	rs79082473	12	15983904	T	C	-0.408865	0.0343968	1.39E-32	0.0305784	29177	TRUE	reported	igd	0.00481931	141.284
eqtl-a-ENSG00000023892	DEF6	rs1354034	3	56849749	C	T	-0.070467	0.012236	8.47E-09	0.618137	30721	TRUE	reported	igd	0.00107842	33.1638
eqtl-a-ENSG00000023892	DEF6	rs1326757	6	35748253	C	A	-0.0878417	0.0125291	2.37E-12	0.658514	30605	TRUE	reported	igd	0.00160351	49.1511
eqtl-a-ENSG00000023892	DEF6	rs6457834	6	35536195	A	C	0.104841	0.0128389	3.19E-16	0.690034	29939	TRUE	reported	igd	0.0022223	66.6772
eqtl-a-ENSG00000023892	DEF6	rs2689089	6	34988391	A	C	0.414313	0.013335	1.00E-200	0.752084	30383	TRUE	reported	igd	0.0307933	965.256
eqtl-a-ENSG00000023892	DEF6	rs34307089	6	34416441	C	T	0.123782	0.0170194	3.52E-13	0.142001	30721	TRUE	reported	igd	0.00171887	52.893
eqtl-a-ENSG00000023892	DEF6	rs10947546	6	35408341	A	G	-0.596905	0.032312	3.38E-76	0.0343042	30275	TRUE	reported	igd	0.0111463	341.235
eqtl-a-ENSG00000023892	DEF6	rs4466998	14	65475540	A	C	-0.0580006	0.0118941	1.08E-06	0.505258	28933	TRUE	reported	igd	0.000821205	23.7778
eqtl-a-ENSG00000023902	PLEKHO1	rs16833244	1	150003189	G	C	0.44852	0.0241339	4.28E-77	0.0633833	25827	TRUE	reported	igd	0.0131967	345.362
eqtl-a-ENSG00000023902	PLEKHO1	rs1354034	3	56849749	C	T	0.0785802	0.0122325	1.33E-10	0.618137	26609	TRUE	reported	igd	0.00154844	41.2632
eqtl-a-ENSG00000023902	PLEKHO1	rs149110519	6	144385777	T	C	-0.187923	0.0266108	1.64E-12	0.0526158	20660	TRUE	reported	igd	0.00240806	49.8657
eqtl-a-ENSG00000023902	PLEKHO1	rs56388170	7	28724374	T	G	0.066516	0.0131154	3.95E-07	0.289189	26280	TRUE	reported	igd	0.000977775	25.7191
eqtl-a-ENSG00000023902	PLEKHO1	rs111778408	14	35572163	A	G	-0.137498	0.0197364	3.24E-12	0.100785	25090	TRUE	reported	igd	0.00193071	48.5313
eqtl-a-ENSG00000024048	UBR2	rs724016	3	141105570	G	A	-0.0609392	0.0120028	3.83E-07	0.432429	14263	TRUE	reported	igd	0.00180399	25.7731
eqtl-a-ENSG00000024048	UBR2	rs149110519	6	144385777	T	C	-0.201237	0.0266039	3.90E-14	0.0526158	10586	TRUE	reported	igd	0.00537591	57.2062
eqtl-a-ENSG00000024048	UBR2	rs9381192	6	42518706	A	G	-0.115961	0.0132045	1.61E-18	0.718957	14262	TRUE	reported	igd	0.00537845	77.1115
eqtl-a-ENSG00000024048	UBR2	rs12191298	6	42537608	G	A	-0.448512	0.0274459	4.98E-60	0.0485052	14261	TRUE	reported	igd	0.0183817	267.013
eqtl-a-ENSG00000024048	UBR2	rs149007767	7	50370254	T	C	0.13163	0.0166448	2.61E-15	0.149708	13100	TRUE	reported	igd	0.0047513	62.5297
eqtl-a-ENSG00000024048	UBR2	rs56388170	7	28724374	T	G	0.0624295	0.0131168	1.94E-06	0.289189	14263	TRUE	reported	igd	0.00158571	22.6497
eqtl-a-ENSG00000024862	CCDC28A	rs6915060	6	139100194	C	T	0.331719	0.012431	7.06E-157	0.321745	31683	TRUE	reported	igd	0.0219811	712.035
eqtl-a-ENSG00000024862	CCDC28A	rs9385834	6	138908551	A	T	-0.108035	0.0148624	3.62E-13	0.199614	31481	TRUE	reported	igd	0.00167562	52.8352
eqtl-a-ENSG00000024862	CCDC28A	rs7896783	10	65162153	A	G	0.0575887	0.0118968	1.29E-06	0.488519	31684	TRUE	reported	igd	0.000739015	23.4308
eqtl-a-ENSG00000024862	CCDC28A	rs11189181	10	99144154	G	A	-0.138731	0.0129666	1.03E-26	0.297492	31569	TRUE	reported	igd	0.00361295	114.464
eqtl-a-ENSG00000024862	CCDC28A	rs7968440	12	51134741	G	A	0.0640137	0.0125	3.04E-07	0.346016	31569	TRUE	reported	igd	0.00083005	26.224
eqtl-a-ENSG00000025039	RRAGD	rs56330463	5	148200011	C	T	0.0704949	0.0120527	4.95E-09	0.582097	31569	TRUE	reported	igd	0.00108247	34.2073
eqtl-a-ENSG00000025039	RRAGD	rs2594836	5	173205318	A	G	-0.0627787	0.0137284	4.81E-06	0.749651	31569	TRUE	reported	igd	0.000661967	20.9102
eqtl-a-ENSG00000025039	RRAGD	rs3822872	6	90020448	C	T	0.447276	0.0142362	1.00E-200	0.205652	31683	TRUE	reported	igd	0.0302143	987.042
eqtl-a-ENSG00000025039	RRAGD	rs4707512	6	89696501	G	A	-0.100157	0.011899	3.85E-17	0.467437	30902	TRUE	reported	igd	0.0022875	70.8457
eqtl-a-ENSG00000025039	RRAGD	rs4593337	6	90296811	G	A	-0.395468	0.0170327	3.00E-119	0.863854	31227	TRUE	reported	igd	0.0169704	539.049
eqtl-a-ENSG00000025039	RRAGD	rs9444630	6	89263474	G	A	-0.0687339	0.0121417	1.50E-08	0.39873	31682	TRUE	reported	igd	0.00101049	32.0447
eqtl-a-ENSG00000025039	RRAGD	rs7197475	16	30642867	T	C	0.057573	0.0122321	2.52E-06	0.383279	31300	TRUE	reported	igd	0.000707268	22.1517
eqtl-a-ENSG00000025156	HSF2	rs139360283	6	122345048	T	C	-0.522615	0.0502597	2.52E-25	0.0141159	24803	TRUE	reported	igd	0.00434041	108.116
eqtl-a-ENSG00000025156	HSF2	rs12196116	6	123005700	G	A	0.123559	0.0144871	1.48E-17	0.213497	30941	TRUE	reported	igd	0.00234548	72.7374
eqtl-a-ENSG00000025156	HSF2	rs12665320	6	122378500	T	G	-0.45134	0.0265796	1.14E-64	0.0518227	30757	TRUE	reported	igd	0.00928783	288.325
eqtl-a-ENSG00000025156	HSF2	rs530928	6	122709984	T	C	0.384436	0.012682	1.00E-200	0.292119	31470	TRUE	reported	igd	0.0283711	918.851
eqtl-a-ENSG00000025434	NR1H3	rs113083342	11	47077699	G	A	-0.372801	0.0376715	4.32E-23	0.0254361	13013	TRUE	reported	igd	0.00746956	97.9178
eqtl-a-ENSG00000025434	NR1H3	rs143506177	11	47285353	C	T	-0.40261	0.0402646	1.54E-23	0.0221882	24973	TRUE	reported	igd	0.00398764	99.9741
eqtl-a-ENSG00000025434	NR1H3	rs11039186	11	47353899	T	C	-0.306784	0.0337648	1.03E-19	0.0319088	26278	TRUE	reported	igd	0.00313172	82.5475
eqtl-a-ENSG00000025434	NR1H3	rs191300557	11	47585758	A	G	0.244622	0.0380687	1.31E-10	0.0249965	19297	TRUE	reported	igd	0.00213519	41.2867
eqtl-a-ENSG00000025434	NR1H3	rs3729949	11	47359954	T	C	-0.319185	0.0485246	4.77E-11	0.0152301	3086	TRUE	reported	igd	0.0138267	43.2394
eqtl-a-ENSG00000025434	NR1H3	rs61914719	11	48059091	T	C	-0.368493	0.016885	1.38E-105	0.139711	31569	TRUE	reported	igd	0.0148625	476.243
eqtl-a-ENSG00000025434	NR1H3	rs140502323	11	46441384	A	G	-0.279182	0.0375901	1.11E-13	0.0256285	25482	TRUE	reported	igd	0.00216001	55.1561
eqtl-a-ENSG00000025434	NR1H3	rs74891308	11	47081110	A	G	-0.166987	0.032199	2.15E-07	0.0353515	27818	TRUE	reported	igd	0.000965906	26.8936
eqtl-a-ENSG00000025434	NR1H3	rs61882680	11	46370636	T	C	1.15979	0.0337759	1.00E-200	0.0295291	26376	TRUE	reported	igd	0.0427901	1178.99
eqtl-a-ENSG00000025434	NR1H3	rs11065987	12	112072424	G	A	0.0663553	0.0122449	6.00E-08	0.380678	31185	TRUE	reported	igd	0.000940776	29.3638
eqtl-a-ENSG00000025708	TYMP	rs134774	22	51080760	G	A	-0.332628	0.0237887	1.99E-44	0.933888	22543	TRUE	reported	igd	0.00859833	195.496
eqtl-a-ENSG00000025708	TYMP	rs73187263	22	50651785	T	C	0.169692	0.0195813	4.48E-18	0.102378	19634	TRUE	reported	igd	0.00381042	75.0923
eqtl-a-ENSG00000025708	TYMP	rs56211323	22	50835954	G	A	-0.323282	0.0400523	6.94E-16	0.0224859	20813	TRUE	reported	igd	0.00312044	65.1428
eqtl-a-ENSG00000025708	TYMP	rs134970	22	50935082	C	T	0.417931	0.0116358	1.00E-200	0.601374	14198	TRUE	reported	igd	0.083295	1289.9
eqtl-a-ENSG00000025708	TYMP	rs56235139	22	50928876	A	G	-0.331094	0.0359315	3.12E-20	0.0280605	13738	TRUE	reported	igd	0.0061426	84.8963
eqtl-a-ENSG00000025708	TYMP	rs11705273	22	51194874	C	T	0.117292	0.0250988	2.97E-06	0.0597102	7515	TRUE	reported	igd	0.00289762	21.8331
eqtl-a-ENSG00000025772	TOMM34	rs1555303	20	43435386	G	A	-0.440191	0.0127084	1.00E-200	0.281257	31341	TRUE	reported	igd	0.03687	1199.7
eqtl-a-ENSG00000025772	TOMM34	rs2903809	20	44552895	A	C	0.0667236	0.0133862	6.22E-07	0.270517	31565	TRUE	reported	igd	0.000786497	24.8437
eqtl-a-ENSG00000025772	TOMM34	rs2180292	20	43589633	G	C	-0.566283	0.010919	1.00E-200	0.479018	30406	TRUE	reported	igd	0.0812699	2689.51
eqtl-a-ENSG00000025772	TOMM34	rs34485448	20	43370519	G	T	-0.198313	0.011957	8.86E-62	0.416513	31564	TRUE	reported	igd	0.00863967	275.062
eqtl-a-ENSG00000025772	TOMM34	rs147793637	20	44459142	C	T	-0.236099	0.0333941	1.55E-12	0.0327239	29140	TRUE	reported	igd	0.00171244	49.9826
eqtl-a-ENSG00000026025	VIM	rs1375493	2	182323766	A	G	0.0761151	0.0119885	2.16E-10	0.565077	14263	TRUE	reported	igd	0.00281822	40.3043
eqtl-a-ENSG00000026025	VIM	rs55793580	9	127009395	T	C	-0.116173	0.0158204	2.08E-13	0.169838	14263	TRUE	reported	igd	0.00376639	53.9156
eqtl-a-ENSG00000026025	VIM	rs2932908	10	17015144	A	G	0.147769	0.0124749	2.27E-32	0.656902	14263	TRUE	reported	igd	0.0097416	140.292
eqtl-a-ENSG00000026025	VIM	rs165530	10	17281756	C	A	0.241527	0.0133396	2.85E-73	0.735479	14247	TRUE	reported	igd	0.0224927	327.782
eqtl-a-ENSG00000026025	VIM	rs12261966	10	17143000	T	C	-0.0776027	0.0128936	1.76E-09	0.306438	14263	TRUE	reported	igd	0.00253334	36.2197
eqtl-a-ENSG00000026025	VIM	rs10774624	12	111833788	A	G	0.0882755	0.0119159	1.28E-13	0.538565	11496	TRUE	reported	igd	0.00475129	54.872
eqtl-a-ENSG00000026103	FAS	rs149007767	7	50370254	T	C	0.125149	0.0166483	5.61E-14	0.149708	29328	TRUE	reported	igd	0.00192308	56.5048
eqtl-a-ENSG00000026103	FAS	rs56388170	7	28724374	T	G	0.0973068	0.0131018	1.11E-13	0.289189	30606	TRUE	reported	igd	0.00179902	55.1564
eqtl-a-ENSG00000026103	FAS	rs7082101	10	90741615	A	C	-0.444004	0.0113413	1.00E-200	0.460288	30817	TRUE	reported	igd	0.0473782	1532.57
eqtl-a-ENSG00000026103	FAS	rs7095848	10	90714791	A	G	0.0835399	0.0118908	2.13E-12	0.51839	25316	TRUE	reported	igd	0.00194592	49.355
eqtl-a-ENSG00000026103	FAS	rs11202926	10	90777663	C	T	0.167387	0.0133084	2.81E-36	0.271495	30820	TRUE	reported	igd	0.00510664	158.184
eqtl-a-ENSG00000026103	FAS	rs78651267	10	89841482	G	A	-0.0975291	0.0190353	2.99E-07	0.109591	30820	TRUE	reported	igd	0.000851033	26.2495
eqtl-a-ENSG00000026297	RNASET2	rs149110519	6	144385777	T	C	-0.130352	0.0266352	9.87E-07	0.0526158	20660	TRUE	reported	igd	0.00115795	23.9487
eqtl-a-ENSG00000026297	RNASET2	rs204295	6	167500562	T	C	0.660255	0.0105432	1.00E-200	0.475178	26609	TRUE	reported	igd	0.128452	3921.44
eqtl-a-ENSG00000026297	RNASET2	rs118051809	6	167264780	T	C	0.282977	0.0469329	1.65E-09	0.0163064	10732	TRUE	reported	igd	0.00337597	36.3468
eqtl-a-ENSG00000026297	RNASET2	rs17617310	6	167630830	C	T	0.495946	0.0493459	9.15E-24	0.014659	17566	TRUE	reported	igd	0.00571747	100.999
eqtl-a-ENSG00000026297	RNASET2	rs62436418	6	167345772	C	T	0.507935	0.0118675	1.00E-200	0.334551	26280	TRUE	reported	igd	0.065164	1831.74
eqtl-a-ENSG00000026297	RNASET2	rs4235920	6	167818102	C	T	-0.106398	0.0119022	3.92E-19	0.536773	26609	TRUE	reported	igd	0.0029942	79.9061
eqtl-a-ENSG00000026297	RNASET2	rs4360309	8	126523523	T	C	0.0553457	0.0118949	3.27E-06	0.495365	25781	TRUE	reported	igd	0.000839038	21.6477
eqtl-a-ENSG00000026508	CD44	rs1375493	2	182323766	A	G	0.0997595	0.0119762	8.10E-17	0.565077	31569	TRUE	reported	igd	0.00219309	69.3814
eqtl-a-ENSG00000026508	CD44	rs453193	2	8450521	A	G	0.0565861	0.0123037	4.25E-06	0.37213	31684	TRUE	reported	igd	0.000667142	21.1505
eqtl-a-ENSG00000026508	CD44	rs149110519	6	144385777	T	C	0.139952	0.0266317	1.48E-07	0.0526158	25735	TRUE	reported	igd	0.00107194	27.6138
eqtl-a-ENSG00000026508	CD44	rs10980800	9	113915905	C	T	0.0660651	0.0142846	3.75E-06	0.22312	31684	TRUE	reported	igd	0.000674644	21.3885
eqtl-a-ENSG00000026508	CD44	rs286873	11	34702158	T	G	0.109042	0.018303	2.56E-09	0.119837	31682	TRUE	reported	igd	0.00111904	35.4908
eqtl-a-ENSG00000026508	CD44	rs507230	11	35129172	A	G	-0.143147	0.011872	1.77E-33	0.535153	31346	TRUE	reported	igd	0.00461663	145.375
eqtl-a-ENSG00000026508	CD44	rs927335	11	35250518	T	A	-0.198721	0.0121706	6.24E-60	0.376359	31563	TRUE	reported	igd	0.00837592	266.585
eqtl-a-ENSG00000026652	AGPAT4	rs1375493	2	182323766	A	G	0.0995796	0.0119763	9.19E-17	0.565077	31569	TRUE	reported	igd	0.00218517	69.1302
eqtl-a-ENSG00000026652	AGPAT4	rs112049074	6	161657657	T	C	-0.247765	0.0394845	3.49E-10	0.0231963	28527	TRUE	reported	igd	0.00137839	39.3728
eqtl-a-ENSG00000026652	AGPAT4	rs6914451	6	161694612	G	C	0.153369	0.0170769	2.68E-19	0.140529	30817	TRUE	reported	igd	0.00261055	80.6546
eqtl-a-ENSG00000026652	AGPAT4	rs6455707	6	161566909	C	T	0.258135	0.0172504	1.26E-50	0.135556	31684	TRUE	reported	igd	0.00701773	223.907
eqtl-a-ENSG00000026652	AGPAT4	rs55793580	9	127009395	T	C	-0.110896	0.0158231	2.41E-12	0.169838	31569	TRUE	reported	igd	0.0015535	49.1158
eqtl-a-ENSG00000026652	AGPAT4	rs4766578	12	111904371	A	T	0.0824988	0.0119063	4.24E-12	0.531061	28417	TRUE	reported	igd	0.00168667	48.0077
eqtl-a-ENSG00000026950	BTN3A1	rs76830965	3	159637678	A	C	0.0954191	0.0188661	4.25E-07	0.111855	30348	TRUE	reported	igd	0.000842191	25.5787
eqtl-a-ENSG00000026950	BTN3A1	rs10946812	6	26344975	C	G	0.462071	0.0114998	1.00E-200	0.401857	31684	TRUE	reported	igd	0.0484855	1614.39
eqtl-a-ENSG00000026950	BTN3A1	rs10946846	6	26702788	G	A	0.195115	0.016855	5.45E-31	0.144356	20879	TRUE	reported	igd	0.00637728	133.993
eqtl-a-ENSG00000026950	BTN3A1	rs3804122	6	25579846	G	A	0.0724398	0.012509	7.00E-09	0.344582	31568	TRUE	reported	igd	0.00106121	33.5337
eqtl-a-ENSG00000026950	BTN3A1	rs7310615	12	111865049	G	C	-0.0734409	0.0119211	7.25E-10	0.537476	28418	TRUE	reported	igd	0.00133374	37.9501
eqtl-a-ENSG00000026950	BTN3A1	rs1532624	16	57005479	A	C	-0.11086	0.0119625	1.91E-20	0.437102	31300	TRUE	reported	igd	0.00273635	85.8772
eqtl-a-ENSG00000027075	PRKCH	rs1354034	3	56849749	C	T	-0.0601284	0.0122399	9.00E-07	0.618137	31684	TRUE	reported	igd	0.000761085	24.131
eqtl-a-ENSG00000027075	PRKCH	rs4899036	14	61718589	A	G	-0.10734	0.0227328	2.34E-06	0.0738993	31557	TRUE	reported	igd	0.000706017	22.2941
eqtl-a-ENSG00000027075	PRKCH	rs76537762	14	62015885	A	G	-0.136841	0.0248458	3.64E-08	0.0609784	31568	TRUE	reported	igd	0.00095998	30.3319
eqtl-a-ENSG00000027075	PRKCH	rs767755	14	61874448	A	G	-0.11959	0.0130328	4.47E-20	0.706603	31684	TRUE	reported	igd	0.00265046	84.1951
eqtl-a-ENSG00000027075	PRKCH	rs1088683	14	61978571	T	C	0.0939928	0.0129155	3.40E-13	0.696055	29767	TRUE	reported	igd	0.00177607	52.9587
eqtl-a-ENSG00000027697	IFNGR1	rs2594836	5	173205318	A	G	0.113683	0.0137052	1.09E-16	0.749651	31569	TRUE	reported	igd	0.00217477	68.8007
eqtl-a-ENSG00000027697	IFNGR1	rs9494599	6	137239438	G	C	0.075651	0.0119582	2.51E-10	0.554601	31567	TRUE	reported	igd	0.00126624	40.0194
eqtl-a-ENSG00000027697	IFNGR1	rs11754268	6	137540335	T	C	-0.241928	0.0138938	6.62E-68	0.234754	28704	TRUE	reported	igd	0.0104526	303.18
eqtl-a-ENSG00000027697	IFNGR1	rs608914	6	137547038	A	G	-0.0707719	0.0131512	7.39E-08	0.713556	31684	TRUE	reported	igd	0.000913175	28.9577
eqtl-a-ENSG00000027697	IFNGR1	rs56388170	7	28724374	T	G	0.0756882	0.0131119	7.82E-09	0.289189	31355	TRUE	reported	igd	0.00106159	33.3194
eqtl-a-ENSG00000027697	IFNGR1	rs7210990	17	16170764	A	C	0.0694576	0.0118969	5.28E-09	0.481977	31569	TRUE	reported	igd	0.00107855	34.0835
eqtl-a-ENSG00000027847	B4GALT7	rs143658086	5	176988579	T	C	-0.377929	0.0396468	1.54E-21	0.0229168	17184	TRUE	reported	igd	0.00526004	90.856
eqtl-a-ENSG00000027847	B4GALT7	rs62398472	5	176997824	T	C	-0.407302	0.0126899	1.00E-200	0.287894	27526	TRUE	reported	igd	0.0360758	1030.11
eqtl-a-ENSG00000027847	B4GALT7	rs116276523	5	177473975	G	A	-0.225813	0.04135	4.73E-08	0.0211199	26524	TRUE	reported	igd	0.0011231	29.8204
eqtl-a-ENSG00000027847	B4GALT7	rs475616	10	30496905	G	A	-0.0581902	0.0125939	3.83E-06	0.664307	31569	TRUE	reported	igd	0.00067581	21.3477
eqtl-a-ENSG00000028137	TNFRSF1B	rs6697733	1	12242458	C	T	-0.260892	0.0141151	2.82E-76	0.223582	31345	TRUE	reported	igd	0.0107815	341.606
eqtl-a-ENSG00000028137	TNFRSF1B	rs146016809	1	12373265	A	G	-0.195828	0.041049	1.84E-06	0.0214487	13607	TRUE	reported	igd	0.00166977	22.7552
eqtl-a-ENSG00000028137	TNFRSF1B	rs6684514	1	156255456	A	G	0.0826471	0.0131353	3.14E-10	0.287248	31298	TRUE	reported	igd	0.00126331	39.5865
eqtl-a-ENSG00000028137	TNFRSF1B	rs5746073	1	12268637	T	C	-0.160295	0.0317082	4.29E-07	0.0365013	24225	TRUE	reported	igd	0.00105384	25.5541
eqtl-a-ENSG00000028137	TNFRSF1B	rs1354034	3	56849749	C	T	-0.060517	0.0122398	7.65E-07	0.618137	31684	TRUE	reported	igd	0.000770959	24.4444
eqtl-a-ENSG00000028137	TNFRSF1B	rs149110519	6	144385777	T	C	0.157863	0.0266246	3.04E-09	0.0526158	25735	TRUE	reported	igd	0.0013642	35.1529
eqtl-a-ENSG00000028137	TNFRSF1B	rs56388170	7	28724374	T	G	0.0740399	0.0131125	1.64E-08	0.289189	31355	TRUE	reported	igd	0.00101581	31.8811
eqtl-a-ENSG00000028137	TNFRSF1B	rs8026803	15	80260014	C	T	-0.0696984	0.0137708	4.16E-07	0.247924	31684	TRUE	reported	igd	0.00080786	25.6153
eqtl-a-ENSG00000028137	TNFRSF1B	rs8082605	17	33864771	T	G	-0.145906	0.0291084	5.37E-07	0.0436372	29836	TRUE	reported	igd	0.000841402	25.1235
eqtl-a-ENSG00000029534	ANK1	rs12718597	7	50428428	A	C	0.0910168	0.0123354	1.60E-13	0.365482	31185	TRUE	reported	igd	0.00174274	54.4388
eqtl-a-ENSG00000029534	ANK1	rs11989912	8	41616478	A	G	-0.111735	0.0125468	5.31E-19	0.338027	31567	TRUE	reported	igd	0.00250605	79.3022
eqtl-a-ENSG00000029534	ANK1	rs4736819	8	41509915	T	C	0.249087	0.0117634	1.63E-99	0.543505	31566	TRUE	reported	igd	0.0140053	448.341
eqtl-a-ENSG00000029534	ANK1	rs10974808	9	4840380	G	A	-0.0822774	0.0172939	1.96E-06	0.137029	30165	TRUE	reported	igd	0.000749801	22.6332
eqtl-a-ENSG00000029534	ANK1	rs35033748	17	27179590	C	T	-0.066987	0.0144593	3.61E-06	0.215702	27324	TRUE	reported	igd	0.000784876	21.4612
eqtl-a-ENSG00000029534	ANK1	rs8073060	17	33875262	A	T	0.125453	0.0128753	1.96E-22	0.305723	31185	TRUE	reported	igd	0.00303516	94.9335
eqtl-a-ENSG00000029534	ANK1	rs12974711	19	11297258	C	T	0.115356	0.0244781	2.45E-06	0.0629954	31569	TRUE	reported	igd	0.000703006	22.2074
eqtl-a-ENSG00000029639	TFB1M	rs56238103	6	155556797	T	C	0.144952	0.0155952	1.48E-20	0.175598	31470	TRUE	reported	igd	0.00273766	86.3851
eqtl-a-ENSG00000029639	TFB1M	rs117819437	6	155452570	T	C	-0.18121	0.034957	2.17E-07	0.0298224	27495	TRUE	reported	igd	0.000976378	26.8698
eqtl-a-ENSG00000029639	TFB1M	rs138028287	6	156021514	C	T	-0.294297	0.0430039	7.72E-12	0.0194704	1926	TRUE	reported	igd	0.0237392	46.7848
eqtl-a-ENSG00000029639	TFB1M	rs9371371	6	155625104	G	A	-0.32241	0.0117645	2.38E-165	0.5836	31470	TRUE	reported	igd	0.0233094	751.004
eqtl-a-ENSG00000029725	RABEP1	rs62073600	17	4717255	C	T	-0.262473	0.0451963	6.34E-09	0.0176101	17206	TRUE	reported	igd	0.00195629	33.722
eqtl-a-ENSG00000029725	RABEP1	rs138742777	17	4863626	A	G	-0.338307	0.0452221	7.38E-14	0.0175616	19453	TRUE	reported	igd	0.00286871	55.9598
eqtl-a-ENSG00000029725	RABEP1	rs56343966	17	4958757	T	C	0.574702	0.0189343	1.00E-200	0.103458	30902	TRUE	reported	igd	0.0289496	921.21
eqtl-a-ENSG00000029725	RABEP1	rs78438561	17	5257792	G	T	0.589904	0.0372816	2.17E-56	0.0257023	31240	TRUE	reported	igd	0.00795053	250.349
eqtl-a-ENSG00000029725	RABEP1	rs57747791	17	5175454	T	A	0.602905	0.0181124	1.00E-200	0.112856	31569	TRUE	reported	igd	0.0339081	1107.95
eqtl-a-ENSG00000029725	RABEP1	rs192217367	17	4858330	G	A	-0.289961	0.0417811	3.92E-12	0.0206496	11879	TRUE	reported	igd	0.00403815	48.1555
eqtl-a-ENSG00000029725	RABEP1	rs150231236	17	5270691	C	T	-0.482544	0.0429623	2.84E-29	0.019398	19561	TRUE	reported	igd	0.0064079	126.14
eqtl-a-ENSG00000030110	BAK1	rs10947433	6	33689629	A	G	-0.303259	0.0236945	1.66E-37	0.0668383	14263	TRUE	reported	igd	0.0113543	163.784
eqtl-a-ENSG00000030110	BAK1	rs2147428	6	33893513	G	T	-0.220235	0.0304259	4.55E-13	0.9603	13432	TRUE	reported	igd	0.00388557	52.3867
eqtl-a-ENSG00000030110	BAK1	rs78117618	6	33895406	T	C	0.358777	0.0345962	3.39E-25	0.0302896	14263	TRUE	reported	igd	0.00748375	107.53
eqtl-a-ENSG00000030110	BAK1	rs73737925	6	33017014	A	G	0.216743	0.0445607	1.15E-06	0.0181388	2122	TRUE	reported	igd	0.0110262	23.6361
eqtl-a-ENSG00000030110	BAK1	rs35144104	6	33463961	T	C	-0.409263	0.0120743	1.00E-200	0.3409	14263	TRUE	reported	igd	0.0745461	1148.74
eqtl-a-ENSG00000030110	BAK1	rs191549504	6	33411673	C	T	0.381227	0.0464401	2.23E-16	0.0166232	11159	TRUE	reported	igd	0.00600262	67.3757
eqtl-a-ENSG00000030582	GRN	rs1375493	2	182323766	A	G	0.0632494	0.0119938	1.34E-07	0.565077	31569	TRUE	reported	igd	0.000880149	27.8081
eqtl-a-ENSG00000030582	GRN	rs7563201	2	43561780	A	G	-0.109038	0.011895	4.87E-20	0.466469	31240	TRUE	reported	igd	0.00268256	84.0232
eqtl-a-ENSG00000030582	GRN	rs28498283	2	43360065	T	A	0.0783638	0.0136513	9.45E-09	0.254318	26953	TRUE	reported	igd	0.00122108	32.9496
eqtl-a-ENSG00000030582	GRN	rs13062095	3	101267385	C	T	0.057122	0.0124682	4.62E-06	0.350092	31569	TRUE	reported	igd	0.000664431	20.988
eqtl-a-ENSG00000030582	GRN	rs149110519	6	144385777	T	C	-0.205097	0.0266018	1.26E-14	0.0526158	25735	TRUE	reported	igd	0.00230447	59.4378
eqtl-a-ENSG00000030582	GRN	rs149007767	7	50370254	T	C	-0.207559	0.0165899	6.47E-36	0.149708	30077	TRUE	reported	igd	0.00517734	156.519
eqtl-a-ENSG00000030582	GRN	rs56388170	7	28724374	T	G	-0.0623064	0.0131169	2.03E-06	0.289189	31355	TRUE	reported	igd	0.000719091	22.5619
eqtl-a-ENSG00000030582	GRN	rs11641016	16	86014881	G	C	0.0745856	0.0146519	3.57E-07	0.207945	31569	TRUE	reported	igd	0.000820172	25.9116
eqtl-a-ENSG00000030582	GRN	rs114641762	17	42417164	A	C	0.478479	0.0203497	3.02E-122	0.0905088	28465	TRUE	reported	igd	0.0190522	552.814
eqtl-a-ENSG00000030582	GRN	rs12451763	17	42490912	T	C	-0.24202	0.0360798	1.97E-11	0.0279042	27921	TRUE	reported	igd	0.00160896	44.9928
eqtl-a-ENSG00000030582	GRN	rs9979383	21	36715761	T	C	-0.0565982	0.0123704	4.76E-06	0.637322	31684	TRUE	reported	igd	0.000660254	20.932
eqtl-a-ENSG00000031081	ARHGAP31	rs11914541	3	119023438	G	A	-0.27122	0.013749	1.27E-86	0.239931	26107	TRUE	reported	igd	0.0146865	389.106
eqtl-a-ENSG00000031081	ARHGAP31	rs76136755	3	118738066	C	T	-0.190172	0.0281427	1.40E-11	0.0467688	26108	TRUE	reported	igd	0.00174594	45.6592
eqtl-a-ENSG00000031081	ARHGAP31	rs34844599	3	119252208	C	T	-0.0938406	0.0157559	2.58E-09	0.171877	26100	TRUE	reported	igd	0.00135727	35.4701
eqtl-a-ENSG00000031691	CENPQ	rs1532331	5	43116830	T	G	0.062016	0.01279	1.24E-06	0.683885	31684	TRUE	reported	igd	0.000741488	23.5093
eqtl-a-ENSG00000031691	CENPQ	rs78140402	6	50225824	C	A	-0.20654	0.0306403	1.57E-11	0.0391426	30546	TRUE	reported	igd	0.00148533	45.4354
eqtl-a-ENSG00000031691	CENPQ	rs9367361	6	49522865	T	G	0.0914566	0.0130699	2.61E-12	0.2918	31684	TRUE	reported	igd	0.00154303	48.9619
eqtl-a-ENSG00000031691	CENPQ	rs6938215	6	49054765	A	G	-0.389617	0.0118751	1.00E-200	0.628854	31671	TRUE	reported	igd	0.0328718	1076.4
eqtl-a-ENSG00000032389	EIPR1	rs76494865	2	3191204	A	G	-0.392082	0.0172598	3.10E-114	0.867811	25430	TRUE	reported	igd	0.0198889	515.998
eqtl-a-ENSG00000032389	EIPR1	rs896223	2	2708720	G	T	-0.0708607	0.0137679	2.65E-07	0.751942	31385	TRUE	reported	igd	0.000843309	26.4879
eqtl-a-ENSG00000032389	EIPR1	rs62121463	2	3273086	A	G	0.118859	0.0118614	1.24E-23	0.499508	22148	TRUE	reported	igd	0.00451329	100.404
eqtl-a-ENSG00000032742	IFT88	rs9552218	13	21082931	T	C	-0.106478	0.0121767	2.25E-18	0.611256	25056	TRUE	reported	igd	0.00304246	76.4585
eqtl-a-ENSG00000032742	IFT88	rs7999297	13	21122165	G	A	0.377753	0.0114751	1.00E-200	0.512877	28916	TRUE	reported	igd	0.0361232	1083.61
eqtl-a-ENSG00000032742	IFT88	rs9316031	13	21526636	T	C	-0.128229	0.0203691	3.07E-10	0.0939695	31557	TRUE	reported	igd	0.00125426	39.6279
eqtl-a-ENSG00000033100	CHPF2	rs921987	7	150933283	A	G	-0.273462	0.0118712	2.04E-117	0.411985	31684	TRUE	reported	igd	0.0164722	530.612
eqtl-a-ENSG00000033100	CHPF2	rs3789818	7	150971430	C	T	-0.0660581	0.0124466	1.11E-07	0.647643	31016	TRUE	reported	igd	0.000907341	28.1658
eqtl-a-ENSG00000033100	CHPF2	rs3782123	11	205198	A	C	-0.0612524	0.0131246	3.06E-06	0.711357	31684	TRUE	reported	igd	0.000686967	21.7794
eqtl-a-ENSG00000033122	LRRC7	rs11808152	1	70240333	G	A	-0.258645	0.0334171	9.94E-15	0.0326535	17597	TRUE	reported	igd	0.00339278	59.8992
eqtl-a-ENSG00000033122	LRRC7	rs6684722	1	69900575	T	C	-0.0576621	0.0124788	3.83E-06	0.651208	18578	TRUE	reported	igd	0.00114799	21.3495
eqtl-a-ENSG00000033122	LRRC7	rs12049210	1	69988363	G	A	-0.402618	0.0127191	1.00E-200	0.713417	18572	TRUE	reported	igd	0.051191	1001.91
eqtl-a-ENSG00000033122	LRRC7	rs61782217	1	70083457	A	G	-0.193088	0.0241965	1.46E-15	0.0643767	18578	TRUE	reported	igd	0.00341602	63.6735
eqtl-a-ENSG00000033170	FUT8	rs2941740	6	152009638	G	A	0.0564114	0.0120029	2.60E-06	0.43285	31300	TRUE	reported	igd	0.000705197	22.0868
eqtl-a-ENSG00000033170	FUT8	rs11158592	14	65859968	T	G	0.401976	0.011418	1.00E-200	0.514918	30280	TRUE	reported	igd	0.0393226	1239.34
eqtl-a-ENSG00000033170	FUT8	rs1760981	14	65653895	G	T	-0.114849	0.0134773	1.57E-17	0.263407	31684	TRUE	reported	igd	0.00228673	72.6141
eqtl-a-ENSG00000033627	ATP6V0A1	rs17081935	4	57823476	T	C	0.157911	0.0147477	9.40E-27	0.202608	31300	TRUE	reported	igd	0.00364959	114.643
eqtl-a-ENSG00000033627	ATP6V0A1	rs149110519	6	144385777	T	C	-0.139304	0.0266319	1.69E-07	0.0526158	25735	TRUE	reported	igd	0.00106203	27.3583
eqtl-a-ENSG00000033627	ATP6V0A1	rs6986779	8	142337790	T	C	-0.0759969	0.0124624	1.07E-09	0.349935	24943	TRUE	reported	igd	0.00148865	37.1838
eqtl-a-ENSG00000033627	ATP6V0A1	rs10098310	8	130613614	A	G	-0.0613258	0.0120287	3.43E-07	0.575007	31569	TRUE	reported	igd	0.00082268	25.9909
eqtl-a-ENSG00000033627	ATP6V0A1	rs3760387	17	40608536	T	G	0.312016	0.0230779	1.19E-41	0.0706528	31684	TRUE	reported	igd	0.00573618	182.782
eqtl-a-ENSG00000033627	ATP6V0A1	rs117107843	17	40380203	A	G	-0.267076	0.0483666	3.35E-08	0.0153453	23680	TRUE	reported	igd	0.00128599	30.4889
eqtl-a-ENSG00000033800	PIAS1	rs149007767	7	50370254	T	C	-0.0906729	0.0166641	5.29E-08	0.149708	30077	TRUE	reported	igd	0.000983398	29.6048
eqtl-a-ENSG00000033800	PIAS1	rs436903	15	68213895	A	G	0.0813024	0.0121233	1.99E-11	0.598734	30902	TRUE	reported	igd	0.00145327	44.9715
eqtl-a-ENSG00000033800	PIAS1	rs7179875	15	68324830	A	G	-0.361598	0.0115772	1.00E-200	0.447129	30902	TRUE	reported	igd	0.0306027	975.477
eqtl-a-ENSG00000033800	PIAS1	rs11072006	15	68619631	A	T	-0.163748	0.0156659	1.43E-25	0.826759	31567	TRUE	reported	igd	0.00344911	109.248
eqtl-a-ENSG00000034053	APBA2	rs4705862	5	131813219	T	A	-0.0560059	0.0119788	2.93E-06	0.440695	31684	TRUE	reported	igd	0.000689448	21.8582
eqtl-a-ENSG00000034053	APBA2	rs7763262	6	32424882	C	T	0.0809917	0.012601	1.30E-10	0.666017	30211	TRUE	reported	igd	0.00136557	41.3088
eqtl-a-ENSG00000034053	APBA2	rs9420589	10	94450233	T	G	0.0669643	0.0120132	2.49E-08	0.428682	31484	TRUE	reported	igd	0.000985941	31.07
eqtl-a-ENSG00000034053	APBA2	rs4766578	12	111904371	A	T	-0.0720764	0.0119111	1.44E-09	0.531061	28417	TRUE	reported	igd	0.0012869	36.6144
eqtl-a-ENSG00000034053	APBA2	rs28628664	15	29359671	T	C	-0.0986759	0.0164941	2.20E-09	0.153413	31067	TRUE	reported	igd	0.00115071	35.788
eqtl-a-ENSG00000034053	APBA2	rs12101582	15	29034720	C	G	-0.0701118	0.0119031	3.86E-09	0.475556	24814	TRUE	reported	igd	0.00139624	34.6918
eqtl-a-ENSG00000034053	APBA2	rs1540642	15	29234864	C	T	0.407409	0.0174392	1.05E-120	0.128705	31185	TRUE	reported	igd	0.0172	545.733
eqtl-a-ENSG00000034053	APBA2	rs10782001	16	30942625	A	G	0.0681067	0.0122263	2.54E-08	0.616392	31185	TRUE	reported	igd	0.000994058	31.0286
eqtl-a-ENSG00000034152	MAP2K3	rs3811444	1	248039451	T	C	-0.172202	0.012502	3.65E-43	0.337611	31470	TRUE	reported	igd	0.00599253	189.71
eqtl-a-ENSG00000034152	MAP2K3	rs1668871	1	205237137	C	T	0.0887105	0.0122342	4.14E-13	0.380783	31470	TRUE	reported	igd	0.00166793	52.574
eqtl-a-ENSG00000034152	MAP2K3	rs766432	2	60719970	A	C	-0.0930567	0.016465	1.59E-08	0.845872	31086	TRUE	reported	igd	0.00102651	31.9407
eqtl-a-ENSG00000034152	MAP2K3	rs74417235	5	154027216	G	A	-0.109836	0.0201927	5.34E-08	0.0958886	31470	TRUE	reported	igd	0.000939282	29.5851
eqtl-a-ENSG00000034152	MAP2K3	rs875741	5	173287851	A	G	0.110495	0.012132	8.42E-20	0.396388	31470	TRUE	reported	igd	0.00262894	82.9455
eqtl-a-ENSG00000034152	MAP2K3	rs12212092	6	30128442	T	C	-0.194906	0.0235622	1.32E-16	0.068141	26198	TRUE	reported	igd	0.00260506	68.4204
eqtl-a-ENSG00000034152	MAP2K3	rs706027	7	16699977	T	A	0.0591616	0.0122462	1.36E-06	0.380888	31355	TRUE	reported	igd	0.000743785	23.3372
eqtl-a-ENSG00000034152	MAP2K3	rs6592965	7	50427982	A	G	0.363133	0.0115676	1.00E-200	0.449532	31470	TRUE	reported	igd	0.0303639	985.411
eqtl-a-ENSG00000034152	MAP2K3	rs7314031	12	112830579	G	T	0.0954539	0.0200694	1.97E-06	0.0972673	31355	TRUE	reported	igd	0.000720939	22.6199
eqtl-a-ENSG00000034152	MAP2K3	rs8013143	14	23494277	G	A	0.0670018	0.013173	3.65E-07	0.284972	31132	TRUE	reported	igd	0.000830301	25.8688
eqtl-a-ENSG00000034152	MAP2K3	rs111775488	16	242898	C	G	-0.114482	0.0241609	2.15E-06	0.0647827	27070	TRUE	reported	igd	0.000828705	22.45
eqtl-a-ENSG00000034152	MAP2K3	rs4986004	17	21178335	C	A	-0.0918655	0.0125847	2.88E-13	0.33516	31141	TRUE	reported	igd	0.00170822	53.2833
eqtl-a-ENSG00000034152	MAP2K3	rs11079018	17	40005650	G	A	0.125783	0.0222779	1.64E-08	0.922832	31355	TRUE	reported	igd	0.00101566	31.8763
eqtl-a-ENSG00000034152	MAP2K3	rs35033748	17	27179590	C	T	-0.195884	0.014376	2.81E-42	0.215702	27110	TRUE	reported	igd	0.00680187	185.648
eqtl-a-ENSG00000034152	MAP2K3	rs7679	20	44576502	C	T	0.0753605	0.0153565	9.23E-07	0.183703	31001	TRUE	reported	igd	0.000776229	24.081
eqtl-a-ENSG00000034152	MAP2K3	rs6014993	20	55991637	G	A	0.0654117	0.011893	3.80E-08	0.490224	26118	TRUE	reported	igd	0.00115687	30.2479
eqtl-a-ENSG00000034713	GABARAPL2	rs3811444	1	248039451	T	C	-0.0594647	0.0125758	2.26E-06	0.337611	31644	TRUE	reported	igd	0.000706072	22.3573
eqtl-a-ENSG00000034713	GABARAPL2	rs17423390	1	22014471	T	G	0.0554686	0.0119434	3.41E-06	0.454771	31644	TRUE	reported	igd	0.000681163	21.5681
eqtl-a-ENSG00000034713	GABARAPL2	rs4888448	16	75734418	G	A	-0.314053	0.0241154	9.06E-39	0.0643262	31525	TRUE	reported	igd	0.00535096	169.586
eqtl-a-ENSG00000034713	GABARAPL2	rs728872	16	75545725	G	A	-0.0870482	0.0121306	7.18E-13	0.399257	28039	TRUE	reported	igd	0.00183314	51.4901
eqtl-a-ENSG00000034713	GABARAPL2	rs8073060	17	33875262	A	T	-0.066959	0.0129063	2.12E-07	0.305723	31145	TRUE	reported	igd	0.000863477	26.9145
eqtl-a-ENSG00000034713	GABARAPL2	rs6084653	20	4157072	G	C	0.0643129	0.012341	1.88E-07	0.36636	31529	TRUE	reported	igd	0.00086062	27.1561
eqtl-a-ENSG00000034713	GABARAPL2	rs7444	22	21976934	C	T	-0.0749093	0.0142127	1.36E-07	0.226173	31644	TRUE	reported	igd	0.000877093	27.7774
eqtl-a-ENSG00000035115	SH3YL1	rs12714397	2	23368	A	C	0.451343	0.0127628	1.00E-200	0.275878	17341	TRUE	reported	igd	0.0672674	1250.46
eqtl-a-ENSG00000035115	SH3YL1	rs7591830	2	659381	G	C	-0.173908	0.0146778	2.19E-32	0.204713	30557	TRUE	reported	igd	0.00457315	140.375
eqtl-a-ENSG00000035115	SH3YL1	rs6754607	2	310687	G	A	-0.405346	0.0155787	3.01E-149	0.832749	30746	TRUE	reported	igd	0.0215448	676.957
eqtl-a-ENSG00000035115	SH3YL1	rs6734782	2	661048	C	A	0.146709	0.0205751	1.00E-12	0.908195	31016	TRUE	reported	igd	0.00163656	50.8395
eqtl-a-ENSG00000035115	SH3YL1	rs11920354	3	47262246	A	C	-0.0699535	0.0122937	1.27E-08	0.372903	28917	TRUE	reported	igd	0.00111844	32.376
eqtl-a-ENSG00000035115	SH3YL1	rs11713169	3	173384589	C	A	0.0797482	0.0165162	1.38E-06	0.153077	30126	TRUE	reported	igd	0.000773293	23.3127
eqtl-a-ENSG00000035115	SH3YL1	rs116953792	10	95463026	T	G	0.177803	0.0375382	2.18E-06	0.0257625	29277	TRUE	reported	igd	0.000765724	22.4337
eqtl-a-ENSG00000035403	VCL	rs826415	1	118153977	G	T	0.0836692	0.0128668	7.89E-11	0.308498	31569	TRUE	reported	igd	0.00133767	42.2827
eqtl-a-ENSG00000035403	VCL	rs1354034	3	56849749	C	T	0.392426	0.0117966	1.00E-200	0.618137	31684	TRUE	reported	igd	0.0337483	1106.56
eqtl-a-ENSG00000035403	VCL	rs114694170	5	88180196	C	T	0.128178	0.0267076	1.59E-06	0.0523176	30031	TRUE	reported	igd	0.000766398	23.0318
eqtl-a-ENSG00000035403	VCL	rs149110519	6	144385777	T	C	0.177302	0.0266159	2.71E-11	0.0526158	25735	TRUE	reported	igd	0.00172136	44.3722
eqtl-a-ENSG00000035403	VCL	rs10820606	9	99192919	C	A	0.13571	0.0139512	2.30E-22	0.236914	26161	TRUE	reported	igd	0.00360395	94.6166
eqtl-a-ENSG00000035403	VCL	rs61863650	10	76027514	T	G	0.182561	0.0122306	2.21E-50	0.370107	23725	TRUE	reported	igd	0.00930368	222.784
eqtl-a-ENSG00000035403	VCL	rs1403629	10	75773362	G	C	0.0966983	0.0126208	1.83E-14	0.668915	31017	TRUE	reported	igd	0.00188905	58.6997
eqtl-a-ENSG00000035403	VCL	rs149535156	10	76365432	G	A	0.192184	0.0366762	1.61E-07	0.0270127	24899	TRUE	reported	igd	0.00110155	27.4556
eqtl-a-ENSG00000035403	VCL	rs2279648	10	75867193	T	G	-0.706367	0.0169752	1.00E-200	0.125164	31684	TRUE	reported	igd	0.0518182	1731.42
eqtl-a-ENSG00000035403	VCL	rs505404	11	243268	G	T	0.157545	0.0142589	2.22E-28	0.222031	31569	TRUE	reported	igd	0.00385212	122.07
eqtl-a-ENSG00000035403	VCL	rs11553699	12	122216910	G	A	0.181535	0.0189886	1.18E-21	0.10963	30031	TRUE	reported	igd	0.00303421	91.3915
eqtl-a-ENSG00000035403	VCL	rs10876550	12	54712308	A	G	0.109414	0.0120663	1.21E-19	0.590064	31684	TRUE	reported	igd	0.0025884	82.2186
eqtl-a-ENSG00000035403	VCL	rs8082605	17	33864771	T	G	0.248389	0.0290592	1.26E-17	0.0436372	29836	TRUE	reported	igd	0.00244284	73.0581
eqtl-a-ENSG00000035403	VCL	rs145171343	17	33886764	T	C	0.455596	0.0508421	3.22E-19	0.0138172	20854	TRUE	reported	igd	0.00383579	80.2918
eqtl-a-ENSG00000035403	VCL	rs11082304	18	20720973	T	G	0.0680852	0.0118899	1.03E-08	0.50307	31300	TRUE	reported	igd	0.00104653	32.7885
eqtl-a-ENSG00000035403	VCL	rs2113036	19	16217453	C	T	-0.0585982	0.0126732	3.77E-06	0.327438	27822	TRUE	reported	igd	0.000767846	21.3779
eqtl-a-ENSG00000035403	VCL	rs4814779	20	1923271	A	C	-0.0751022	0.0131461	1.11E-08	0.286694	31684	TRUE	reported	igd	0.00102902	32.635
eqtl-a-ENSG00000035403	VCL	rs11696739	20	1600925	A	G	-0.0659316	0.0123467	9.29E-08	0.365478	31684	TRUE	reported	igd	0.000899197	28.514
eqtl-a-ENSG00000035664	DAPK2	rs9880192	3	128297569	C	G	0.0697888	0.0121723	9.86E-09	0.392874	31355	TRUE	reported	igd	0.00104728	32.8699
eqtl-a-ENSG00000035664	DAPK2	rs741738	11	309508	A	G	-0.0714437	0.0149966	1.90E-06	0.195461	17764	TRUE	reported	igd	0.00127599	22.6931
eqtl-a-ENSG00000035664	DAPK2	rs28804800	15	63763067	G	C	-0.0795222	0.0166818	1.87E-06	0.149412	25512	TRUE	reported	igd	0.000889938	22.7225
eqtl-a-ENSG00000035664	DAPK2	rs113453908	15	64159176	T	C	0.114288	0.0153574	9.93E-14	0.183153	25524	TRUE	reported	igd	0.00216509	55.3773
eqtl-a-ENSG00000035664	DAPK2	rs332280	15	64314274	T	C	0.343563	0.0164829	1.74E-96	0.85144	31352	TRUE	reported	igd	0.013668	434.428
eqtl-a-ENSG00000035664	DAPK2	rs4794822	17	38156712	T	C	-0.0762182	0.0122441	4.82E-10	0.380161	30971	TRUE	reported	igd	0.00124958	38.7468
eqtl-a-ENSG00000035681	NSMAF	rs1874124	1	220975337	T	C	-0.0880843	0.0167869	1.54E-07	0.147096	31239	TRUE	reported	igd	0.000880595	27.5314
eqtl-a-ENSG00000035681	NSMAF	rs6426558	1	227175367	T	G	0.0575666	0.0119235	1.38E-06	0.464662	31569	TRUE	reported	igd	0.000737823	23.3081
eqtl-a-ENSG00000035681	NSMAF	rs7568458	2	85788175	A	T	0.110652	0.011924	1.70E-20	0.451312	31569	TRUE	reported	igd	0.00272039	86.1087
eqtl-a-ENSG00000035681	NSMAF	rs149007767	7	50370254	T	C	0.0839166	0.0166667	4.78E-07	0.149708	30077	TRUE	reported	igd	0.000842163	25.3494
eqtl-a-ENSG00000035681	NSMAF	rs7010991	8	59037323	G	A	-0.057378	0.0125578	4.90E-06	0.660331	31355	TRUE	reported	igd	0.000665377	20.8755
eqtl-a-ENSG00000035681	NSMAF	rs149202268	8	59573674	A	G	-0.205344	0.0394952	2.00E-07	0.0232041	24425	TRUE	reported	igd	0.0011055	27.0296
eqtl-a-ENSG00000035681	NSMAF	rs74884939	8	59344064	C	T	0.33068	0.0402513	2.11E-16	0.0222553	28620	TRUE	reported	igd	0.00235268	67.4879
eqtl-a-ENSG00000035681	NSMAF	rs7839850	8	59087582	A	C	-0.147328	0.0313391	2.59E-06	0.0374108	29453	TRUE	reported	igd	0.000749795	22.0988
eqtl-a-ENSG00000035681	NSMAF	rs10106272	8	59418851	C	T	0.462693	0.0122853	1.00E-200	0.308354	31684	TRUE	reported	igd	0.0428503	1418.36
eqtl-a-ENSG00000035681	NSMAF	rs12458462	18	77472436	A	C	-0.0636666	0.0122072	1.83E-07	0.38712	31569	TRUE	reported	igd	0.000860907	27.1997
eqtl-a-ENSG00000035687	ADSS2	rs72765888	1	244461792	G	T	-0.635376	0.0155668	1.00E-200	0.154672	30277	TRUE	reported	igd	0.052154	1665.84
eqtl-a-ENSG00000035687	ADSS2	rs12136230	1	244384984	C	T	-0.0566373	0.0122685	3.90E-06	0.622505	30266	TRUE	reported	igd	0.000703658	21.3105
eqtl-a-ENSG00000035687	ADSS2	rs10754823	1	244416723	G	T	0.159766	0.0120889	7.09E-40	0.602826	30054	TRUE	reported	igd	0.00577798	174.649
eqtl-a-ENSG00000035687	ADSS2	rs4658419	1	244532219	T	A	-0.129075	0.0137371	5.67E-21	0.751897	30601	TRUE	reported	igd	0.00287679	88.2807
eqtl-a-ENSG00000035687	ADSS2	rs900892	1	244512342	G	A	0.110358	0.01318	5.62E-17	0.283001	27015	TRUE	reported	igd	0.00258849	70.1043
eqtl-a-ENSG00000035720	STAP1	rs6679677	1	114303808	A	C	-0.0897684	0.0192368	3.06E-06	0.107034	24507	TRUE	reported	igd	0.00088778	21.7744
eqtl-a-ENSG00000035720	STAP1	rs7681618	4	68314440	G	A	-0.156049	0.0120833	3.74E-38	0.601094	21335	TRUE	reported	igd	0.00775669	166.767
eqtl-a-ENSG00000035720	STAP1	rs4241679	4	68259882	A	T	-0.0947209	0.0121995	8.22E-15	0.614011	26408	TRUE	reported	igd	0.00227762	60.2802
eqtl-a-ENSG00000035720	STAP1	rs17056278	5	158252438	G	C	-0.133083	0.0244103	4.98E-08	0.0633351	26295	TRUE	reported	igd	0.00112911	29.7212
eqtl-a-ENSG00000035720	STAP1	rs34794906	6	31237858	C	T	-0.0796374	0.012846	5.66E-10	0.310471	22220	TRUE	reported	igd	0.00172665	38.429
eqtl-a-ENSG00000035720	STAP1	rs10098310	8	130613614	A	G	0.0627496	0.0120281	1.82E-07	0.575007	26295	TRUE	reported	igd	0.00103396	27.2142
eqtl-a-ENSG00000035720	STAP1	rs8067378	17	38051348	G	A	-0.102527	0.0118723	5.84E-18	0.497388	26026	TRUE	reported	igd	0.00285731	74.5716
eqtl-a-ENSG00000035720	STAP1	rs4810485	20	44747947	G	T	-0.0827733	0.0136698	1.40E-09	0.746826	26026	TRUE	reported	igd	0.00140682	36.6626
eqtl-a-ENSG00000035862	TIMP2	rs13062095	3	101267385	C	T	-0.0782408	0.0124601	3.40E-10	0.350092	26280	TRUE	reported	igd	0.00149812	39.4267
eqtl-a-ENSG00000035862	TIMP2	rs149110519	6	144385777	T	C	0.239496	0.0265814	2.06E-19	0.0526158	20446	TRUE	reported	igd	0.00395468	81.1705
eqtl-a-ENSG00000035862	TIMP2	rs10098310	8	130613614	A	G	-0.0623451	0.0120283	2.18E-07	0.575007	26280	TRUE	reported	igd	0.00102124	26.8635
eqtl-a-ENSG00000035862	TIMP2	rs1384364	17	76852828	G	A	0.469469	0.0152049	1.00E-200	0.826299	26395	TRUE	reported	igd	0.0348591	953.265
eqtl-a-ENSG00000035862	TIMP2	rs138905266	17	77133547	T	C	-0.248649	0.04235	4.32E-09	0.0201069	15875	TRUE	reported	igd	0.00216676	34.4677
eqtl-a-ENSG00000035862	TIMP2	rs6501264	17	76904160	T	C	-0.0962231	0.0119441	7.87E-16	0.446762	25942	TRUE	reported	igd	0.00249553	64.8961
eqtl-a-ENSG00000036448	MYOM2	rs159963	1	8504421	A	C	-0.0680019	0.0119903	1.42E-08	0.564555	31569	TRUE	reported	igd	0.00101784	32.1628
eqtl-a-ENSG00000036448	MYOM2	rs2147904	1	42371414	C	T	0.056044	0.0119369	2.67E-06	0.542269	31569	TRUE	reported	igd	0.000697768	22.0418
eqtl-a-ENSG00000036448	MYOM2	rs17428931	4	38689042	G	A	-0.111316	0.0235654	2.31E-06	0.0683603	31684	TRUE	reported	igd	0.000703752	22.312
eqtl-a-ENSG00000036448	MYOM2	rs62478453	8	2066477	G	A	1.02396	0.0202004	1.00E-200	0.0798105	31569	TRUE	reported	igd	0.0752665	2569.32
eqtl-a-ENSG00000036448	MYOM2	rs71519834	8	2226119	G	A	0.611146	0.0372353	1.54E-60	0.025733	24719	TRUE	reported	igd	0.0107806	269.367
eqtl-a-ENSG00000036448	MYOM2	rs186777105	8	2114805	G	A	-0.449279	0.0357709	3.50E-36	0.0281717	23196	TRUE	reported	igd	0.00675485	157.738
eqtl-a-ENSG00000036448	MYOM2	rs750318	8	2966852	C	T	-0.0985984	0.016477	2.18E-09	0.846199	31684	TRUE	reported	igd	0.00112889	35.806
eqtl-a-ENSG00000036448	MYOM2	rs4876254	8	1971299	A	G	0.126651	0.0119597	3.32E-26	0.56555	31017	TRUE	reported	igd	0.00360255	112.137
eqtl-a-ENSG00000036448	MYOM2	rs3824184	8	2046002	A	G	0.59767	0.0161971	1.00E-200	0.143833	31564	TRUE	reported	igd	0.0413537	1361.51
eqtl-a-ENSG00000036448	MYOM2	rs17693117	8	2391533	T	C	-0.258315	0.044624	7.09E-09	0.0180736	23970	TRUE	reported	igd	0.00139601	33.5063
eqtl-a-ENSG00000036448	MYOM2	rs58084828	8	2522583	A	C	-0.0978034	0.0118994	2.05E-16	0.53192	26065	TRUE	reported	igd	0.00258509	67.5499
eqtl-a-ENSG00000036448	MYOM2	rs111994531	8	2123793	G	A	-0.784235	0.0356929	5.36E-107	0.0276501	26395	TRUE	reported	igd	0.0179612	482.721
eqtl-a-ENSG00000036448	MYOM2	rs55908509	19	16442019	A	G	-0.0657076	0.0126612	2.11E-07	0.3284	22704	TRUE	reported	igd	0.00118485	26.9304
eqtl-a-ENSG00000036530	CYP46A1	rs28453840	2	136522941	A	G	0.065491	0.0127596	2.85E-07	0.68118	9103	TRUE	reported	igd	0.00288569	26.3387
eqtl-a-ENSG00000036530	CYP46A1	rs4385425	7	50307334	G	A	-0.0703076	0.0125422	2.07E-08	0.340901	14263	TRUE	reported	igd	0.00219832	31.4193
eqtl-a-ENSG00000036530	CYP46A1	rs12895121	14	100166714	G	C	-0.121756	0.012443	1.30E-22	0.349172	13755	TRUE	reported	igd	0.00691285	95.7343
eqtl-a-ENSG00000036565	SLC18A1	rs56268521	8	20130102	A	G	0.217138	0.02697	8.21E-16	0.051087	31529	TRUE	reported	igd	0.00205167	64.816
eqtl-a-ENSG00000036565	SLC18A1	rs78299715	8	19905904	G	C	0.159939	0.0225041	1.19E-12	0.0753794	31196	TRUE	reported	igd	0.00161653	50.5077
eqtl-a-ENSG00000036565	SLC18A1	rs73210887	8	20010261	T	G	0.432951	0.0114286	1.00E-200	0.438179	31191	TRUE	reported	igd	0.0439872	1435.04
eqtl-a-ENSG00000037042	TUBG2	rs149290349	2	43451957	A	G	-0.110351	0.0223986	8.36E-07	0.0763089	22063	TRUE	reported	igd	0.00109893	24.2701
eqtl-a-ENSG00000037042	TUBG2	rs62078424	17	40880264	T	C	0.164903	0.011842	4.44E-44	0.528637	26487	TRUE	reported	igd	0.00726786	193.898
eqtl-a-ENSG00000037042	TUBG2	rs259981	20	57748369	A	T	-0.0645331	0.0123197	1.62E-07	0.369389	24140	TRUE	reported	igd	0.00113536	27.4365
eqtl-a-ENSG00000037280	FLT4	rs2387281	5	179988283	T	C	-0.417708	0.018799	2.22E-109	0.891347	24875	TRUE	reported	igd	0.0194616	493.675
eqtl-a-ENSG00000037280	FLT4	rs35987647	5	180081196	A	G	-0.161291	0.0207339	7.30E-15	0.090181	19014	TRUE	reported	igd	0.00317252	60.508
eqtl-a-ENSG00000037280	FLT4	rs10062027	5	180099856	A	C	-0.0930456	0.0196556	2.20E-06	0.101934	22845	TRUE	reported	igd	0.000979946	22.4069
eqtl-a-ENSG00000037474	NSUN2	rs75506645	5	6573286	A	G	0.608485	0.0302964	1.01E-89	0.0390451	29265	TRUE	reported	igd	0.0135964	403.356
eqtl-a-ENSG00000037474	NSUN2	rs34565284	5	6948198	A	G	0.109511	0.0119303	4.35E-20	0.449012	31483	TRUE	reported	igd	0.00266917	84.253
eqtl-a-ENSG00000037474	NSUN2	rs77431911	5	6682677	G	C	-0.399371	0.0321819	2.31E-35	0.0350635	29659	TRUE	reported	igd	0.00516564	153.993
eqtl-a-ENSG00000037474	NSUN2	rs80037445	5	6575251	T	C	-0.560109	0.0505468	1.55E-28	0.0139392	24409	TRUE	reported	igd	0.00500528	122.778
eqtl-a-ENSG00000037474	NSUN2	rs80329314	5	6641556	T	C	-0.397721	0.0409237	2.51E-22	0.0214718	27197	TRUE	reported	igd	0.00346083	94.4442
eqtl-a-ENSG00000037474	NSUN2	rs3776448	5	6599940	T	C	0.705178	0.0162068	1.00E-200	0.137942	31684	TRUE	reported	igd	0.0563843	1893.11
eqtl-a-ENSG00000037474	NSUN2	rs575421	5	6585234	C	T	-0.671719	0.0180447	1.00E-200	0.888504	31345	TRUE	reported	igd	0.042337	1385.63
eqtl-a-ENSG00000037474	NSUN2	rs6936204	6	32217092	C	T	0.0634627	0.0125851	4.59E-07	0.663547	29827	TRUE	reported	igd	0.000851813	25.427
eqtl-a-ENSG00000037757	MRI1	rs34596409	19	13899223	A	G	-0.425201	0.01755	1.13E-129	0.126392	26318	TRUE	reported	igd	0.0218173	586.95
eqtl-a-ENSG00000037757	MRI1	rs435207	19	13865275	T	A	-0.363375	0.0115041	1.00E-200	0.503304	27564	TRUE	reported	igd	0.0349318	997.639
eqtl-a-ENSG00000037757	MRI1	rs383243	19	13858096	A	T	-0.115594	0.0129571	4.60E-19	0.299532	31354	TRUE	reported	igd	0.00253198	79.5843
eqtl-a-ENSG00000037897	METTL1	rs1532331	5	43116830	T	G	0.090371	0.012778	1.52E-12	0.683885	23429	TRUE	reported	igd	0.00213036	50.0144
eqtl-a-ENSG00000037897	METTL1	rs11786130	8	129004975	A	G	-0.0656237	0.0123853	1.17E-07	0.360244	23314	TRUE	reported	igd	0.00120273	28.0719
eqtl-a-ENSG00000037897	METTL1	rs10877016	12	58167992	G	A	0.150749	0.0125054	1.83E-33	0.339392	23313	TRUE	reported	igd	0.00619465	145.304
eqtl-a-ENSG00000038002	AGA	rs55894716	4	178336508	C	T	-0.762272	0.0232097	1.00E-200	0.065362	31237	TRUE	reported	igd	0.0333786	1078.58
eqtl-a-ENSG00000038002	AGA	rs4690512	4	178325212	G	A	-0.466003	0.014293	1.00E-200	0.797905	30902	TRUE	reported	igd	0.0332549	1062.92
eqtl-a-ENSG00000038002	AGA	rs141292540	4	178633310	T	C	-0.524498	0.0327652	1.12E-57	0.0335323	30543	TRUE	reported	igd	0.00831997	256.232
eqtl-a-ENSG00000038002	AGA	rs13131197	4	178895392	T	G	-0.123422	0.0118596	2.30E-25	0.492124	31231	TRUE	reported	igd	0.00345586	108.297
eqtl-a-ENSG00000038002	AGA	rs146343140	4	179229358	A	G	-0.220818	0.0396306	2.52E-08	0.0230353	20421	TRUE	reported	igd	0.001518	31.0431
eqtl-a-ENSG00000038427	VCAN	rs301797	1	8487323	A	C	0.06048	0.0128582	2.56E-06	0.310046	31569	TRUE	reported	igd	0.000700323	22.1226
eqtl-a-ENSG00000038427	VCAN	rs141094656	1	92753336	C	T	0.247321	0.0429779	8.70E-09	0.0195137	21629	TRUE	reported	igd	0.00152873	33.1125
eqtl-a-ENSG00000038427	VCAN	rs1375493	2	182323766	A	G	0.10899	0.0119705	8.63E-20	0.565077	31569	TRUE	reported	igd	0.00261908	82.8936
eqtl-a-ENSG00000038427	VCAN	rs9880192	3	128297569	C	G	-0.0797284	0.012168	5.66E-11	0.392874	31569	TRUE	reported	igd	0.00135812	42.9299
eqtl-a-ENSG00000038427	VCAN	rs309560	5	82832139	G	C	-0.0841617	0.0118825	1.41E-12	0.497509	31569	TRUE	reported	igd	0.00158658	50.1633
eqtl-a-ENSG00000038427	VCAN	rs7785014	7	137881690	C	T	0.10635	0.0126097	3.34E-17	0.668332	31240	TRUE	reported	igd	0.00227178	71.1275
eqtl-a-ENSG00000038427	VCAN	rs10098310	8	130613614	A	G	-0.0581952	0.0120298	1.32E-06	0.575007	31569	TRUE	reported	igd	0.000740755	23.4008
eqtl-a-ENSG00000038427	VCAN	rs10980797	9	113912553	G	A	-0.0926346	0.0118964	6.87E-15	0.472236	31569	TRUE	reported	igd	0.001917	60.63
eqtl-a-ENSG00000038427	VCAN	rs35979828	12	54685880	T	C	-0.165924	0.0256111	9.24E-11	0.0571059	29836	TRUE	reported	igd	0.00140479	41.9694
eqtl-a-ENSG00000038427	VCAN	rs1800973	12	69744014	A	C	0.122148	0.0239205	3.29E-07	0.0661727	28627	TRUE	reported	igd	0.000910041	26.0737
eqtl-a-ENSG00000038427	VCAN	rs7310615	12	111865049	G	C	0.0613135	0.0119259	2.73E-07	0.537476	28418	TRUE	reported	igd	0.00092925	26.4301
eqtl-a-ENSG00000038427	VCAN	rs77526211	13	40974023	A	G	0.161665	0.0292395	3.22E-08	0.0432109	29277	TRUE	reported	igd	0.00104307	30.5677
eqtl-a-ENSG00000038427	VCAN	rs8022179	14	103847287	A	T	0.0856936	0.0133535	1.39E-10	0.727869	30165	TRUE	reported	igd	0.00136336	41.1792
eqtl-a-ENSG00000038427	VCAN	rs424971	16	85946450	C	T	-0.0967559	0.0120247	8.51E-16	0.421674	31684	TRUE	reported	igd	0.00203929	64.7409
eqtl-a-ENSG00000038427	VCAN	rs2905424	19	19473445	C	T	-0.0606769	0.0128227	2.23E-06	0.686812	31683	TRUE	reported	igd	0.000706244	22.3903
eqtl-a-ENSG00000038945	MSR1	rs56388170	7	28724374	T	G	-0.0644736	0.0131161	8.85E-07	0.289189	31141	TRUE	reported	igd	0.000775327	24.1616
eqtl-a-ENSG00000038945	MSR1	rs73665242	8	16019984	C	A	-0.434991	0.0222759	6.40E-85	0.0751576	31352	TRUE	reported	igd	0.0120164	381.296
eqtl-a-ENSG00000038945	MSR1	rs75959292	8	16166251	C	T	0.429838	0.0452389	2.07E-21	0.0175051	27283	TRUE	reported	igd	0.00329806	90.2721
eqtl-a-ENSG00000038945	MSR1	rs822284	8	16510222	C	T	0.174256	0.0236286	1.65E-13	0.0678005	28703	TRUE	reported	igd	0.00189126	54.3838
eqtl-a-ENSG00000038945	MSR1	rs13260607	8	15544681	T	C	0.0878191	0.0187852	2.94E-06	0.112994	31026	TRUE	reported	igd	0.000703906	21.8534
eqtl-a-ENSG00000038945	MSR1	rs73191891	8	16375320	T	C	-0.395229	0.0127181	1.00E-200	0.287815	30532	TRUE	reported	igd	0.0306601	965.661
eqtl-a-ENSG00000038945	MSR1	rs35979828	12	54685880	T	C	-0.128979	0.0256261	4.82E-07	0.0571059	29622	TRUE	reported	igd	0.000854451	25.3305
eqtl-a-ENSG00000039068	CDH1	rs13300483	9	117643362	T	C	0.0684744	0.0137734	6.65E-07	0.247811	31470	TRUE	reported	igd	0.000784759	24.7142
eqtl-a-ENSG00000039068	CDH1	rs3785100	16	67997920	C	T	-0.104666	0.0171758	1.10E-09	0.139114	31077	TRUE	reported	igd	0.00119349	37.1321
eqtl-a-ENSG00000039068	CDH1	rs149146728	16	69409502	G	A	0.248353	0.0496389	5.64E-07	0.0145629	25324	TRUE	reported	igd	0.000987491	25.03
eqtl-a-ENSG00000039068	CDH1	rs36085011	16	68827720	A	G	0.224003	0.0330671	1.25E-11	0.0334074	29616	TRUE	reported	igd	0.00154709	45.8866
eqtl-a-ENSG00000039068	CDH1	rs11642362	16	68811307	C	T	0.337312	0.0116795	2.09E-183	0.569345	31467	TRUE	reported	igd	0.0258225	834.041
eqtl-a-ENSG00000039523	RIPOR1	rs1354034	3	56849749	C	T	-0.0686858	0.0122367	1.99E-08	0.618137	31684	TRUE	reported	igd	0.000993422	31.5049
eqtl-a-ENSG00000039523	RIPOR1	rs56330463	5	148200011	C	T	0.0596319	0.0120568	7.58E-07	0.582097	31569	TRUE	reported	igd	0.000774276	24.4605
eqtl-a-ENSG00000039523	RIPOR1	rs149007767	7	50370254	T	C	-0.135214	0.0166427	4.49E-16	0.149708	30077	TRUE	reported	igd	0.00218982	66.0035
eqtl-a-ENSG00000039523	RIPOR1	rs111893345	16	67607848	T	C	-0.502355	0.0208327	1.78E-128	0.0857429	31567	TRUE	reported	igd	0.0180871	581.437
eqtl-a-ENSG00000039523	RIPOR1	rs11649189	16	68466026	G	A	-0.0677528	0.0145991	3.47E-06	0.789914	31231	TRUE	reported	igd	0.000689155	21.5365
eqtl-a-ENSG00000039560	RAI14	rs13155753	5	34797943	G	A	-0.0662772	0.0119513	2.93E-08	0.449647	31558	TRUE	reported	igd	0.000973566	30.7518
eqtl-a-ENSG00000039560	RAI14	rs12153461	5	34541312	T	G	0.227909	0.0158144	4.39E-47	0.167713	31355	TRUE	reported	igd	0.00658027	207.678
eqtl-a-ENSG00000039560	RAI14	rs56142210	5	34743608	A	C	0.298323	0.0170926	3.24E-68	0.137628	31563	TRUE	reported	igd	0.00955889	304.6
eqtl-a-ENSG00000039650	PNKP	rs149110519	6	144385777	T	C	-0.143197	0.0266305	7.56E-08	0.0526158	24986	TRUE	reported	igd	0.00115587	28.9118
eqtl-a-ENSG00000039650	PNKP	rs149007767	7	50370254	T	C	0.121928	0.01665	2.43E-13	0.149708	29328	TRUE	reported	igd	0.00182517	53.6227
eqtl-a-ENSG00000039650	PNKP	rs4801820	19	50723415	A	C	-0.0623117	0.0123306	4.34E-07	0.632065	30298	TRUE	reported	igd	0.000842153	25.5354
eqtl-a-ENSG00000039650	PNKP	rs28413128	19	50300026	G	A	0.42704	0.0113992	1.00E-200	0.454777	23741	TRUE	reported	igd	0.0558145	1403.3
eqtl-a-ENSG00000039650	PNKP	rs16981493	19	50362286	C	T	-0.782562	0.033392	1.85E-121	0.0315762	29614	TRUE	reported	igd	0.0182085	549.191
eqtl-a-ENSG00000039650	PNKP	rs11554772	19	50434021	T	C	0.172546	0.0263775	6.09E-11	0.0536349	29086	TRUE	reported	igd	0.00146899	42.7871
eqtl-a-ENSG00000040275	SPDL1	rs113640400	5	168904051	C	T	-0.796944	0.0242304	1.00E-200	0.0595909	24110	TRUE	reported	igd	0.0429414	1081.68
eqtl-a-ENSG00000040275	SPDL1	rs140642519	5	169081212	A	G	0.336091	0.0375408	3.47E-19	0.0256513	20308	TRUE	reported	igd	0.00393123	80.1427
eqtl-a-ENSG00000040275	SPDL1	rs255738	5	168900699	C	G	-0.251199	0.0122906	7.65E-93	0.649127	24908	TRUE	reported	igd	0.0164941	417.691
eqtl-a-ENSG00000040633	PHF23	rs149007767	7	50370254	T	C	0.0987292	0.0166609	3.11E-09	0.149708	30077	TRUE	reported	igd	0.00116615	35.1128
eqtl-a-ENSG00000040633	PHF23	rs72837700	17	7112596	C	A	0.441846	0.0338683	6.71E-39	0.0315064	30546	TRUE	reported	igd	0.00554099	170.187
eqtl-a-ENSG00000040633	PHF23	rs1215	17	7163350	G	A	-0.373587	0.0167444	2.88E-110	0.142283	31684	TRUE	reported	igd	0.015468	497.756
eqtl-a-ENSG00000041353	RAB27B	rs1354034	3	56849749	C	T	0.378849	0.011828	1.00E-200	0.618137	31256	TRUE	reported	igd	0.0317797	1025.85
eqtl-a-ENSG00000041353	RAB27B	rs9399137	6	135419018	C	T	0.06989	0.0134829	2.18E-07	0.264393	31256	TRUE	reported	igd	0.000858928	26.868
eqtl-a-ENSG00000041353	RAB27B	rs342293	7	106372219	G	C	0.0879376	0.0119388	1.76E-13	0.450728	30872	TRUE	reported	igd	0.00175429	54.25
eqtl-a-ENSG00000041353	RAB27B	rs2236496	9	4844265	C	T	0.0827817	0.0146662	1.66E-08	0.207279	31256	TRUE	reported	igd	0.00101826	31.8571
eqtl-a-ENSG00000041353	RAB27B	rs10820606	9	99192919	C	A	0.137634	0.0139499	5.83E-23	0.236914	25848	TRUE	reported	igd	0.00375189	97.3365
eqtl-a-ENSG00000041353	RAB27B	rs11602954	11	202856	A	G	0.203135	0.0144671	8.75E-45	0.211758	25797	TRUE	reported	igd	0.00758457	197.139
eqtl-a-ENSG00000041353	RAB27B	rs35979828	12	54685880	T	C	0.167624	0.0256103	5.95E-11	0.0571059	29523	TRUE	reported	igd	0.00144895	42.8365
eqtl-a-ENSG00000041353	RAB27B	rs8073060	17	33875262	A	T	-0.105545	0.012888	2.62E-16	0.305723	30872	TRUE	reported	igd	0.00216769	67.0619
eqtl-a-ENSG00000041353	RAB27B	rs12969657	18	67536496	T	C	0.0605109	0.0118989	3.67E-07	0.516307	31256	TRUE	reported	igd	0.000826725	25.8598
eqtl-a-ENSG00000041353	RAB27B	rs7244800	18	52488869	A	G	0.207583	0.0133009	6.56E-55	0.26942	31256	TRUE	reported	igd	0.00773245	243.553
eqtl-a-ENSG00000041353	RAB27B	rs11872375	18	52559705	A	T	-0.0837254	0.0127024	4.36E-11	0.323557	30589	TRUE	reported	igd	0.00141828	43.4425
eqtl-a-ENSG00000041353	RAB27B	rs6136489	20	1923734	G	T	-0.0912073	0.0125022	2.98E-13	0.344366	30872	TRUE	reported	igd	0.00172097	53.218
eqtl-a-ENSG00000041353	RAB27B	rs156356	20	1819280	C	T	0.069733	0.0118931	4.54E-09	0.48686	30102	TRUE	reported	igd	0.00114076	34.3762
eqtl-a-ENSG00000041357	PSMA4	rs9264638	6	31238318	A	G	-0.150217	0.0126664	1.92E-32	0.677162	30832	TRUE	reported	igd	0.00454102	140.638
eqtl-a-ENSG00000041357	PSMA4	rs931794	15	78826180	A	G	-0.272231	0.0123913	5.62E-107	0.66408	31644	TRUE	reported	igd	0.0150237	482.63
eqtl-a-ENSG00000041357	PSMA4	rs1554377	15	78497593	C	T	0.0621781	0.0119438	1.93E-07	0.453531	31644	TRUE	reported	igd	0.00085571	27.0996
eqtl-a-ENSG00000041515	MYO16	rs58251014	13	109074098	T	G	-0.187936	0.0205619	6.23E-20	0.0917	26494	TRUE	reported	igd	0.00314325	83.5335
eqtl-a-ENSG00000041515	MYO16	rs2015775	13	108842155	A	C	0.0886372	0.0166392	9.98E-08	0.849731	9188	TRUE	reported	igd	0.00307898	28.3709
eqtl-a-ENSG00000041515	MYO16	rs9301290	13	109004653	G	C	0.145091	0.0132823	8.89E-28	0.274403	26605	TRUE	reported	igd	0.00446506	119.317
eqtl-a-ENSG00000041515	MYO16	rs9520836	13	108957063	G	A	0.568627	0.0129139	1.00E-200	0.248516	25942	TRUE	reported	igd	0.06954	1938.68
eqtl-a-ENSG00000041802	LSG1	rs6437393	3	194354509	T	G	-0.385149	0.0123822	1.00E-200	0.316214	25984	TRUE	reported	igd	0.0358987	967.45
eqtl-a-ENSG00000041802	LSG1	rs73890213	3	194418689	T	C	0.776544	0.0185044	1.00E-200	0.102479	26264	TRUE	reported	igd	0.0628398	1760.96
eqtl-a-ENSG00000041802	LSG1	rs2676886	3	194764287	C	T	0.0602222	0.0121745	7.55E-07	0.393145	26096	TRUE	reported	igd	0.000936764	24.4668
eqtl-a-ENSG00000041802	LSG1	rs4677623	3	194430723	T	G	-0.134763	0.0172687	6.01E-15	0.862937	20673	TRUE	reported	igd	0.00293725	60.8948
eqtl-a-ENSG00000041880	PARP3	rs62260389	3	51163442	G	T	0.094627	0.0165412	1.06E-08	0.15239	24873	TRUE	reported	igd	0.00131401	32.7236
eqtl-a-ENSG00000041880	PARP3	rs653178	12	112007756	T	C	-0.0647654	0.0119293	5.66E-08	0.539991	23129	TRUE	reported	igd	0.00127276	29.4726
eqtl-a-ENSG00000041880	PARP3	rs4788084	16	28539848	T	C	-0.0638176	0.0120483	1.18E-07	0.419635	26011	TRUE	reported	igd	0.00107747	28.0541
eqtl-a-ENSG00000041880	PARP3	rs199533	17	44828931	A	G	-0.0859646	0.0154515	2.64E-08	0.180697	23129	TRUE	reported	igd	0.00133647	30.95
eqtl-a-ENSG00000042062	RIPOR3	rs3896594	2	8762414	G	T	0.0618936	0.0122693	4.55E-07	0.377086	30872	TRUE	reported	igd	0.000823625	25.4462
eqtl-a-ENSG00000042062	RIPOR3	rs225245	17	33946107	G	A	-0.0651815	0.0119766	5.25E-08	0.440335	30543	TRUE	reported	igd	0.000968833	29.6178
eqtl-a-ENSG00000042062	RIPOR3	rs6084653	20	4157072	G	C	-0.0660076	0.0123404	8.84E-08	0.36636	30872	TRUE	reported	igd	0.000925896	28.6089
eqtl-a-ENSG00000042286	AIFM2	rs7903887	10	72145513	T	C	-0.0726422	0.0159028	4.93E-06	0.831869	31599	TRUE	reported	igd	0.000659889	20.8643
eqtl-a-ENSG00000042286	AIFM2	rs12781264	10	71706492	G	A	-0.0911419	0.0142561	1.62E-10	0.223945	31682	TRUE	reported	igd	0.00128843	40.8702
eqtl-a-ENSG00000042286	AIFM2	rs6480442	10	71900246	T	C	-0.313673	0.0120159	3.20E-150	0.373688	31565	TRUE	reported	igd	0.0211329	681.419
eqtl-a-ENSG00000042317	SPATA7	rs1532331	5	43116830	T	G	0.161028	0.0127286	1.11E-36	0.683885	31146	TRUE	reported	igd	0.00511227	160.035
eqtl-a-ENSG00000042317	SPATA7	rs35823815	14	88827433	A	G	0.394237	0.014628	5.58E-160	0.19577	29735	TRUE	reported	igd	0.0238449	726.299
eqtl-a-ENSG00000042317	SPATA7	rs73314274	14	88796823	A	G	0.184998	0.0240799	1.56E-14	0.0650713	31031	TRUE	reported	igd	0.00189847	59.0197
eqtl-a-ENSG00000042317	SPATA7	rs11627873	14	89331819	A	C	-0.0639073	0.0123729	2.40E-07	0.361994	31025	TRUE	reported	igd	0.000859158	26.6766
eqtl-a-ENSG00000042445	RETSAT	rs145297992	2	85619423	G	A	0.276345	0.0403246	7.23E-12	0.0222054	10658	TRUE	reported	igd	0.0043871	46.955
eqtl-a-ENSG00000042445	RETSAT	rs75935896	2	85140279	A	G	-0.122937	0.0255002	1.43E-06	0.0577172	10333	TRUE	reported	igd	0.00224427	23.2377
eqtl-a-ENSG00000042445	RETSAT	rs6718291	2	85521105	A	C	0.399322	0.0114249	1.00E-200	0.484706	13925	TRUE	reported	igd	0.0806539	1221.46
eqtl-a-ENSG00000042445	RETSAT	rs72843861	2	85808087	T	C	-0.259438	0.0214465	1.09E-33	0.0831367	14257	TRUE	reported	igd	0.0101599	146.317
eqtl-a-ENSG00000042493	CAPG	rs61326180	2	85534567	A	G	0.307356	0.0289857	2.87E-26	0.0437422	14262	TRUE	reported	igd	0.00782213	112.423
eqtl-a-ENSG00000042493	CAPG	rs139922251	2	85519840	A	C	-0.8631	0.0279953	1.00E-200	0.0443098	14253	TRUE	reported	igd	0.0625185	950.366
eqtl-a-ENSG00000042493	CAPG	rs139348324	2	85682100	T	C	-0.632993	0.0508126	1.27E-35	0.0137599	9924	TRUE	reported	igd	0.0153968	155.156
eqtl-a-ENSG00000042493	CAPG	rs11674612	2	85658232	G	A	0.378407	0.0121093	1.00E-200	0.344899	14166	TRUE	reported	igd	0.0644885	976.38
eqtl-a-ENSG00000042493	CAPG	rs1487630	4	38335823	T	C	0.105167	0.0197515	1.01E-07	0.100774	14263	TRUE	reported	igd	0.00198374	28.3464
eqtl-a-ENSG00000042753	AP2S1	rs6592965	7	50427982	A	G	-0.112642	0.011927	3.57E-21	0.449532	31684	TRUE	reported	igd	0.00280723	89.1889
eqtl-a-ENSG00000042753	AP2S1	rs1991866	8	130624105	C	G	-0.0572898	0.012059	2.03E-06	0.582429	31569	TRUE	reported	igd	0.000714432	22.5686
eqtl-a-ENSG00000042753	AP2S1	rs17564829	17	44006601	C	T	0.0743529	0.0150093	7.28E-07	0.194991	30872	TRUE	reported	igd	0.000794264	24.5384
eqtl-a-ENSG00000042753	AP2S1	rs57753335	19	47298001	C	T	0.090187	0.0143768	3.54E-10	0.218763	31270	TRUE	reported	igd	0.00125687	39.3492
eqtl-a-ENSG00000042753	AP2S1	rs311379	19	47441846	C	G	0.206088	0.0118867	2.44E-67	0.567241	31562	TRUE	reported	igd	0.00943413	300.577
eqtl-a-ENSG00000042753	AP2S1	rs6084653	20	4157072	G	C	0.0564579	0.0123438	4.79E-06	0.36636	31569	TRUE	reported	igd	0.000662221	20.9182
eqtl-a-ENSG00000042832	TG	rs150349565	8	133685503	T	C	0.389469	0.054864	1.26E-12	0.0118673	9204	TRUE	reported	igd	0.00544531	50.3821
eqtl-a-ENSG00000042832	TG	rs2069568	8	134108453	T	C	-0.100129	0.0118935	3.80E-17	0.47119	31466	TRUE	reported	igd	0.00224741	70.8717
eqtl-a-ENSG00000042832	TG	rs2467959	8	133785737	C	T	0.357912	0.0116082	1.00E-200	0.560901	31355	TRUE	reported	igd	0.0294269	950.594
eqtl-a-ENSG00000042980	ADAM28	rs149110519	6	144385777	T	C	0.15148	0.0266272	1.28E-08	0.0526158	25735	TRUE	reported	igd	0.001256	32.3613
eqtl-a-ENSG00000042980	ADAM28	rs397667	8	24141928	T	C	-0.1064	0.0165867	1.41E-10	0.848736	31228	TRUE	reported	igd	0.00131597	41.1467
eqtl-a-ENSG00000042980	ADAM28	rs892587	8	24214935	A	C	-0.287866	0.0120271	1.33E-126	0.378908	31559	TRUE	reported	igd	0.0178288	572.837
eqtl-a-ENSG00000042980	ADAM28	rs3184504	12	111884608	C	T	0.0652948	0.0119332	4.46E-08	0.542056	28418	TRUE	reported	igd	0.00105243	29.9373
eqtl-a-ENSG00000043462	LCP2	rs1354034	3	56849749	C	T	-0.0647182	0.0122382	1.24E-07	0.618137	31470	TRUE	reported	igd	0.000887841	27.9634
eqtl-a-ENSG00000043462	LCP2	rs56330463	5	148200011	C	T	0.0634887	0.0120554	1.39E-07	0.582097	31355	TRUE	reported	igd	0.000883769	27.7333
eqtl-a-ENSG00000043462	LCP2	rs12652307	5	169735262	C	G	0.322516	0.0161428	8.42E-89	0.156774	30688	TRUE	reported	igd	0.01284	399.132
eqtl-a-ENSG00000043462	LCP2	rs146319868	5	169540994	T	G	-0.318842	0.0426333	7.50E-14	0.0198043	27962	TRUE	reported	igd	0.00199626	55.9271
eqtl-a-ENSG00000043462	LCP2	rs315773	5	169761334	A	G	0.132433	0.0121137	8.05E-28	0.603085	31470	TRUE	reported	igd	0.00378352	119.512
eqtl-a-ENSG00000043462	LCP2	rs149110519	6	144385777	T	C	-0.12235	0.0266378	4.36E-06	0.0526158	25521	TRUE	reported	igd	0.000825952	21.0949
eqtl-a-ENSG00000043462	LCP2	rs7210990	17	16170764	A	C	0.0550133	0.0119022	3.80E-06	0.481977	31355	TRUE	reported	igd	0.000680892	21.3626
eqtl-a-ENSG00000043514	TRIT1	rs80342257	1	40354973	C	T	0.346644	0.0352409	7.86E-23	0.0291803	31120	TRUE	reported	igd	0.00309946	96.7488
eqtl-a-ENSG00000043514	TRIT1	rs150780735	1	40221806	T	C	0.46905	0.0499515	6.00E-21	0.0143136	17371	TRUE	reported	igd	0.0050503	88.164
eqtl-a-ENSG00000043514	TRIT1	rs230288	1	40260447	G	A	0.583833	0.0170604	1.00E-200	0.870969	27310	TRUE	reported	igd	0.0411189	1171.03
eqtl-a-ENSG00000043591	ADRB1	rs4839680	3	143902027	C	T	0.153066	0.0326897	2.84E-06	0.034272	23377	TRUE	reported	igd	0.000937	21.9229
eqtl-a-ENSG00000043591	ADRB1	rs59448728	10	115710663	A	T	-0.101999	0.0198847	2.90E-07	0.0992776	26164	TRUE	reported	igd	0.00100465	26.31
eqtl-a-ENSG00000043591	ADRB1	rs117648943	10	115846302	G	A	0.333394	0.0508727	5.62E-11	0.0138373	5926	TRUE	reported	igd	0.00719529	42.9338
eqtl-a-ENSG00000043591	ADRB1	rs4917675	10	115799477	C	T	0.338727	0.0135939	4.82E-137	0.242343	26609	TRUE	reported	igd	0.0228016	620.839
eqtl-a-ENSG00000044090	CUL7	rs2273918	6	43013662	C	T	-0.619115	0.0218168	3.78E-177	0.0762148	31684	TRUE	reported	igd	0.0247868	805.254
eqtl-a-ENSG00000044090	CUL7	rs9357409	6	43184641	T	G	0.131012	0.0279798	2.84E-06	0.0474273	31526	TRUE	reported	igd	0.000694964	21.9233
eqtl-a-ENSG00000044090	CUL7	rs149110519	6	144385777	T	C	0.13831	0.0266323	2.07E-07	0.0526158	25735	TRUE	reported	igd	0.00104691	26.9685
eqtl-a-ENSG00000044090	CUL7	rs141136987	6	42857315	A	G	-0.135759	0.0248852	4.89E-08	0.0607748	25906	TRUE	reported	igd	0.00114751	29.7592
eqtl-a-ENSG00000044090	CUL7	rs116814932	6	43010067	T	G	0.257809	0.0499234	2.42E-07	0.0143932	15285	TRUE	reported	igd	0.00174167	26.6644
eqtl-a-ENSG00000044090	CUL7	rs79768677	6	43322201	A	G	-0.178657	0.0362622	8.35E-07	0.0276576	29119	TRUE	reported	igd	0.000832901	24.2718
eqtl-a-ENSG00000044115	CTNNA1	rs2124440	2	182328214	A	G	0.0568423	0.011955	1.99E-06	0.550445	31644	TRUE	reported	igd	0.000713909	22.6056
eqtl-a-ENSG00000044115	CTNNA1	rs78386494	5	137358317	T	C	-0.223415	0.020733	4.47E-27	0.0897985	29796	TRUE	reported	igd	0.00388198	116.11
eqtl-a-ENSG00000044115	CTNNA1	rs6596446	5	137980855	C	T	-0.367514	0.012065	1.00E-200	0.352827	27359	TRUE	reported	igd	0.0328026	927.815
eqtl-a-ENSG00000044115	CTNNA1	rs17286171	5	138055308	T	C	0.484873	0.0154793	1.00E-200	0.165679	31529	TRUE	reported	igd	0.030181	981.128
eqtl-a-ENSG00000044115	CTNNA1	rs116346542	5	138472048	T	G	-0.29276	0.0473239	6.16E-10	0.0160314	7882	TRUE	reported	igd	0.00483195	38.2606
eqtl-a-ENSG00000044115	CTNNA1	rs72790996	5	139091316	A	G	0.193962	0.032527	2.48E-09	0.0345939	29707	TRUE	reported	igd	0.00119555	35.5563
eqtl-a-ENSG00000044115	CTNNA1	rs34897167	5	139066854	A	C	-0.406978	0.020789	2.44E-85	0.0874433	27095	TRUE	reported	igd	0.0139472	383.215
eqtl-a-ENSG00000044115	CTNNA1	rs149007767	7	50370254	T	C	-0.148493	0.0166347	4.39E-19	0.149708	30037	TRUE	reported	igd	0.00264591	79.6807
eqtl-a-ENSG00000044115	CTNNA1	rs1265564	12	111708458	C	A	-0.0579916	0.0120414	1.46E-06	0.421923	31200	TRUE	reported	igd	0.000742846	23.1925
eqtl-a-ENSG00000044115	CTNNA1	rs2905424	19	19473445	C	T	-0.0591367	0.0128232	4.00E-06	0.686812	31643	TRUE	reported	igd	0.000671664	21.2664
eqtl-a-ENSG00000044574	HSPA5	rs11800059	1	150651175	T	C	-0.057239	0.0118998	1.51E-06	0.484115	31231	TRUE	reported	igd	0.000740282	23.1354
eqtl-a-ENSG00000044574	HSPA5	rs2249742	6	31240721	T	C	0.0739854	0.0119074	5.19E-10	0.470933	30602	TRUE	reported	igd	0.00125997	38.6038
eqtl-a-ENSG00000044574	HSPA5	rs2416962	9	128118864	G	A	0.612155	0.0386177	1.37E-56	0.0239091	25632	TRUE	reported	igd	0.00970802	251.256
eqtl-a-ENSG00000044574	HSPA5	rs139049546	9	127587494	A	G	-0.183834	0.0361678	3.72E-07	0.0278033	25792	TRUE	reported	igd	0.00100066	25.8329
eqtl-a-ENSG00000044574	HSPA5	rs11790965	9	127832040	C	T	-0.118817	0.0183885	1.04E-10	0.118492	31562	TRUE	reported	igd	0.00132107	41.7481
eqtl-a-ENSG00000044574	HSPA5	rs56378716	17	56356502	G	A	-0.454711	0.0461111	6.12E-23	0.0168293	22060	TRUE	reported	igd	0.00438878	97.2345
eqtl-a-ENSG00000044574	HSPA5	rs56397034	19	13000550	C	G	0.0896908	0.0123682	4.12E-13	0.361095	31569	TRUE	reported	igd	0.00166303	52.5842
eqtl-a-ENSG00000047056	WDR37	rs149110519	6	144385777	T	C	0.146469	0.0266292	3.79E-08	0.0526158	25521	TRUE	reported	igd	0.00118403	30.2511
eqtl-a-ENSG00000047056	WDR37	rs423955	9	4792339	T	C	-0.0661502	0.0124652	1.12E-07	0.649921	31385	TRUE	reported	igd	0.000896504	28.1602
eqtl-a-ENSG00000047056	WDR37	rs116252244	10	821674	T	C	0.210182	0.0446719	2.54E-06	0.0180488	11552	TRUE	reported	igd	0.00191264	22.1333
eqtl-a-ENSG00000047056	WDR37	rs7100196	10	1096932	A	G	0.645248	0.0366664	2.56E-69	0.026484	31141	TRUE	reported	igd	0.00984661	309.663
eqtl-a-ENSG00000047056	WDR37	rs57148007	10	1196692	T	C	-0.145749	0.0233453	4.29E-10	0.0696718	29907	TRUE	reported	igd	0.00130159	38.9747
eqtl-a-ENSG00000047056	WDR37	rs10794720	10	1156165	C	T	-0.206711	0.0224186	2.96E-20	0.924194	31086	TRUE	reported	igd	0.00272747	85.0124
eqtl-a-ENSG00000047188	YTHDC2	rs62366969	5	112323305	G	A	0.0938841	0.0132207	1.24E-12	0.280784	27156	TRUE	reported	igd	0.00185355	50.4247
eqtl-a-ENSG00000047188	YTHDC2	rs6876848	5	112681830	A	G	0.13541	0.0136094	2.53E-23	0.254895	31684	TRUE	reported	igd	0.00311479	98.9911
eqtl-a-ENSG00000047188	YTHDC2	rs114855595	5	113237169	T	G	0.260668	0.0469918	2.91E-08	0.0162714	19579	TRUE	reported	igd	0.00156913	30.7671
eqtl-a-ENSG00000047188	YTHDC2	rs10063334	5	112760874	C	T	0.448675	0.014702	1.00E-200	0.189741	31569	TRUE	reported	igd	0.0286565	931.287
eqtl-a-ENSG00000047365	ARAP2	rs7657166	4	36069805	A	G	-0.0830677	0.0131235	2.45E-10	0.288098	26410	TRUE	reported	igd	0.00151474	40.062
eqtl-a-ENSG00000047365	ARAP2	rs34967438	4	36376074	T	C	-0.123172	0.0206716	2.54E-09	0.090964	26295	TRUE	reported	igd	0.00134839	35.5012
eqtl-a-ENSG00000047365	ARAP2	rs28530750	4	36312542	A	G	-0.799213	0.0300415	6.14E-156	0.0388887	26004	TRUE	reported	igd	0.0264959	707.699
eqtl-a-ENSG00000047365	ARAP2	rs149110519	6	144385777	T	C	0.191335	0.0266091	6.45E-13	0.0526158	20501	TRUE	reported	igd	0.0025157	51.6995
eqtl-a-ENSG00000047365	ARAP2	rs1111875	10	94462882	T	C	-0.0580524	0.0120721	1.52E-06	0.414368	26410	TRUE	reported	igd	0.000874835	23.1229
eqtl-a-ENSG00000047410	TPR	rs10752988	1	186954285	C	T	0.0927122	0.0120199	1.23E-14	0.576482	31565	TRUE	reported	igd	0.00188126	59.4901
eqtl-a-ENSG00000047410	TPR	rs3736597	1	186301050	C	G	-0.392565	0.0157826	1.45E-136	0.162716	31569	TRUE	reported	igd	0.019221	618.641
eqtl-a-ENSG00000047410	TPR	rs5026472	4	103554773	G	C	-0.0545061	0.0118954	4.60E-06	0.494224	31569	TRUE	reported	igd	0.000664634	20.9945
eqtl-a-ENSG00000047410	TPR	rs652888	6	31851234	G	A	0.083495	0.0146941	1.33E-08	0.206206	30872	TRUE	reported	igd	0.00104476	32.2854
eqtl-a-ENSG00000047410	TPR	rs55908509	19	16442019	A	G	-0.0968368	0.012647	1.90E-14	0.3284	22704	TRUE	reported	igd	0.00257563	58.6229
eqtl-a-ENSG00000047579	DTNBP1	rs9396628	6	15997722	C	T	0.0551962	0.0118988	3.50E-06	0.513557	31341	TRUE	reported	igd	0.000686122	21.5171
eqtl-a-ENSG00000047579	DTNBP1	rs7756497	6	15441925	T	C	0.653483	0.0208299	1.00E-200	0.0832516	31353	TRUE	reported	igd	0.0304363	984.162
eqtl-a-ENSG00000047579	DTNBP1	rs112876093	6	15799979	T	C	0.395696	0.0371863	1.92E-26	0.0260937	27261	TRUE	reported	igd	0.00413633	113.221
eqtl-a-ENSG00000047579	DTNBP1	rs62396144	6	15536762	A	G	-0.297224	0.0179846	2.36E-61	0.122429	31354	TRUE	reported	igd	0.00863588	273.111
eqtl-a-ENSG00000047579	DTNBP1	rs4360309	8	126523523	T	C	0.0565428	0.0118945	2.00E-06	0.495365	30642	TRUE	reported	igd	0.000736928	22.5961
eqtl-a-ENSG00000047597	XK	rs592423	6	139840693	C	A	0.0771147	0.0119103	9.51E-11	0.532047	9188	TRUE	reported	igd	0.00454183	41.9116
eqtl-a-ENSG00000047597	XK	rs9399137	6	135419018	C	T	0.0755663	0.0134807	2.08E-08	0.264393	9188	TRUE	reported	igd	0.00340822	31.415
eqtl-a-ENSG00000047597	XK	rs6592965	7	50427982	A	G	0.104424	0.0119323	2.11E-18	0.449532	9188	TRUE	reported	igd	0.00826659	76.5698
eqtl-a-ENSG00000047597	XK	rs9944715	18	43831259	G	A	0.0775226	0.0135678	1.10E-08	0.740866	9188	TRUE	reported	igd	0.0035406	32.6395
eqtl-a-ENSG00000047617	ANO2	rs1354034	3	56849749	C	T	0.0880824	0.0122279	5.87E-13	0.618137	23703	TRUE	reported	igd	0.00218435	51.8845
eqtl-a-ENSG00000047617	ANO2	rs7296308	12	5981427	C	T	-0.106048	0.021092	4.96E-07	0.912936	23701	TRUE	reported	igd	0.00106547	25.2774
eqtl-a-ENSG00000047617	ANO2	rs10849364	12	6072011	A	G	0.101172	0.0134646	5.74E-14	0.26465	23374	TRUE	reported	igd	0.00240964	56.4542
eqtl-a-ENSG00000047617	ANO2	rs35365059	12	6167118	T	C	0.121635	0.0221377	3.92E-08	0.0782501	23701	TRUE	reported	igd	0.00127213	30.1867
eqtl-a-ENSG00000047644	WWC3	rs12466022	2	43359061	A	C	-0.0782798	0.0135507	7.60E-09	0.260124	9188	TRUE	reported	igd	0.00361893	33.3643
eqtl-a-ENSG00000047644	WWC3	rs149110519	6	144385777	T	C	-0.186247	0.0266116	2.58E-12	0.0526158	5511	TRUE	reported	igd	0.00880974	48.9642
eqtl-a-ENSG00000047644	WWC3	rs149007767	7	50370254	T	C	0.156558	0.0166295	4.76E-21	0.149708	8025	TRUE	reported	igd	0.0109239	88.6102
eqtl-a-ENSG00000047644	WWC3	rs56388170	7	28724374	T	G	0.0778529	0.013111	2.89E-09	0.289189	9188	TRUE	reported	igd	0.00382291	35.252
eqtl-a-ENSG00000047644	WWC3	rs77526211	13	40974023	A	G	-0.161627	0.0292395	3.24E-08	0.0432109	9188	TRUE	reported	igd	0.00331455	30.5487
eqtl-a-ENSG00000048162	NOP16	rs62387106	5	175296249	A	G	0.204875	0.0433965	2.35E-06	0.0191466	23529	TRUE	reported	igd	0.000946355	22.286
eqtl-a-ENSG00000048162	NOP16	rs141048893	5	175815591	G	A	0.528627	0.0448517	4.61E-32	0.0177524	9548	TRUE	reported	igd	0.0143402	138.883
eqtl-a-ENSG00000048162	NOP16	rs4419618	5	175497747	G	A	-0.208686	0.0455636	4.65E-06	0.0173382	8190	TRUE	reported	igd	0.00255479	20.9722
eqtl-a-ENSG00000048162	NOP16	rs181254695	5	175632897	A	G	0.212148	0.0320421	3.57E-11	0.0356675	21378	TRUE	reported	igd	0.00204635	43.8324
eqtl-a-ENSG00000048162	NOP16	rs1065206	5	175811233	T	C	0.579534	0.0239257	1.30E-129	0.0634362	24702	TRUE	reported	igd	0.0232007	586.669
eqtl-a-ENSG00000048392	RRM2B	rs56388170	7	28724374	T	G	0.0958593	0.0131025	2.55E-13	0.289189	31101	TRUE	reported	igd	0.00171806	53.522
eqtl-a-ENSG00000048392	RRM2B	rs1037700	8	103250775	C	G	-0.281927	0.0219585	9.89E-38	0.0788321	31314	TRUE	reported	igd	0.0052366	164.832
eqtl-a-ENSG00000048392	RRM2B	rs2853231	8	103251997	A	G	-0.264871	0.0135444	3.67E-85	0.251005	31430	TRUE	reported	igd	0.0120213	382.403
eqtl-a-ENSG00000048462	TNFRSF17	rs10484561	6	32665420	G	T	-0.10416	0.0186529	2.35E-08	0.114756	30211	TRUE	reported	igd	0.00103109	31.1803
eqtl-a-ENSG00000048462	TNFRSF17	rs11065987	12	112072424	G	A	-0.0672607	0.0122446	3.95E-08	0.380678	31185	TRUE	reported	igd	0.000966647	30.1721
eqtl-a-ENSG00000048462	TNFRSF17	rs12597429	16	12062396	C	T	-0.117954	0.0123746	1.54E-21	0.358037	31684	TRUE	reported	igd	0.00285943	90.8522
eqtl-a-ENSG00000048471	SNX29	rs1894967	16	12615194	G	A	0.363975	0.0115238	1.00E-200	0.470668	25018	TRUE	reported	igd	0.0383458	997.509
eqtl-a-ENSG00000048471	SNX29	rs72775264	16	12666356	A	G	0.692967	0.0267435	4.95E-148	0.0497549	23755	TRUE	reported	igd	0.0274871	671.355
eqtl-a-ENSG00000048471	SNX29	rs7192378	16	12399075	C	T	0.179584	0.0280026	1.43E-10	0.0472783	22701	TRUE	reported	igd	0.00180845	41.1245
eqtl-a-ENSG00000048471	SNX29	rs3902078	16	12594266	G	A	0.176662	0.030127	4.52E-09	0.04058	9332	TRUE	reported	igd	0.00367115	34.3781
eqtl-a-ENSG00000048471	SNX29	rs79525599	16	12666739	C	T	0.743525	0.0388948	1.85E-81	0.0233709	25852	TRUE	reported	igd	0.0139386	365.405
eqtl-a-ENSG00000048471	SNX29	rs398057	16	12087784	A	C	0.143714	0.0126392	5.87E-30	0.326015	25514	TRUE	reported	igd	0.0050418	129.278
eqtl-a-ENSG00000048828	FAM120A	rs564	9	96328303	C	T	-0.131091	0.0124953	9.46E-26	0.342285	30606	TRUE	reported	igd	0.00358333	110.059
eqtl-a-ENSG00000048828	FAM120A	rs139023495	9	95484827	G	T	0.268085	0.0499553	8.03E-08	0.0143724	21750	TRUE	reported	igd	0.00132236	28.7966
eqtl-a-ENSG00000048828	FAM120A	rs4794822	17	38156712	T	C	-0.0560471	0.0122518	4.77E-06	0.380161	30222	TRUE	reported	igd	0.000691963	20.9256
eqtl-a-ENSG00000049089	COL9A2	rs78453743	1	40778854	T	C	-0.398672	0.0246616	8.79E-59	0.0608924	30735	TRUE	reported	igd	0.00843099	261.313
eqtl-a-ENSG00000049089	COL9A2	rs388538	1	40823379	G	T	0.100596	0.0185568	5.93E-08	0.116145	31684	TRUE	reported	igd	0.000926643	29.3851
eqtl-a-ENSG00000049089	COL9A2	rs10889147	1	40561471	T	C	0.0969321	0.0184394	1.46E-07	0.882126	31684	TRUE	reported	igd	0.000871411	27.6321
eqtl-a-ENSG00000049089	COL9A2	rs12478601	2	43721508	T	C	0.0756423	0.0120214	3.13E-10	0.574604	31300	TRUE	reported	igd	0.00126336	39.5906
eqtl-a-ENSG00000049089	COL9A2	rs3774937	4	103434253	C	T	0.336566	0.0124341	2.34E-161	0.320593	31569	TRUE	reported	igd	0.0226823	732.629
eqtl-a-ENSG00000049089	COL9A2	rs149110519	6	144385777	T	C	0.175742	0.0266167	4.04E-11	0.0526158	25735	TRUE	reported	igd	0.00169115	43.5922
eqtl-a-ENSG00000049089	COL9A2	rs149007767	7	50370254	T	C	0.0786419	0.0166685	2.38E-06	0.149708	30077	TRUE	reported	igd	0.000739536	22.258
eqtl-a-ENSG00000049089	COL9A2	rs35979828	12	54685880	T	C	0.128726	0.0256262	5.09E-07	0.0571059	29836	TRUE	reported	igd	0.000844999	25.231
eqtl-a-ENSG00000049239	H6PD	rs6577563	1	9291666	C	T	-0.46313	0.0115447	1.00E-200	0.393136	31522	TRUE	reported	igd	0.0485738	1609.21
eqtl-a-ENSG00000049239	H6PD	rs72643827	1	9397865	C	G	0.241365	0.0348069	4.09E-12	0.030042	30516	TRUE	reported	igd	0.00157328	48.0828
eqtl-a-ENSG00000049239	H6PD	rs2275457	1	9427869	A	G	-0.0973031	0.0153441	2.28E-10	0.816184	27359	TRUE	reported	igd	0.00146768	40.2104
eqtl-a-ENSG00000049239	H6PD	rs2986630	1	9121498	T	C	0.0749347	0.012505	2.07E-09	0.344935	31008	TRUE	reported	igd	0.0011567	35.9063
eqtl-a-ENSG00000049239	H6PD	rs74512616	1	9280050	T	C	-0.329154	0.0341893	6.13E-22	0.0310724	26010	TRUE	reported	igd	0.00355085	92.6797
eqtl-a-ENSG00000049245	VAMP3	rs56884865	1	7719903	T	C	0.0734185	0.0133161	3.52E-08	0.274926	31684	TRUE	reported	igd	0.000958518	30.3969
eqtl-a-ENSG00000049245	VAMP3	rs227165	1	7950052	A	G	0.160887	0.0145529	2.07E-28	0.209868	31139	TRUE	reported	igd	0.00390964	122.212
eqtl-a-ENSG00000049245	VAMP3	rs11121181	1	8477006	A	G	-0.0706279	0.0136358	2.22E-07	0.255365	31684	TRUE	reported	igd	0.000846026	26.8265
eqtl-a-ENSG00000049245	VAMP3	rs11590868	1	7833951	G	T	0.4671	0.0146428	1.00E-200	0.190326	31569	TRUE	reported	igd	0.0312272	1017.52
eqtl-a-ENSG00000049245	VAMP3	rs2158799	7	28277107	G	C	0.0568345	0.0122901	3.75E-06	0.625845	31569	TRUE	reported	igd	0.000676953	21.3838
eqtl-a-ENSG00000049245	VAMP3	rs7210990	17	16170764	A	C	-0.0553045	0.0119021	3.37E-06	0.481977	31569	TRUE	reported	igd	0.000683465	21.5897
eqtl-a-ENSG00000049245	VAMP3	rs11650106	17	57850251	T	C	-0.0582832	0.0119091	9.88E-07	0.525668	31684	TRUE	reported	igd	0.000755372	23.9498
eqtl-a-ENSG00000049246	PER3	rs56867169	1	7953531	A	G	1.12062	0.0355218	1.00E-200	0.0269509	30924	TRUE	reported	igd	0.0311799	995.173
eqtl-a-ENSG00000049246	PER3	rs17523802	1	8021740	A	G	-0.222539	0.0155129	1.14E-46	0.176091	28536	TRUE	reported	igd	0.00715999	205.777
eqtl-a-ENSG00000049246	PER3	rs35925924	1	7805588	G	A	0.265344	0.0147248	1.36E-72	0.199505	31101	TRUE	reported	igd	0.0103332	324.707
eqtl-a-ENSG00000049246	PER3	rs1799884	7	44229068	T	C	-0.0896379	0.0161793	3.02E-08	0.160927	30931	TRUE	reported	igd	0.000991378	30.6928
eqtl-a-ENSG00000049246	PER3	rs4822024	22	41757647	A	G	0.128435	0.0142316	1.80E-19	0.224124	31315	TRUE	reported	igd	0.00259405	81.4388
eqtl-a-ENSG00000049247	UTS2	rs35731977	1	8014568	A	G	-0.204006	0.0155525	2.62E-39	0.17548	23675	TRUE	reported	igd	0.00721524	172.048
eqtl-a-ENSG00000049247	UTS2	rs9435005	1	8188173	C	T	0.216653	0.0266709	4.54E-16	0.0523021	26240	TRUE	reported	igd	0.00250842	65.9813
eqtl-a-ENSG00000049247	UTS2	rs60102794	1	7846146	T	C	1.25051	0.0377138	1.00E-200	0.0236655	25081	TRUE	reported	igd	0.0419949	1099.36
eqtl-a-ENSG00000049249	TNFRSF9	rs4908488	1	8024592	C	T	0.131395	0.016412	1.19E-15	0.154916	31683	TRUE	reported	igd	0.00201897	64.0925
eqtl-a-ENSG00000049249	TNFRSF9	rs17229038	1	8003009	T	C	-0.396594	0.0314275	1.65E-36	0.0368204	29097	TRUE	reported	igd	0.0054432	159.237
eqtl-a-ENSG00000049249	TNFRSF9	rs34947804	1	7924023	T	C	0.0851175	0.0144448	3.80E-09	0.216019	31568	TRUE	reported	igd	0.00109873	34.7206
eqtl-a-ENSG00000049249	TNFRSF9	rs9657975	1	7996338	T	C	-0.578394	0.0379404	1.78E-52	0.0248262	28236	TRUE	reported	igd	0.00816358	232.388
eqtl-a-ENSG00000049249	TNFRSF9	rs76025697	5	179184488	A	G	0.0599697	0.0119757	5.51E-07	0.441305	31240	TRUE	reported	igd	0.000802052	25.0746
eqtl-a-ENSG00000049249	TNFRSF9	rs149007767	7	50370254	T	C	-0.279113	0.0165154	4.48E-64	0.149708	30077	TRUE	reported	igd	0.00940682	285.597
eqtl-a-ENSG00000049249	TNFRSF9	rs7210990	17	16170764	A	C	-0.0712673	0.0118961	2.09E-09	0.481977	31569	TRUE	reported	igd	0.00113558	35.8876
eqtl-a-ENSG00000049323	LTBP1	rs11886226	2	33461618	A	T	-0.123203	0.0232396	1.15E-07	0.0704172	31560	TRUE	reported	igd	0.000889737	28.1033
eqtl-a-ENSG00000049323	LTBP1	rs1354034	3	56849749	C	T	0.298113	0.0119906	1.91E-136	0.618137	31684	TRUE	reported	igd	0.0191359	618.091
eqtl-a-ENSG00000049323	LTBP1	rs505404	11	243268	G	T	0.11369	0.0142884	1.77E-15	0.222031	31569	TRUE	reported	igd	0.00200146	63.3067
eqtl-a-ENSG00000049323	LTBP1	rs10876550	12	54712308	A	G	0.126866	0.0120542	6.64E-26	0.590064	31684	TRUE	reported	igd	0.00348384	110.761
eqtl-a-ENSG00000049323	LTBP1	rs11553699	12	122216910	G	A	0.100352	0.0190312	1.34E-07	0.10963	30031	TRUE	reported	igd	0.000925013	27.8029
eqtl-a-ENSG00000049323	LTBP1	rs73076965	20	1516180	G	A	-0.0809267	0.0149028	5.62E-08	0.198611	31569	TRUE	reported	igd	0.000933215	29.4863
eqtl-a-ENSG00000049656	CLPTM1L	rs1354034	3	56849749	C	T	-0.0594307	0.0122401	1.20E-06	0.618137	31684	TRUE	reported	igd	0.000743513	23.5735
eqtl-a-ENSG00000049656	CLPTM1L	rs13170453	5	1317481	G	A	0.116031	0.0148521	5.61E-15	0.199826	31568	TRUE	reported	igd	0.00192968	61.0302
eqtl-a-ENSG00000049656	CLPTM1L	rs12516351	5	1655612	C	T	0.059823	0.0129062	3.57E-06	0.305934	31231	TRUE	reported	igd	0.000687472	21.4838
eqtl-a-ENSG00000049759	NEDD4L	rs592423	6	139840693	C	A	0.062102	0.0119166	1.87E-07	0.532047	31569	TRUE	reported	igd	0.000859552	27.1568
eqtl-a-ENSG00000049759	NEDD4L	rs6566924	18	55704088	C	T	-0.231247	0.012276	3.74E-79	0.643899	31684	TRUE	reported	igd	0.0110755	354.822
eqtl-a-ENSG00000049759	NEDD4L	rs17064741	18	55975160	G	A	-0.234113	0.01319	1.74E-70	0.274533	31682	TRUE	reported	igd	0.00984582	315.017
eqtl-a-ENSG00000049768	FOXP3	rs6679677	1	114303808	A	C	0.106417	0.0192308	3.14E-08	0.107034	9188	TRUE	reported	igd	0.00332171	30.6149
eqtl-a-ENSG00000049768	FOXP3	rs6897932	5	35874575	T	C	0.0622838	0.01351	4.03E-06	0.262908	9188	TRUE	reported	igd	0.00230789	21.2493
eqtl-a-ENSG00000049768	FOXP3	rs9268853	6	32429643	C	T	-0.0651388	0.0131663	7.51E-07	0.285504	7715	TRUE	reported	igd	0.00316257	24.4703
eqtl-a-ENSG00000049768	FOXP3	rs1111180	6	30069982	C	G	0.0570009	0.0119366	1.79E-06	0.542261	7630	TRUE	reported	igd	0.00297976	22.7976
eqtl-a-ENSG00000049768	FOXP3	rs1250544	10	81032885	A	G	0.0602066	0.0122981	9.81E-07	0.372786	9188	TRUE	reported	igd	0.00260172	23.9617
eqtl-a-ENSG00000049860	HEXB	rs820866	5	73978701	A	G	0.2776	0.0118075	3.18E-122	0.574109	9182	TRUE	reported	igd	0.0567804	552.622
eqtl-a-ENSG00000049860	HEXB	rs10053091	5	73803701	C	T	0.283529	0.0196437	3.18E-47	0.100581	9186	TRUE	reported	igd	0.022176	208.283
eqtl-a-ENSG00000049860	HEXB	rs114389778	5	74618035	A	G	0.207709	0.0409675	3.98E-07	0.0215315	8579	TRUE	reported	igd	0.00298742	25.6998
eqtl-a-ENSG00000049860	HEXB	rs149007767	7	50370254	T	C	-0.0887455	0.0166649	1.01E-07	0.149708	8025	TRUE	reported	igd	0.00352136	28.3517
eqtl-a-ENSG00000050130	JKAMP	rs10492336	12	114585580	C	A	0.0605328	0.0127146	1.93E-06	0.676719	31569	TRUE	reported	igd	0.00071747	22.6646
eqtl-a-ENSG00000050130	JKAMP	rs2180547	14	60058531	T	G	-0.0706949	0.0142778	7.37E-07	0.223352	31569	TRUE	reported	igd	0.000775989	24.5147
eqtl-a-ENSG00000050130	JKAMP	rs2348875	14	59612235	A	T	-0.106139	0.0123293	7.38E-18	0.365146	30280	TRUE	reported	igd	0.00244149	74.1045
eqtl-a-ENSG00000050130	JKAMP	rs61984499	14	59815097	G	A	0.629533	0.0204167	1.00E-200	0.0872261	31684	TRUE	reported	igd	0.029133	950.689
eqtl-a-ENSG00000050165	DKK3	rs9264638	6	31238318	A	G	0.074029	0.0127141	5.79E-09	0.677162	30872	TRUE	reported	igd	0.00109696	33.9004
eqtl-a-ENSG00000050165	DKK3	rs11022069	11	11892816	T	C	0.419226	0.0362596	6.43E-31	0.0274432	23248	TRUE	reported	igd	0.00571709	133.664
eqtl-a-ENSG00000050165	DKK3	rs12577616	11	12016838	T	C	-0.208225	0.030684	1.15E-11	0.0390246	26163	TRUE	reported	igd	0.00175708	46.0478
eqtl-a-ENSG00000050165	DKK3	rs12790969	11	12145217	G	A	-0.0681526	0.0123485	3.41E-08	0.365114	24732	TRUE	reported	igd	0.00123011	30.458
eqtl-a-ENSG00000050165	DKK3	rs988667	11	12010581	C	T	-0.7189	0.0179361	1.00E-200	0.111233	26494	TRUE	reported	igd	0.0571698	1606.38
eqtl-a-ENSG00000050165	DKK3	rs79552561	11	11856341	G	A	-0.350591	0.0178006	2.35E-86	0.12424	26493	TRUE	reported	igd	0.0144307	387.882
eqtl-a-ENSG00000050165	DKK3	rs71478987	11	12038430	T	C	-0.33893	0.0450154	5.10E-14	0.0177253	17602	TRUE	reported	igd	0.00321025	56.6824
eqtl-a-ENSG00000050165	DKK3	rs2281603	14	64926097	C	T	-0.0642386	0.0138073	3.28E-06	0.246082	31684	TRUE	reported	igd	0.000682713	21.6445
eqtl-a-ENSG00000050344	NFE2L3	rs146154536	7	25979561	C	T	0.166959	0.0294108	1.37E-08	0.0426805	10333	TRUE	reported	igd	0.00310905	32.2197
eqtl-a-ENSG00000050344	NFE2L3	rs6960950	7	25908952	G	T	-0.108246	0.0158618	8.83E-12	0.168836	14263	TRUE	reported	igd	0.00325456	46.5648
eqtl-a-ENSG00000050344	NFE2L3	rs35257100	7	26135404	T	C	-0.53013	0.0139676	1.00E-200	0.208035	14257	TRUE	reported	igd	0.0917677	1440.32
eqtl-a-ENSG00000050405	LIMA1	rs844347	12	50461676	C	A	-0.353057	0.0116634	1.00E-200	0.425997	31682	TRUE	reported	igd	0.0281089	916.246
eqtl-a-ENSG00000050405	LIMA1	rs76637716	12	51355243	A	G	0.172998	0.0250853	5.34E-12	0.0596632	26336	TRUE	reported	igd	0.00180265	47.5566
eqtl-a-ENSG00000050405	LIMA1	rs17291650	12	51213433	G	A	-0.202631	0.0200508	5.20E-24	0.0968591	29781	TRUE	reported	igd	0.00341761	102.122
eqtl-a-ENSG00000050426	LETMD1	rs13165424	5	154353012	G	A	0.0804267	0.0133728	1.81E-09	0.271036	31470	TRUE	reported	igd	0.00114805	36.1683
eqtl-a-ENSG00000050426	LETMD1	rs7972608	12	51442616	C	A	0.55312	0.0230962	9.55E-127	0.931494	31355	TRUE	reported	igd	0.017963	573.495
eqtl-a-ENSG00000050426	LETMD1	rs34498074	12	51546090	T	C	0.18772	0.0150418	9.62E-36	0.191544	31351	TRUE	reported	igd	0.00494331	155.738
eqtl-a-ENSG00000050555	LAMC3	rs6440003	3	141094209	A	G	-0.0636883	0.0119956	1.10E-07	0.434308	31300	TRUE	reported	igd	0.000899788	28.1869
eqtl-a-ENSG00000050555	LAMC3	rs102993	9	134015072	G	T	-0.0917569	0.0134735	9.73E-12	0.264403	31300	TRUE	reported	igd	0.00147955	46.3755
eqtl-a-ENSG00000050555	LAMC3	rs2050465	9	133915854	C	G	0.417491	0.0114031	1.00E-200	0.465275	21336	TRUE	reported	igd	0.0591117	1340.32
eqtl-a-ENSG00000050555	LAMC3	rs10257	9	134398914	A	G	0.0822004	0.016965	1.26E-06	0.143453	31184	TRUE	reported	igd	0.000752283	23.4754
eqtl-a-ENSG00000050555	LAMC3	rs3213764	12	14587301	G	A	-0.0591409	0.0118962	6.64E-07	0.488522	31300	TRUE	reported	igd	0.000788991	24.7133
eqtl-a-ENSG00000050730	TNIP3	rs13132643	4	122183759	G	A	-0.12173	0.0155129	4.26E-15	0.178377	31676	TRUE	reported	igd	0.00194015	61.5718
eqtl-a-ENSG00000050730	TNIP3	rs35449703	4	122138820	T	G	0.187097	0.0147345	6.08E-37	0.202206	31684	TRUE	reported	igd	0.00506312	161.226
eqtl-a-ENSG00000050730	TNIP3	rs9266406	6	31336418	A	G	0.0657975	0.0143359	4.44E-06	0.220902	30987	TRUE	reported	igd	0.000679351	21.064
eqtl-a-ENSG00000050767	COL23A1	rs3812092	5	177674431	A	G	-0.123124	0.0147756	7.88E-17	0.202443	14248	TRUE	reported	igd	0.00484987	69.4279
eqtl-a-ENSG00000050767	COL23A1	rs686282	5	177907371	G	A	-0.236724	0.0125499	2.32E-79	0.674987	14256	TRUE	reported	igd	0.0243501	355.749
eqtl-a-ENSG00000050767	COL23A1	rs540371	5	178010868	G	A	0.0823988	0.0118833	4.10E-12	0.499037	14254	TRUE	reported	igd	0.00336177	48.0736
eqtl-a-ENSG00000050767	COL23A1	rs9329048	5	178116343	C	T	0.0686287	0.0124006	3.13E-08	0.358082	11496	TRUE	reported	igd	0.0026572	30.6232
eqtl-a-ENSG00000050767	COL23A1	rs3893464	6	29935250	A	G	-0.0595485	0.0118983	5.59E-07	0.485028	12790	TRUE	reported	igd	0.00195457	25.044
eqtl-a-ENSG00000051009	FHIP1B	rs6426558	1	227175367	T	G	0.066454	0.0119202	2.48E-08	0.464662	31569	TRUE	reported	igd	0.000983529	31.0776
eqtl-a-ENSG00000051009	FHIP1B	rs1375493	2	182323766	A	G	0.0574015	0.0119959	1.71E-06	0.565077	31569	TRUE	reported	igd	0.000724778	22.8957
eqtl-a-ENSG00000051009	FHIP1B	rs56388170	7	28724374	T	G	-0.0705423	0.0131139	7.47E-08	0.289189	31355	TRUE	reported	igd	0.000921994	28.934
eqtl-a-ENSG00000051009	FHIP1B	rs12365470	11	6307696	T	A	-0.108261	0.0156829	5.08E-12	0.173718	31051	TRUE	reported	igd	0.00153232	47.65
eqtl-a-ENSG00000051009	FHIP1B	rs12270724	11	5739224	G	C	0.0574262	0.0119695	1.60E-06	0.556151	31566	TRUE	reported	igd	0.000728672	23.0166
eqtl-a-ENSG00000051009	FHIP1B	rs2615951	11	6224304	G	A	0.541304	0.022961	7.00E-123	0.0694712	31568	TRUE	reported	igd	0.0173011	555.742
eqtl-a-ENSG00000051009	FHIP1B	rs61876722	11	6239553	C	T	-0.365602	0.0485263	4.91E-14	0.0152142	19568	TRUE	reported	igd	0.0028924	56.7569
eqtl-a-ENSG00000051009	FHIP1B	rs117202587	11	6224357	T	A	1.37468	0.0256944	1.00E-200	0.0467992	31240	TRUE	reported	igd	0.0839347	2862.19
eqtl-a-ENSG00000051009	FHIP1B	rs77526211	13	40974023	A	G	0.136886	0.0292485	2.87E-06	0.0432109	29277	TRUE	reported	igd	0.000747583	21.9019
eqtl-a-ENSG00000051108	HERPUD1	rs149007767	7	50370254	T	C	-0.0931821	0.0166632	2.24E-08	0.149708	30077	TRUE	reported	igd	0.00103863	31.2694
eqtl-a-ENSG00000051108	HERPUD1	rs11065979	12	112059557	T	C	-0.0567938	0.012054	2.46E-06	0.418831	28418	TRUE	reported	igd	0.000780561	22.1977
eqtl-a-ENSG00000051108	HERPUD1	rs28728226	16	56927328	C	A	0.18202	0.0150963	1.78E-33	0.189921	31565	TRUE	reported	igd	0.00458454	145.368
eqtl-a-ENSG00000051108	HERPUD1	rs8044753	16	56883438	A	G	-0.318404	0.0116097	1.36E-165	0.522026	31566	TRUE	reported	igd	0.0232739	752.121
eqtl-a-ENSG00000051108	HERPUD1	rs12720918	16	56994212	C	T	0.0778697	0.013238	4.05E-09	0.280097	31564	TRUE	reported	igd	0.00109503	34.5991
eqtl-a-ENSG00000051128	HOMER3	rs6782228	3	128323424	C	G	-0.0645728	0.0133376	1.29E-06	0.273721	31569	TRUE	reported	igd	0.000741926	23.4378
eqtl-a-ENSG00000051128	HOMER3	rs424971	16	85946450	C	T	-0.0592766	0.012042	8.54E-07	0.421674	31684	TRUE	reported	igd	0.000764183	24.2294
eqtl-a-ENSG00000051128	HOMER3	rs7253352	19	19253197	G	A	0.0627512	0.0119149	1.39E-07	0.531132	27399	TRUE	reported	igd	0.00101132	27.7352
eqtl-a-ENSG00000051128	HOMER3	rs113219486	19	18929029	G	A	-0.0593744	0.0128227	3.65E-06	0.313222	18923	TRUE	reported	igd	0.00113177	21.4385
eqtl-a-ENSG00000051128	HOMER3	rs4808883	19	19054720	C	T	-0.0731758	0.0134194	4.95E-08	0.268259	23477	TRUE	reported	igd	0.00126496	29.7325
eqtl-a-ENSG00000051128	HOMER3	rs2902940	20	39091487	G	A	0.106674	0.0133029	1.07E-15	0.274749	31569	TRUE	reported	igd	0.00203273	64.2979
eqtl-a-ENSG00000051382	PIK3CB	rs28498283	2	43360065	T	A	0.0770235	0.0136518	1.68E-08	0.254318	26953	TRUE	reported	igd	0.00117963	31.8298
eqtl-a-ENSG00000051382	PIK3CB	rs7568458	2	85788175	A	T	-0.054721	0.0119515	4.68E-06	0.451312	31569	TRUE	reported	igd	0.000663612	20.9621
eqtl-a-ENSG00000051382	PIK3CB	rs9809657	3	138605971	G	T	-0.07036	0.0118916	3.28E-09	0.489148	31567	TRUE	reported	igd	0.00110779	35.0061
eqtl-a-ENSG00000051382	PIK3CB	rs149007767	7	50370254	T	C	-0.0888153	0.0166649	9.84E-08	0.149708	30077	TRUE	reported	igd	0.000943465	28.4015
eqtl-a-ENSG00000051382	PIK3CB	rs12264390	10	959111	C	T	0.0936541	0.014557	1.25E-10	0.21134	31569	TRUE	reported	igd	0.00130942	41.3888
eqtl-a-ENSG00000051523	CYBA	rs55633573	16	88842866	T	C	-0.102292	0.0180044	1.33E-08	0.124538	13099	TRUE	reported	igd	0.00245821	32.2745
eqtl-a-ENSG00000051523	CYBA	rs1049254	16	88709828	G	A	-0.311347	0.0119909	1.22E-148	0.621911	10094	TRUE	reported	igd	0.0626099	674.062
eqtl-a-ENSG00000051523	CYBA	rs12597572	16	88656044	G	A	-0.17596	0.0151207	2.67E-31	0.189292	14261	TRUE	reported	igd	0.00940653	135.401
eqtl-a-ENSG00000051620	HEBP2	rs2071591	6	31515799	A	G	0.0577397	0.012634	4.88E-06	0.331474	30987	TRUE	reported	igd	0.000673589	20.8852
eqtl-a-ENSG00000051620	HEBP2	rs9495126	6	138876411	C	T	-0.0948517	0.0178851	1.14E-07	0.126531	30962	TRUE	reported	igd	0.000907578	28.1242
eqtl-a-ENSG00000051620	HEBP2	rs72988937	6	138701225	G	A	0.218358	0.0457035	1.77E-06	0.017228	21879	TRUE	reported	igd	0.00104222	22.8244
eqtl-a-ENSG00000051620	HEBP2	rs56004125	6	138731460	T	G	-0.363493	0.0252669	6.32E-47	0.0580547	31240	TRUE	reported	igd	0.00658127	206.948
eqtl-a-ENSG00000051620	HEBP2	rs7750577	6	138644032	A	G	-1.03275	0.0276264	1.00E-200	0.0441842	27617	TRUE	reported	igd	0.0481645	1397.37
eqtl-a-ENSG00000051620	HEBP2	rs76623389	6	138645402	G	A	-1.37365	0.0388511	1.00E-200	0.0220449	28323	TRUE	reported	igd	0.0422716	1250.01
eqtl-a-ENSG00000051620	HEBP2	rs7210990	17	16170764	A	C	-0.0553508	0.0119021	3.31E-06	0.481977	31569	TRUE	reported	igd	0.000684609	21.6258
eqtl-a-ENSG00000052126	PLEKHA5	rs11044383	12	19165263	G	A	0.412755	0.0374201	2.73E-28	0.0257442	25992	TRUE	reported	igd	0.00465915	121.658
eqtl-a-ENSG00000052126	PLEKHA5	rs117616506	12	19380247	T	C	0.370877	0.0467023	2.00E-15	0.016439	20651	TRUE	reported	igd	0.00304451	63.0581
eqtl-a-ENSG00000052126	PLEKHA5	rs12813757	12	19590807	G	A	-0.24699	0.0380107	8.14E-11	0.025073	28133	TRUE	reported	igd	0.00149858	42.2198
eqtl-a-ENSG00000052126	PLEKHA5	rs1514831	12	19303772	C	T	0.520606	0.0149654	1.00E-200	0.822993	31086	TRUE	reported	igd	0.0374706	1210.08
eqtl-a-ENSG00000052749	RRP12	rs3008870	1	67418027	T	C	0.0703292	0.0136065	2.35E-07	0.742951	31569	TRUE	reported	igd	0.000845571	26.7147
eqtl-a-ENSG00000052749	RRP12	rs3731827	2	85806068	C	T	0.0877149	0.012042	3.24E-13	0.418566	31569	TRUE	reported	igd	0.00167787	53.0545
eqtl-a-ENSG00000052749	RRP12	rs4648045	4	103508703	C	T	-0.0646815	0.0124452	2.02E-07	0.352599	31569	TRUE	reported	igd	0.000854917	27.0103
eqtl-a-ENSG00000052749	RRP12	rs2594836	5	173205318	A	G	0.0845093	0.0137202	7.29E-10	0.749651	31569	TRUE	reported	igd	0.00120034	37.9368
eqtl-a-ENSG00000052749	RRP12	rs56330463	5	148200011	C	T	0.098869	0.0120385	2.16E-16	0.582097	31569	TRUE	reported	igd	0.002132	67.4447
eqtl-a-ENSG00000052749	RRP12	rs55793580	9	127009395	T	C	-0.078334	0.0158369	7.56E-07	0.169838	31569	TRUE	reported	igd	0.000774396	24.4643
eqtl-a-ENSG00000052749	RRP12	rs117072213	10	98942021	T	C	0.344367	0.041741	1.58E-16	0.0206605	24363	TRUE	reported	igd	0.00278596	68.0584
eqtl-a-ENSG00000052749	RRP12	rs2817684	10	98838735	A	C	0.069407	0.012313	1.73E-08	0.370091	31355	TRUE	reported	igd	0.00101235	31.7725
eqtl-a-ENSG00000052749	RRP12	rs10882992	10	99493423	G	A	0.148937	0.0118893	5.31E-36	0.546433	31231	TRUE	reported	igd	0.00499954	156.915
eqtl-a-ENSG00000052749	RRP12	rs72824472	10	98478569	T	C	-0.0746173	0.015752	2.17E-06	0.172184	31355	TRUE	reported	igd	0.000715138	22.4378
eqtl-a-ENSG00000052749	RRP12	rs928603	10	99183402	C	T	-0.428733	0.0123103	1.00E-200	0.313597	31684	TRUE	reported	igd	0.0368707	1212.86
eqtl-a-ENSG00000052749	RRP12	rs701802	10	98948238	A	G	0.409581	0.011999	1.00E-200	0.349249	29569	TRUE	reported	igd	0.0379112	1165.09
eqtl-a-ENSG00000052749	RRP12	rs3184504	12	111884608	C	T	0.0888671	0.0119224	9.08E-14	0.542056	28418	TRUE	reported	igd	0.00195125	55.5551
eqtl-a-ENSG00000052749	RRP12	rs8028313	15	68043057	G	C	0.069066	0.0142634	1.29E-06	0.224011	31569	TRUE	reported	igd	0.000742163	23.4453
eqtl-a-ENSG00000052749	RRP12	rs7210990	17	16170764	A	C	0.0658905	0.0118983	3.06E-08	0.481977	31569	TRUE	reported	igd	0.000970495	30.6654
eqtl-a-ENSG00000052841	TTC17	rs7846314	8	61650831	T	A	0.0797598	0.0155332	2.83E-07	0.178349	14263	TRUE	reported	igd	0.00184516	26.3624
eqtl-a-ENSG00000052841	TTC17	rs77277587	11	43566396	T	C	0.12057	0.0188757	1.69E-10	0.111587	13435	TRUE	reported	igd	0.00302774	40.7951
eqtl-a-ENSG00000052841	TTC17	rs73530667	11	43497576	T	C	-0.218016	0.0206472	4.61E-26	0.090662	14263	TRUE	reported	igd	0.00775643	111.479
eqtl-a-ENSG00000053254	FOXN3	rs149007767	7	50370254	T	C	0.0936925	0.016663	1.88E-08	0.149708	30037	TRUE	reported	igd	0.00105145	31.6136
eqtl-a-ENSG00000053254	FOXN3	rs2241123	14	89824529	A	G	-0.125103	0.0154421	5.42E-16	0.180412	30122	TRUE	reported	igd	0.00217417	65.6287
eqtl-a-ENSG00000053254	FOXN3	rs11845173	14	89914111	C	T	0.180781	0.0259411	3.20E-12	0.0555443	29790	TRUE	reported	igd	0.00162761	48.5623
eqtl-a-ENSG00000053371	AKR7A2	rs2227295	1	19638309	G	A	0.364734	0.0131441	1.79E-169	0.735737	31261	TRUE	reported	igd	0.0240392	769.951
eqtl-a-ENSG00000053371	AKR7A2	rs77703256	1	19155223	G	A	-0.1366	0.026847	3.61E-07	0.0517334	31238	TRUE	reported	igd	0.00082807	25.887
eqtl-a-ENSG00000053371	AKR7A2	rs114931199	1	19881561	T	C	0.232786	0.032317	5.89E-13	0.0350199	25906	TRUE	reported	igd	0.00199886	51.8822
eqtl-a-ENSG00000053371	AKR7A2	rs7547804	1	19344952	C	A	-0.118874	0.0118614	1.22E-23	0.50134	31568	TRUE	reported	igd	0.00317158	100.433
eqtl-a-ENSG00000053371	AKR7A2	rs10158092	1	19537755	A	C	-0.11352	0.0165343	6.61E-12	0.152354	31684	TRUE	reported	igd	0.00148555	47.1352
eqtl-a-ENSG00000053900	ANAPC4	rs2080213	4	25026195	A	G	0.110763	0.0169835	6.96E-11	0.142846	31355	TRUE	reported	igd	0.00135469	42.5312
eqtl-a-ENSG00000053900	ANAPC4	rs6852497	4	25111387	A	G	-0.423245	0.0114237	1.00E-200	0.44883	28917	TRUE	reported	igd	0.0453185	1372.59
eqtl-a-ENSG00000053900	ANAPC4	rs7658843	4	25559877	T	A	0.0831815	0.0121201	6.74E-12	0.401723	29155	TRUE	reported	igd	0.00161297	47.099
eqtl-a-ENSG00000053900	ANAPC4	rs1996183	4	25457661	A	C	-0.187894	0.0151528	2.61E-35	0.187936	30746	TRUE	reported	igd	0.00497605	153.749
eqtl-a-ENSG00000053900	ANAPC4	rs987350	4	25048652	T	G	-0.176047	0.0188043	7.81E-21	0.112135	31231	TRUE	reported	igd	0.00279859	87.6426
eqtl-a-ENSG00000054148	PHPT1	rs945382	9	139621919	G	C	0.179742	0.0302856	2.94E-09	0.959865	20635	TRUE	reported	igd	0.00170405	35.2196
eqtl-a-ENSG00000054148	PHPT1	rs28705707	9	139940653	A	C	-0.072943	0.0119671	1.09E-09	0.442558	21039	TRUE	reported	igd	0.00176278	37.1491
eqtl-a-ENSG00000054148	PHPT1	rs2077581	9	139736198	C	A	-0.442903	0.0144988	1.00E-200	0.803216	27310	TRUE	reported	igd	0.03304	933.085
eqtl-a-ENSG00000054179	ENTPD2	rs13289619	9	139936141	A	G	0.310615	0.0238306	7.82E-39	0.0659888	19532	TRUE	reported	igd	0.00862317	169.875
eqtl-a-ENSG00000054179	ENTPD2	rs11794029	9	139969197	C	G	-0.378221	0.0119139	1.00E-200	0.369351	21095	TRUE	reported	igd	0.0455969	1007.73
eqtl-a-ENSG00000054179	ENTPD2	rs35979828	12	54685880	T	C	0.123563	0.025628	1.43E-06	0.0571059	29836	TRUE	reported	igd	0.000778518	23.2444
eqtl-a-ENSG00000054179	ENTPD2	rs7210990	17	16170764	A	C	-0.0730755	0.0118953	8.08E-10	0.481977	31569	TRUE	reported	igd	0.00119402	37.7368
eqtl-a-ENSG00000054219	LY75	rs12692574	2	160759705	C	T	0.462974	0.0287565	2.55E-58	0.956	25443	TRUE	reported	igd	0.0100849	259.183
eqtl-a-ENSG00000054219	LY75	rs76797039	2	160908063	T	C	-0.354547	0.0390539	1.10E-19	0.0236498	21459	TRUE	reported	igd	0.003826	82.4097
eqtl-a-ENSG00000054219	LY75	rs75131375	2	161378675	T	C	0.255781	0.0437883	5.18E-09	0.0187827	21376	TRUE	reported	igd	0.00159368	34.1177
eqtl-a-ENSG00000054219	LY75	rs17284758	2	161066996	G	A	0.201867	0.0395422	3.31E-07	0.0231493	20735	TRUE	reported	igd	0.00125533	26.0596
eqtl-a-ENSG00000054219	LY75	rs62175229	2	160677559	T	C	0.373933	0.0115956	1.00E-200	0.567998	26405	TRUE	reported	igd	0.0378913	1039.84
eqtl-a-ENSG00000054277	OPN3	rs72768044	1	241807644	C	G	0.327241	0.0340273	6.78E-22	0.0313793	22600	TRUE	reported	igd	0.00407566	92.4788
eqtl-a-ENSG00000054277	OPN3	rs6660811	1	241905190	G	A	0.0849366	0.0118862	8.94E-13	0.513286	23727	TRUE	reported	igd	0.00214747	51.0584
eqtl-a-ENSG00000054277	OPN3	rs658729	1	241775724	T	C	0.471522	0.0118505	1.00E-200	0.652313	23173	TRUE	reported	igd	0.0639509	1583.04
eqtl-a-ENSG00000054277	OPN3	rs150329295	1	241856210	A	C	-0.211064	0.0419294	4.80E-07	0.0205344	14707	TRUE	reported	igd	0.00171996	25.3356
eqtl-a-ENSG00000054277	OPN3	rs10243593	7	39972125	A	G	0.069496	0.0118974	5.18E-09	0.481416	23842	TRUE	reported	igd	0.00142906	34.1176
eqtl-a-ENSG00000054277	OPN3	rs913678	20	48955424	C	T	-0.0610181	0.0128942	2.22E-06	0.306921	23458	TRUE	reported	igd	0.000953725	22.3919
eqtl-a-ENSG00000054282	SDCCAG8	rs80076701	1	243511901	C	G	0.230123	0.0197217	1.85E-31	0.100256	14261	TRUE	reported	igd	0.00945703	136.135
eqtl-a-ENSG00000054282	SDCCAG8	rs11576569	1	243080833	T	C	0.0892623	0.0124755	8.38E-13	0.34761	14263	TRUE	reported	igd	0.00357646	51.187
eqtl-a-ENSG00000054282	SDCCAG8	rs12093457	1	243207082	T	C	0.370117	0.0119863	1.00E-200	0.362	10248	TRUE	reported	igd	0.0851202	953.286
eqtl-a-ENSG00000054356	PTPRN	rs6717249	2	220243295	A	G	0.151019	0.0205703	2.11E-13	0.90817	31684	TRUE	reported	igd	0.00169826	53.8957
eqtl-a-ENSG00000054356	PTPRN	rs2276638	2	220145286	T	C	0.484302	0.0159429	1.00E-200	0.154765	31683	TRUE	reported	igd	0.0283011	922.721
eqtl-a-ENSG00000054356	PTPRN	rs1354034	3	56849749	C	T	0.0727593	0.012235	2.73E-09	0.618137	31684	TRUE	reported	igd	0.00111492	35.3624
eqtl-a-ENSG00000054356	PTPRN	rs10876550	12	54712308	A	G	0.0662804	0.0120886	4.18E-08	0.590064	31684	TRUE	reported	igd	0.000947908	30.0601
eqtl-a-ENSG00000054356	PTPRN	rs16971217	17	33944055	G	C	0.115079	0.0155539	1.38E-13	0.177288	31185	TRUE	reported	igd	0.00175229	54.7376
eqtl-a-ENSG00000054392	HHAT	rs12117360	1	210696472	G	A	0.0713418	0.0123519	7.65E-09	0.635526	30406	TRUE	reported	igd	0.00109594	33.3574
eqtl-a-ENSG00000054392	HHAT	rs12564439	1	210792050	C	A	-0.0939568	0.0195523	1.54E-06	0.103148	27310	TRUE	reported	igd	0.000844835	23.0903
eqtl-a-ENSG00000054392	HHAT	rs12143851	1	210502184	T	G	0.221652	0.0164104	1.43E-41	0.153387	30817	TRUE	reported	igd	0.00588506	182.422
eqtl-a-ENSG00000054523	KIF1B	rs114227524	1	10199413	C	T	-0.703321	0.0346489	1.32E-91	0.0295418	27924	TRUE	reported	igd	0.0145408	412
eqtl-a-ENSG00000054523	KIF1B	rs78051618	1	10283428	C	A	-0.472698	0.0394998	5.28E-33	0.023005	24875	TRUE	reported	igd	0.00572429	143.2
eqtl-a-ENSG00000054523	KIF1B	rs144911531	1	10628463	G	A	0.196151	0.0355655	3.49E-08	0.0287724	25546	TRUE	reported	igd	0.00118928	30.4151
eqtl-a-ENSG00000054523	KIF1B	rs74676568	1	10225510	A	G	-0.341731	0.0504348	1.24E-11	0.0140791	18215	TRUE	reported	igd	0.00251412	45.905
eqtl-a-ENSG00000054523	KIF1B	rs74858192	1	10384341	C	T	1.33508	0.0446803	3.52E-196	0.0169768	23188	TRUE	reported	igd	0.0370775	892.781
eqtl-a-ENSG00000054523	KIF1B	rs12406876	1	9983222	C	A	1.06542	0.031317	1.00E-200	0.0345767	23975	TRUE	reported	igd	0.0460519	1157.3
eqtl-a-ENSG00000054523	KIF1B	rs12068865	1	10141346	A	G	-0.312196	0.0275544	9.28E-30	0.0485973	31239	TRUE	reported	igd	0.00409256	128.365
eqtl-a-ENSG00000054523	KIF1B	rs6541082	1	10257752	G	T	1.19249	0.0334356	1.00E-200	0.0299647	26884	TRUE	reported	igd	0.0451773	1271.92
eqtl-a-ENSG00000054523	KIF1B	rs79776554	1	10568140	T	C	1.04682	0.0466923	2.55E-111	0.0159434	25930	TRUE	reported	igd	0.0190157	502.597
eqtl-a-ENSG00000054523	KIF1B	rs36083022	1	10689678	A	G	-0.365446	0.0458555	1.59E-15	0.017062	20548	TRUE	reported	igd	0.00308144	63.507
eqtl-a-ENSG00000054523	KIF1B	rs56388170	7	28724374	T	G	-0.111291	0.0130939	1.90E-17	0.289189	31355	TRUE	reported	igd	0.00229867	72.2361
eqtl-a-ENSG00000054611	TBC1D22A	rs66471445	22	47540638	T	A	0.0853502	0.0165565	2.54E-07	0.152127	18673	TRUE	reported	igd	0.00142115	26.5721
eqtl-a-ENSG00000054611	TBC1D22A	rs131952	22	47427875	G	C	0.234828	0.013691	6.07E-66	0.245291	26078	TRUE	reported	igd	0.0111553	294.168
eqtl-a-ENSG00000054611	TBC1D22A	rs801651	22	47203834	A	G	0.165854	0.012056	4.62E-43	0.597516	26080	TRUE	reported	igd	0.0072044	189.24
eqtl-a-ENSG00000054654	SYNE2	rs56388170	7	28724374	T	G	-0.126667	0.013084	3.62E-22	0.289189	31141	TRUE	reported	igd	0.0030006	93.7169
eqtl-a-ENSG00000054654	SYNE2	rs16904181	8	130976074	A	G	0.0616922	0.013227	3.10E-06	0.281277	31470	TRUE	reported	igd	0.000690782	21.7526
eqtl-a-ENSG00000054654	SYNE2	rs10774625	12	111910219	G	A	-0.0737505	0.0119106	5.94E-10	0.53123	28204	TRUE	reported	igd	0.00135757	38.3382
eqtl-a-ENSG00000054654	SYNE2	rs1760988	14	64696813	G	A	-0.301804	0.0117108	1.86E-146	0.557555	30836	TRUE	reported	igd	0.0210845	664.123
eqtl-a-ENSG00000054654	SYNE2	rs11158502	14	64173850	T	C	-0.30544	0.0324512	4.85E-21	0.0346271	30419	TRUE	reported	igd	0.00290391	88.5853
eqtl-a-ENSG00000054654	SYNE2	rs147147388	14	63972057	T	C	-0.307434	0.0419315	2.27E-13	0.0204903	10541	TRUE	reported	igd	0.00507378	53.7453
eqtl-a-ENSG00000054793	ATP9A	rs1354034	3	56849749	C	T	0.1796	0.0121567	2.16E-49	0.618137	26395	TRUE	reported	igd	0.00820131	218.247
eqtl-a-ENSG00000054793	ATP9A	rs6785206	3	128412024	G	A	0.096122	0.0198227	1.24E-06	0.9	26066	TRUE	reported	igd	0.000901268	23.5118
eqtl-a-ENSG00000054793	ATP9A	rs7911264	10	94436851	C	T	-0.0562756	0.0118996	2.26E-06	0.515223	26395	TRUE	reported	igd	0.000846615	22.3636
eqtl-a-ENSG00000054793	ATP9A	rs7896518	10	65104500	G	A	-0.0572005	0.0120382	2.02E-06	0.422848	26280	TRUE	reported	igd	0.000858377	22.5758
eqtl-a-ENSG00000054793	ATP9A	rs7961894	12	122365583	T	C	0.125765	0.0193738	8.50E-11	0.105151	25896	TRUE	reported	igd	0.00162462	42.1363
eqtl-a-ENSG00000054793	ATP9A	rs73913735	20	50458823	T	C	-0.45958	0.0361376	4.72E-37	0.0275783	25966	TRUE	reported	igd	0.00619016	161.722
eqtl-a-ENSG00000054793	ATP9A	rs6045615	20	1931582	C	A	-0.0850057	0.0123823	6.64E-12	0.35954	26395	TRUE	reported	igd	0.00178237	47.126
eqtl-a-ENSG00000054793	ATP9A	rs11696348	20	50201820	A	C	0.514528	0.029556	7.13E-68	0.0414134	25949	TRUE	reported	igd	0.0115442	303.035
eqtl-a-ENSG00000054793	ATP9A	rs13040403	20	50235760	G	A	0.525292	0.0167473	1.00E-200	0.136777	26395	TRUE	reported	igd	0.0359333	983.737
eqtl-a-ENSG00000054793	ATP9A	rs13040027	20	50418142	A	G	-0.516708	0.0169606	1.00E-200	0.133318	26279	TRUE	reported	igd	0.0341134	928.058
eqtl-a-ENSG00000054793	ATP9A	rs156356	20	1819280	C	T	0.0799329	0.0118886	1.78E-11	0.48686	25086	TRUE	reported	igd	0.00179877	45.2017
eqtl-a-ENSG00000054967	RELT	rs149110519	6	144385777	T	C	0.150372	0.0266277	1.63E-08	0.0526158	25735	TRUE	reported	igd	0.00123767	31.8884
eqtl-a-ENSG00000054967	RELT	rs12417424	11	73751481	T	G	0.0918453	0.0152316	1.64E-09	0.187418	31684	TRUE	reported	igd	0.00114626	36.3576
eqtl-a-ENSG00000054967	RELT	rs11824050	11	73011106	A	C	0.477692	0.0136368	1.00E-200	0.226596	31684	TRUE	reported	igd	0.0372846	1227
eqtl-a-ENSG00000054983	GALC	rs9468925	6	31258837	A	G	0.0556707	0.012116	4.34E-06	0.40485	30603	TRUE	reported	igd	0.0006894	21.1109
eqtl-a-ENSG00000054983	GALC	rs3184504	12	111884608	C	T	-0.0585659	0.0119357	9.25E-07	0.542056	28418	TRUE	reported	igd	0.000846511	24.0748
eqtl-a-ENSG00000054983	GALC	rs149871867	14	88259994	T	G	0.174801	0.0381145	4.51E-06	0.0249715	3504	TRUE	reported	igd	0.00596684	21.0213
eqtl-a-ENSG00000054983	GALC	rs111291798	14	88589975	A	C	-0.353086	0.0474316	9.75E-14	0.0159378	20510	TRUE	reported	igd	0.00269456	55.4094
eqtl-a-ENSG00000054983	GALC	rs12886434	14	88334447	T	C	0.228178	0.0359567	2.21E-10	0.028111	28251	TRUE	reported	igd	0.00142343	40.2677
eqtl-a-ENSG00000054983	GALC	rs77593588	14	88391492	G	A	-0.512083	0.0156393	1.00E-200	0.160301	30159	TRUE	reported	igd	0.0343288	1072.06
eqtl-a-ENSG00000054983	GALC	rs150774726	14	88402313	G	T	-0.272264	0.0527224	2.41E-07	0.0128858	21566	TRUE	reported	igd	0.00123505	26.6655
eqtl-a-ENSG00000055118	KCNH2	rs6592965	7	50427982	A	G	0.159809	0.0118887	3.43E-41	0.449532	31684	TRUE	reported	igd	0.00567053	180.678
eqtl-a-ENSG00000055118	KCNH2	rs3735076	7	150557748	A	G	-0.0953666	0.0128116	9.77E-14	0.312845	31684	TRUE	reported	igd	0.00174577	55.4062
eqtl-a-ENSG00000055118	KCNH2	rs112972788	7	150455688	C	T	-0.0925082	0.0201811	4.56E-06	0.0960774	31231	TRUE	reported	igd	0.000672346	21.0108
eqtl-a-ENSG00000055118	KCNH2	rs2072413	7	150647969	T	C	0.249123	0.0135515	1.78E-75	0.251769	25857	TRUE	reported	igd	0.0129014	337.924
eqtl-a-ENSG00000055118	KCNH2	rs11002791	10	80800318	A	G	0.070936	0.0127956	2.96E-08	0.315303	31569	TRUE	reported	igd	0.000972587	30.7316
eqtl-a-ENSG00000055118	KCNH2	rs225245	17	33946107	G	A	-0.123379	0.0119441	5.17E-25	0.440335	31355	TRUE	reported	igd	0.00339151	106.696
eqtl-a-ENSG00000055118	KCNH2	rs9944715	18	43831259	G	A	0.066645	0.0135719	9.08E-07	0.740866	31569	TRUE	reported	igd	0.000763241	24.1116
eqtl-a-ENSG00000055163	CYFIP2	rs1375493	2	182323766	A	G	-0.0620547	0.0119943	2.30E-07	0.565077	31569	TRUE	reported	igd	0.00084717	26.7653
eqtl-a-ENSG00000055163	CYFIP2	rs9880192	3	128297569	C	G	0.0594649	0.0121762	1.04E-06	0.392874	31569	TRUE	reported	igd	0.000754934	23.849
eqtl-a-ENSG00000055163	CYFIP2	rs1354034	3	56849749	C	T	-0.0719769	0.0122354	4.04E-09	0.618137	31684	TRUE	reported	igd	0.00109103	34.6037
eqtl-a-ENSG00000055163	CYFIP2	rs11957485	5	156748889	G	A	0.197119	0.0133259	1.65E-49	0.268553	26492	TRUE	reported	igd	0.00819175	218.792
eqtl-a-ENSG00000055163	CYFIP2	rs2421471	5	156631551	G	A	0.0716031	0.012022	2.58E-09	0.425711	31566	TRUE	reported	igd	0.00112254	35.4718
eqtl-a-ENSG00000055163	CYFIP2	rs61614148	5	156863876	A	G	-0.0861681	0.0119618	5.86E-13	0.442224	26563	TRUE	reported	igd	0.00194973	51.888
eqtl-a-ENSG00000055163	CYFIP2	rs149110519	6	144385777	T	C	0.434837	0.0264053	6.27E-61	0.0526158	25735	TRUE	reported	igd	0.0104278	271.167
eqtl-a-ENSG00000055163	CYFIP2	rs149007767	7	50370254	T	C	0.0870423	0.0166655	1.76E-07	0.149708	30077	TRUE	reported	igd	0.000906141	27.2769
eqtl-a-ENSG00000055163	CYFIP2	rs35979828	12	54685880	T	C	0.147261	0.0256192	9.03E-09	0.0571059	29836	TRUE	reported	igd	0.00110617	33.0381
eqtl-a-ENSG00000055163	CYFIP2	rs10774624	12	111833788	A	G	-0.0594377	0.0119286	6.27E-07	0.538565	28089	TRUE	reported	igd	0.000883131	24.8264
eqtl-a-ENSG00000055163	CYFIP2	rs75009320	19	16430149	A	G	0.0910786	0.0162896	2.26E-08	0.158241	31569	TRUE	reported	igd	0.000989284	31.2597
eqtl-a-ENSG00000055211	GINM1	rs4869923	6	149874899	G	T	-0.507464	0.0114883	1.00E-200	0.380843	22592	TRUE	reported	igd	0.0795002	1951.01
eqtl-a-ENSG00000055211	GINM1	rs1886358	6	150493980	G	A	-0.102895	0.0134282	1.82E-14	0.266838	25147	TRUE	reported	igd	0.00232945	58.7109
eqtl-a-ENSG00000055211	GINM1	rs575924	6	149614405	C	A	-0.110504	0.0171574	1.19E-10	0.139419	21927	TRUE	reported	igd	0.00188822	41.4776
eqtl-a-ENSG00000055332	EIF2AK2	rs2372715	2	37049287	A	G	-0.0986193	0.0122607	8.72E-16	0.375775	31684	TRUE	reported	igd	0.00203783	64.6943
eqtl-a-ENSG00000055332	EIF2AK2	rs12621276	2	37299145	A	G	-0.288161	0.013391	1.03E-102	0.257657	31684	TRUE	reported	igd	0.0144047	463.038
eqtl-a-ENSG00000055332	EIF2AK2	rs1990760	2	163124051	T	C	0.091456	0.0121446	5.05E-14	0.603866	28533	TRUE	reported	igd	0.00198357	56.7058
eqtl-a-ENSG00000055332	EIF2AK2	rs76830965	3	159637678	A	C	-0.113826	0.0188589	1.58E-09	0.111855	30348	TRUE	reported	igd	0.00119895	36.4268
eqtl-a-ENSG00000055332	EIF2AK2	rs149110519	6	144385777	T	C	0.136342	0.026633	3.07E-07	0.0526158	25735	TRUE	reported	igd	0.00101731	26.2051
eqtl-a-ENSG00000055332	EIF2AK2	rs4917014	7	50305863	G	T	-0.119154	0.0127576	9.63E-21	0.316454	31300	TRUE	reported	igd	0.00277924	87.2271
eqtl-a-ENSG00000055332	EIF2AK2	rs7045087	9	32455262	C	T	0.0737217	0.0126722	5.98E-09	0.326975	31684	TRUE	reported	igd	0.00106705	33.8423
eqtl-a-ENSG00000055332	EIF2AK2	rs57994353	9	139356987	C	T	-0.109362	0.0130209	4.50E-17	0.294804	27284	TRUE	reported	igd	0.00257882	70.5373
eqtl-a-ENSG00000055332	EIF2AK2	rs2663052	10	50069395	A	G	-0.0688753	0.0119267	7.70E-09	0.46054	31684	TRUE	reported	igd	0.00105145	33.3472
eqtl-a-ENSG00000055332	EIF2AK2	rs199515	17	44856641	C	G	0.0909789	0.0153248	2.91E-09	0.815503	31239	TRUE	reported	igd	0.00112695	35.2423
eqtl-a-ENSG00000055483	USP36	rs57816430	17	76905822	A	G	-0.241052	0.0356375	1.34E-11	0.0286208	30966	TRUE	reported	igd	0.0014753	45.7487
eqtl-a-ENSG00000055483	USP36	rs117781742	17	76747208	T	G	-0.853047	0.0309335	2.11E-167	0.0364561	25631	TRUE	reported	igd	0.0288154	760.421
eqtl-a-ENSG00000055483	USP36	rs139678865	17	76877067	A	G	0.257671	0.0382182	1.56E-11	0.0247887	25266	TRUE	reported	igd	0.00179586	45.4523
eqtl-a-ENSG00000055483	USP36	rs12949190	17	77027877	A	G	-0.242916	0.0248122	1.24E-22	0.0608538	27604	TRUE	reported	igd	0.00346022	95.8408
eqtl-a-ENSG00000055483	USP36	rs12950719	17	76639714	A	G	0.394238	0.0124575	1.00E-200	0.307997	31470	TRUE	reported	igd	0.0308427	1001.45
eqtl-a-ENSG00000055732	MCOLN3	rs12119445	1	85467130	A	G	-0.244511	0.0128492	9.74E-81	0.297982	31470	TRUE	reported	igd	0.0113757	362.09
eqtl-a-ENSG00000055732	MCOLN3	rs2911603	1	85070877	C	T	-0.0679977	0.0124533	4.75E-08	0.351441	31470	TRUE	reported	igd	0.00094648	29.8121
eqtl-a-ENSG00000055732	MCOLN3	rs12028498	1	85677283	C	G	0.0656954	0.0123182	9.65E-08	0.369544	28643	TRUE	reported	igd	0.000992032	28.441
eqtl-a-ENSG00000055732	MCOLN3	rs653178	12	112007756	T	C	-0.0700044	0.0119272	4.37E-09	0.539991	28204	TRUE	reported	igd	0.00121992	34.4463
eqtl-a-ENSG00000055732	MCOLN3	rs1728785	16	68591230	C	A	-0.10239	0.0143505	9.69E-13	0.780371	30971	TRUE	reported	igd	0.00164102	50.9041
eqtl-a-ENSG00000055813	CCDC85A	rs11683066	2	56571923	G	A	-0.139538	0.0137115	2.52E-24	0.249089	24651	TRUE	reported	igd	0.00418369	103.557
eqtl-a-ENSG00000055813	CCDC85A	rs115572541	2	57022927	G	A	0.211365	0.0437201	1.34E-06	0.0188571	18108	TRUE	reported	igd	0.00128906	23.3698
eqtl-a-ENSG00000055813	CCDC85A	rs13021782	2	56598827	G	A	0.232748	0.0119002	3.50E-85	0.580386	24651	TRUE	reported	igd	0.0152806	382.497
eqtl-a-ENSG00000055950	MRPL43	rs77380815	10	102979243	T	C	-0.21916	0.0362968	1.56E-09	0.027579	26943	TRUE	reported	igd	0.0013513	36.4547
eqtl-a-ENSG00000055950	MRPL43	rs41300237	10	102547376	G	A	-0.213036	0.0243947	2.48E-18	0.0631991	25692	TRUE	reported	igd	0.00295958	76.2573
eqtl-a-ENSG00000055950	MRPL43	rs11595160	10	102643010	A	G	0.420663	0.0128208	1.00E-200	0.723082	31470	TRUE	reported	igd	0.0330775	1076.49
eqtl-a-ENSG00000055950	MRPL43	rs10786623	10	102920746	G	A	0.0917453	0.0141142	8.03E-11	0.230346	31141	TRUE	reported	igd	0.00135498	42.25
eqtl-a-ENSG00000055955	ITIH4	rs312485	3	53541364	G	A	0.196638	0.0234532	5.10E-17	0.931183	26280	TRUE	reported	igd	0.00266775	70.2907
eqtl-a-ENSG00000055955	ITIH4	rs141250728	3	52321809	C	A	-0.708971	0.0416107	4.26E-65	0.0204653	18397	TRUE	reported	igd	0.0155346	290.268
eqtl-a-ENSG00000055955	ITIH4	rs7639080	3	51879279	G	A	0.104104	0.0149991	3.90E-12	0.194911	25858	TRUE	reported	igd	0.00185952	48.1694
eqtl-a-ENSG00000055955	ITIH4	rs11716402	3	52913939	T	C	-0.920464	0.0326166	3.25E-175	0.0325806	23557	TRUE	reported	igd	0.0327022	796.342
eqtl-a-ENSG00000055955	ITIH4	rs6445591	3	53661900	C	T	0.0564669	0.0118953	2.07E-06	0.507306	26486	TRUE	reported	igd	0.000850064	22.5322
eqtl-a-ENSG00000055955	ITIH4	rs6802320	3	52241835	C	T	0.419377	0.0118073	1.00E-200	0.370551	26609	TRUE	reported	igd	0.045265	1261.47
eqtl-a-ENSG00000056558	TRAF1	rs182550311	9	123764575	C	T	-0.168431	0.0217623	9.97E-15	0.0810494	27182	TRUE	reported	igd	0.00219886	59.8966
eqtl-a-ENSG00000056558	TRAF1	rs7028860	9	123148937	T	G	-0.27319	0.0318752	1.03E-17	0.0359785	29911	TRUE	reported	igd	0.00244978	73.4505
eqtl-a-ENSG00000056558	TRAF1	rs4310279	9	123722148	A	G	0.307751	0.0131976	2.86E-120	0.732741	31644	TRUE	reported	igd	0.0168934	543.728
eqtl-a-ENSG00000056736	IL17RB	rs2612015	3	53742331	T	G	-0.0706088	0.0124561	1.44E-08	0.649029	31684	TRUE	reported	igd	0.00101315	32.1311
eqtl-a-ENSG00000056736	IL17RB	rs79589055	3	53794134	A	G	0.136616	0.0144722	3.74E-21	0.213763	30077	TRUE	reported	igd	0.00295403	89.1056
eqtl-a-ENSG00000056736	IL17RB	rs709324	3	53899565	C	T	-0.279971	0.0123378	5.35E-114	0.340374	31684	TRUE	reported	igd	0.0159922	514.9
eqtl-a-ENSG00000056736	IL17RB	rs11741255	5	131811182	A	G	-0.056107	0.0122264	4.45E-06	0.38431	31569	TRUE	reported	igd	0.000666632	21.0576
eqtl-a-ENSG00000056972	TRAF3IP2	rs141094656	1	92753336	C	T	-0.218388	0.042989	3.77E-07	0.0195137	21629	TRUE	reported	igd	0.00119176	25.8049
eqtl-a-ENSG00000056972	TRAF3IP2	rs9481206	6	112233412	T	A	0.197167	0.0197299	1.63E-23	0.100451	29694	TRUE	reported	igd	0.00335191	99.8595
eqtl-a-ENSG00000056972	TRAF3IP2	rs145449856	6	111438634	T	C	-0.258939	0.0482816	8.18E-08	0.0154022	24780	TRUE	reported	igd	0.00115938	28.7605
eqtl-a-ENSG00000056972	TRAF3IP2	rs7766190	6	111905066	C	T	0.369076	0.0120206	1.00E-200	0.642114	31684	TRUE	reported	igd	0.0288939	942.653
eqtl-a-ENSG00000056972	TRAF3IP2	rs9315786	13	41347517	G	A	-0.0635544	0.0132072	1.49E-06	0.282623	31569	TRUE	reported	igd	0.000732977	23.1549
eqtl-a-ENSG00000057019	DCBLD2	rs35627254	3	99047213	C	A	-0.139352	0.0304821	4.84E-06	0.0396391	24559	TRUE	reported	igd	0.000850269	20.8978
eqtl-a-ENSG00000057019	DCBLD2	rs150747167	3	99394613	A	C	0.26022	0.0361523	6.12E-13	0.0277754	27568	TRUE	reported	igd	0.00187581	51.8058
eqtl-a-ENSG00000057019	DCBLD2	rs114582351	3	98783917	C	T	-0.292297	0.0431798	1.29E-11	0.0193103	27571	TRUE	reported	igd	0.00165926	45.8201
eqtl-a-ENSG00000057019	DCBLD2	rs1066357	3	98912719	G	A	-0.154179	0.0204363	4.54E-14	0.0931549	30262	TRUE	reported	igd	0.00187729	56.9138
eqtl-a-ENSG00000057019	DCBLD2	rs56094988	3	98490449	C	G	0.737703	0.0227432	1.00E-200	0.0684133	30430	TRUE	reported	igd	0.0334192	1052.04
eqtl-a-ENSG00000057019	DCBLD2	rs13071075	3	98585142	G	A	-0.245195	0.0124055	5.94E-87	0.33869	26857	TRUE	reported	igd	0.0143372	390.627
eqtl-a-ENSG00000057252	SOAT1	rs11581659	1	179330173	T	C	-0.357548	0.0131397	4.79E-163	0.265361	25373	TRUE	reported	igd	0.0283553	740.395
eqtl-a-ENSG00000057252	SOAT1	rs149770566	1	179310932	G	T	0.420616	0.0269437	6.15E-55	0.0505187	28304	TRUE	reported	igd	0.00853662	243.684
eqtl-a-ENSG00000057252	SOAT1	rs74132233	1	179679577	T	C	0.25575	0.0529098	1.34E-06	0.0127965	21642	TRUE	reported	igd	0.00107843	23.3625
eqtl-a-ENSG00000057252	SOAT1	rs116303654	1	178900801	T	C	0.233953	0.0494678	2.25E-06	0.0146681	23755	TRUE	reported	igd	0.000940694	22.3653
eqtl-a-ENSG00000057252	SOAT1	rs111491640	1	178659370	A	C	-0.295995	0.0416924	1.25E-12	0.0207361	22002	TRUE	reported	igd	0.00228559	50.3983
eqtl-a-ENSG00000057252	SOAT1	rs74568172	1	179007895	G	A	-0.701828	0.0419099	6.04E-63	0.0201821	25836	TRUE	reported	igd	0.0107378	280.411
eqtl-a-ENSG00000057252	SOAT1	rs28913876	1	179082830	A	G	-0.86932	0.0284894	1.00E-200	0.0427725	31564	TRUE	reported	igd	0.0286533	931.033
eqtl-a-ENSG00000057252	SOAT1	rs149110519	6	144385777	T	C	0.125071	0.026637	2.66E-06	0.0526158	25735	TRUE	reported	igd	0.000855946	22.0449
eqtl-a-ENSG00000057252	SOAT1	rs56388170	7	28724374	T	G	-0.0690398	0.0131145	1.41E-07	0.289189	31355	TRUE	reported	igd	0.00088309	27.712
eqtl-a-ENSG00000057608	GDI2	rs871749	10	5701833	A	G	-0.475818	0.0137212	1.00E-200	0.223195	14263	TRUE	reported	igd	0.0777558	1202.37
eqtl-a-ENSG00000057608	GDI2	rs11256448	10	6079479	G	A	0.074475	0.0136797	5.21E-08	0.25281	14259	TRUE	reported	igd	0.00207433	29.6351
eqtl-a-ENSG00000057608	GDI2	rs139635806	10	5510684	A	G	-0.215289	0.0332216	9.14E-11	0.0330959	11495	TRUE	reported	igd	0.00364007	41.9882
eqtl-a-ENSG00000057608	GDI2	rs7902987	10	5854393	T	C	0.209643	0.0173351	1.14E-33	0.134857	14260	TRUE	reported	igd	0.0101521	146.234
eqtl-a-ENSG00000057608	GDI2	rs12780246	10	5898205	A	G	-0.169793	0.012168	2.97E-44	0.381655	9176	TRUE	reported	igd	0.0207792	194.673
eqtl-a-ENSG00000057657	PRDM1	rs1354034	3	56849749	C	T	-0.0742591	0.0122344	1.28E-09	0.618137	31684	TRUE	reported	igd	0.00116142	36.8389
eqtl-a-ENSG00000057657	PRDM1	rs6897932	5	35874575	T	C	-0.0647926	0.0135092	1.62E-06	0.262908	31299	TRUE	reported	igd	0.000734416	23.0019
eqtl-a-ENSG00000057657	PRDM1	rs56330463	5	148200011	C	T	0.0797856	0.0120486	3.54E-11	0.582097	31569	TRUE	reported	igd	0.00138711	43.8479
eqtl-a-ENSG00000057657	PRDM1	rs34622269	6	106549916	C	T	0.13514	0.0262806	2.72E-07	0.0541217	31229	TRUE	reported	igd	0.000846002	26.4405
eqtl-a-ENSG00000057704	TMCC3	rs56330463	5	148200011	C	T	-0.102161	0.0120366	2.11E-17	0.582097	31569	TRUE	reported	igd	0.00227673	72.0336
eqtl-a-ENSG00000057704	TMCC3	rs2071278	6	32165444	G	A	0.0753588	0.0160645	2.72E-06	0.163918	30603	TRUE	reported	igd	0.000718551	22.0042
eqtl-a-ENSG00000057704	TMCC3	rs4237890	12	95057450	T	G	-0.414753	0.0126894	1.00E-200	0.286726	31684	TRUE	reported	igd	0.0326178	1068.24
eqtl-a-ENSG00000057704	TMCC3	rs249162	12	95326129	C	A	0.230468	0.0258558	4.95E-19	0.0558051	31569	TRUE	reported	igd	0.00251046	79.4471
eqtl-a-ENSG00000057704	TMCC3	rs2651980	12	95053135	C	T	-0.100666	0.014085	8.88E-13	0.768493	31355	TRUE	reported	igd	0.00162644	51.0769
eqtl-a-ENSG00000057757	PITHD1	rs3811444	1	248039451	T	C	-0.11016	0.0125516	1.68E-18	0.337611	25690	TRUE	reported	igd	0.00298941	77.0222
eqtl-a-ENSG00000057757	PITHD1	rs2235541	1	24077451	T	C	-0.137922	0.0228378	1.55E-09	0.0730836	24976	TRUE	reported	igd	0.00145815	36.469
[truncated: 40,700 more rows]
