# Supplementary material for: Metabolic-immune crosstalk in head and neck squamous cell carcinoma: CD44 and APP identified as causal therapeutic targets via integrated lactylation-Mendelian randomization analysis
Source: Front Immunol. 2026 May 28;17:1808455. doi: 10.3389/fimmu.2026.1808455 (PMC13254516; doi:10.3389/fimmu.2026.1808455)
Supplement: Supplementary file 6 [file Table5.xlsx]

## Sheet: Sheet1
id.exposure	id.outcome	outcome	exposure	method	nsnp	b	se	pval	lo_ci	up_ci	or	or_lci95	or_uci95
xV5cjA	1zL7aA	Head and neck squamous cell carcinoma	ACADM	MR Egger	3	-0.0011964	0.000596298281860088	0.294357092332638	-0.00236515	-2.76558e-05	0.998804314999232	0.997637649716908	0.999972344612464
xV5cjA	1zL7aA	Head and neck squamous cell carcinoma	ACADM	Weighted median	3	-8.4216e-05	0.000262070174991359	0.747945847217414	-0.000597874	0.000429441526658537	0.999915787529745	0.999402305131476	1.00042953374987
xV5cjA	1zL7aA	Head and neck squamous cell carcinoma	ACADM	Inverse variance weighted	3	-6.87157e-05	0.000427056423006017	0.872167865731167	-0.000905746	0.000768314880987306	0.999931286652766	0.999094663767167	1.00076861011047
xV5cjA	1zL7aA	Head and neck squamous cell carcinoma	ACADM	Simple mode	3	0.00154291995972262	0.00119702108000478	0.326378453418247	-0.000803241	0.00388908127653199	1.00154411087314	0.999197081154895	1.00389665356635
xV5cjA	1zL7aA	Head and neck squamous cell carcinoma	ACADM	Weighted mode	3	-0.000293882	0.000269263631960625	0.389033844488268	-0.000821639	0.00023387474369866	0.999706161204133	0.999178698759057	1.00023390209453
jvjHdD	CY8Bx5	Head and neck squamous cell carcinoma	TALDO1	MR Egger	6	-0.000509578	0.00106728278605507	0.657957094975377	-0.00260145	0.00158229616483035	0.999490551717029	0.997401928488338	1.00158354865592
jvjHdD	CY8Bx5	Head and neck squamous cell carcinoma	TALDO1	Weighted median	6	-0.000737196	0.000676587586075423	0.27589864206678	-0.00206331	0.000588916049869032	0.999263076043091	0.997938819867692	1.00058908949497
jvjHdD	CY8Bx5	Head and neck squamous cell carcinoma	TALDO1	Inverse variance weighted	6	-0.00106802	0.000562065954313409	0.0574115539381923	-0.00216967	3.36315768235164e-05	0.998932552434279	0.997832685061937	1.00003363214237
jvjHdD	CY8Bx5	Head and neck squamous cell carcinoma	TALDO1	Simple mode	6	-0.000965831	0.000948428023280978	0.355229299702354	-0.00282475	0.000893087828533097	0.999034635167633	0.997179235829722	1.00089348675022
jvjHdD	CY8Bx5	Head and neck squamous cell carcinoma	TALDO1	Weighted mode	6	-0.000789284	0.000755792164854588	0.344177271223775	-0.00227064	0.00069206909459827	0.99921102785381	0.997731939752679	1.00069230862967
wCLbaW	FzSMks	Head and neck squamous cell carcinoma	LPIN1	MR Egger	7	0.000144406841507783	0.00044144116067318	0.756823944162166	-0.000720818	0.00100963151642722	1.00014441726868	0.999279441893354	1.0010101413659
wCLbaW	FzSMks	Head and neck squamous cell carcinoma	LPIN1	Weighted median	7	-0.00013355	0.000266465077008589	0.616236429272119	-0.000655822	0.000388721547100472	0.999866458913568	0.999344393449179	1.00038879710911
wCLbaW	FzSMks	Head and neck squamous cell carcinoma	LPIN1	Inverse variance weighted	7	-0.000219986	0.000247621779873741	0.374327257685159	-0.000705325	0.000265352250993278	0.999780037757683	0.999294923557184	1.00026538746002
wCLbaW	FzSMks	Head and neck squamous cell carcinoma	LPIN1	Simple mode	7	-0.000604621	0.000549441325467524	0.313323935194442	-0.00168153	0.000472284355769432	0.999395562104081	0.998319887332082	1.00047239589959
wCLbaW	FzSMks	Head and neck squamous cell carcinoma	LPIN1	Weighted mode	7	-0.00012866	0.000247705567249642	0.622073265884223	-0.000614163	0.000356843008954614	0.999871348373476	0.999386025744713	1.00036
huPAz0	BQVFNj	Head and neck squamous cell carcinoma	CAST	MR Egger	6	-0.000181488	0.000469202553056152	0.718600176843555	-0.00110113	0.000738148981456746	0.999818528445422	0.998899480989185	1.00073842148046
huPAz0	BQVFNj	Head and neck squamous cell carcinoma	CAST	Weighted median	6	-8.23968e-05	0.000268056867490051	0.758549959632199	-0.000607788	0.000442994664630301	0.999917606598873	0.999392396409937	1.00044309280126
huPAz0	BQVFNj	Head and neck squamous cell carcinoma	CAST	Inverse variance weighted	6	7.6401290646489e-07	0.00027133964187737	0.997753393891848	-0.000531062	0.00053258971098611	1.0000007640132	0.999469079303125	1.00053273156207
huPAz0	BQVFNj	Head and neck squamous cell carcinoma	CAST	Simple mode	6	-9.65343e-06	0.000382914153643846	0.980862340695779	-0.000760165	0.00074085831262883	0.999990346618081	0.999240123682691	1.00074113281593
huPAz0	BQVFNj	Head and neck squamous cell carcinoma	CAST	Weighted mode	6	-3.66311e-05	0.00025197964302649	0.890094911224214	-0.000530511	0.00045724902976876	0.999963369600346	0.999469629525275	1.00045735358404
sWTSt5	4O9o5g	Head and neck squamous cell carcinoma	NDUFB8	MR Egger	3	-0.000706744	0.00328144317753688	0.864950382528768	-0.00713837	0.00572488478484082	0.999293505841474	0.992887045193452	1.00574130325407
sWTSt5	4O9o5g	Head and neck squamous cell carcinoma	NDUFB8	Weighted median	3	0.000723557804727725	0.00104806650735346	0.48995906014293	-0.00133065	0.0027777681591405	1.00072381963582	0.998670232375866	1.0027816297318
sWTSt5	4O9o5g	Head and neck squamous cell carcinoma	NDUFB8	Inverse variance weighted	3	0.000851094619003328	0.000983094750210511	0.386638243777656	-0.00107577	0.00277796032941593	1.0008514569028	0.998924807342872	1.00278182243664
sWTSt5	4O9o5g	Head and neck squamous cell carcinoma	NDUFB8	Simple mode	3	0.000936854691669782	0.00139747515154548	0.571652580316441	-0.0018022	0.00367590598869892	1.0009372936771	0.998199426375819	1.00368267041705
sWTSt5	4O9o5g	Head and neck squamous cell carcinoma	NDUFB8	Weighted mode	3	0.000535392655375925	0.0011772391891086	0.693857819398294	-0.001772	0.00284278146602879	1.00053553600361	0.998229572902985	1.00284682600093
X6oYqY	3solDF	Head and neck squamous cell carcinoma	ETFDH	MR Egger	4	-6.8651e-05	0.000439916907663839	0.89031863892828	-0.000930888	0.00079358618065195	0.999931351398054	0.999069545044522	1.00079390115348
X6oYqY	3solDF	Head and neck squamous cell carcinoma	ETFDH	Weighted median	4	0.000148876486755576	0.000259146970784828	0.565638501502485	-0.000359052	0.000656804549493839	1.00014888756941	0.99964101287532	1.00065702029283
X6oYqY	3solDF	Head and neck squamous cell carcinoma	ETFDH	Inverse variance weighted	4	0.000185145721416759	0.00026499694424162	0.484757563712606	-0.000334248	0.000704539732130334	1.00018516286194	0.999665807565439	1.00070478797854
X6oYqY	3solDF	Head and neck squamous cell carcinoma	ETFDH	Simple mode	4	0.000204423266014732	0.000441089033015782	0.674594645637691	-0.000660111	0.00106895777072566	1.00020444416187	0.999340106586795	1.00106952930972
X6oYqY	3solDF	Head and neck squamous cell carcinoma	ETFDH	Weighted mode	4	0.000144795030423254	0.000268942845163512	0.627692252980775	-0.000382333	0.000671923006943738	1.00014480551373	0.99961774013383	1.00067214879778
K0cITW	SJh8yI	Head and neck squamous cell carcinoma	TGFBI	MR Egger	26	-0.00029538	0.000227883415508826	0.20723651936358	-0.000742032	0.000151271315234371	0.999704663441267	0.99925824356386	1.00015128275732
K0cITW	SJh8yI	Head and neck squamous cell carcinoma	TGFBI	Weighted median	26	-0.0001711	0.000242201761842445	0.47991714063617	-0.000645815	0.000303615448652098	0.999828914632212	0.999354393036147	1.00030366154449
K0cITW	SJh8yI	Head and neck squamous cell carcinoma	TGFBI	Inverse variance weighted	26	-7.34319e-05	0.000171433667398388	0.668403734411244	-0.000409442	0.000262578122459422	0.999926570830412	0.999590641956135	1.00026261259911
K0cITW	SJh8yI	Head and neck squamous cell carcinoma	TGFBI	Simple mode	26	0.000247234511962543	0.000430024255131263	0.570476020331031	-0.000595613	0.00109008205201982	1.00024726507693	0.999404564314134	1.00109067640741
K0cITW	SJh8yI	Head and neck squamous cell carcinoma	TGFBI	Weighted mode	26	-0.000190053	0.000231368062797519	0.41916663990458	-0.000643534	0.00026342886477728	0.999809965520534	0.999356673082167	1.00026346356521
NT0x8h	egcLOF	Head and neck squamous cell carcinoma	ANGPT2	MR Egger	3	-0.000496438	0.00231253868344137	0.865378519690514	-0.00502901	0.00403613779931091	0.999503685184731	0.994983610478831	1.00404429397293
NT0x8h	egcLOF	Head and neck squamous cell carcinoma	ANGPT2	Weighted median	3	-0.000112203	0.00127473346743681	0.929859919455689	-0.00261068	0.00238627417597821	0.99988780287437	0.997392723847661	1.00238912359425
NT0x8h	egcLOF	Head and neck squamous cell carcinoma	ANGPT2	Inverse variance weighted	3	0.000130300479360196	0.0010973571113902	0.905481131614976	-0.00202052	0.00228112041768499	1.00013030896884	0.997981520416377	1.0022837241523
NT0x8h	egcLOF	Head and neck squamous cell carcinoma	ANGPT2	Simple mode	3	-0.000119486	0.0015472985351961	0.945476621298153	-0.00315219	0.00291321875854227	0.99988052076777	0.996852771440117	1.00291746630398
NT0x8h	egcLOF	Head and neck squamous cell carcinoma	ANGPT2	Weighted mode	3	-0.000119486	0.0014790402642533	0.942968351118601	-0.00301841	0.00277943254749437	0.99988052076777	0.996986145516987	1.00278329875126
NiXygK	JSck8G	Head and neck squamous cell carcinoma	ACADVL	MR Egger	6	0.000211057293208087	0.000637650974934013	0.7572637353011	-0.00103874	0.00146085320407875	1.00021107956737	0.998961800684548	1.00146192076991
NiXygK	JSck8G	Head and neck squamous cell carcinoma	ACADVL	Weighted median	6	0.000435012310976018	0.000318010367978495	0.171337543555089	-0.000188288	0.00105831263221387	1.00043510694255	0.999811729714813	1.00105887284264
NiXygK	JSck8G	Head and neck squamous cell carcinoma	ACADVL	Inverse variance weighted	6	0.000402130915806885	0.000299326007572292	0.179124802154031	-0.000184548	0.000988809890648577	1.00040221178128	0.999815468968911	1.00098929892432
NiXygK	JSck8G	Head and neck squamous cell carcinoma	ACADVL	Simple mode	6	0.00102758954034557	0.000607006347123866	0.151258628331975	-0.000162143	0.00221732198070835	1.00102811769137	0.999837870244432	1.00221978205702
NiXygK	JSck8G	Head and neck squamous cell carcinoma	ACADVL	Weighted mode	6	0.000417748490298477	0.000321233489656283	0.25015764936375	-0.000211869	0.00104736613002479	1.00041783575935	0.999788153293255	1.00104791480947
PvGcqR	i6cCfS	Head and neck squamous cell carcinoma	CD44	MR Egger	7	0.00167520138638902	0.00113644903197633	0.200466881667088	-0.000552239	0.00390264148906262	1.00167660532008	0.99944791373945	1.00391026671063
PvGcqR	i6cCfS	Head and neck squamous cell carcinoma	CD44	Weighted median	7	0.00135638931928563	0.000551225605078912	0.0138674342885027	0.000275987133330958	0.00243679150524029	1.00135730963133	1.00027602522128	1.00243976289472
PvGcqR	i6cCfS	Head and neck squamous cell carcinoma	CD44	Inverse variance weighted	7	0.00115881981723658	0.000450463056188334	0.010096462152656	0.000275912227107448	0.00204172740736572	1.00115949150835	1.00027595029439	1.00204381315203
PvGcqR	i6cCfS	Head and neck squamous cell carcinoma	CD44	Simple mode	7	0.00160984426005298	0.000726199041306603	0.0684981767040147	0.000186494139092043	0.00303319438101393	1.00161114075495	1.00018651153021	1.00303779916965
PvGcqR	i6cCfS	Head and neck squamous cell carcinoma	CD44	Weighted mode	7	0.00113498931290822	0.000563552096895571	0.0906517927464177	3.04272029928979e-05	0.00223955142282354	1.00113563365703	1.0000304276659	1.00224206109127
MrLcPo	c38kjD	Head and neck squamous cell carcinoma	CRIP2	MR Egger	7	0.00050468845415364	0.000482844218512122	0.343787740279895	-0.000441686	0.0014510631224374	1.0005048158308	0.999558411314866	1.00145211642394
MrLcPo	c38kjD	Head and neck squamous cell carcinoma	CRIP2	Weighted median	7	0.00036924608812003	0.000346917451935204	0.287164303754795	-0.000310712	0.00104920429391303	1.00036931426785	0.999689336148338	1.00104975490129
MrLcPo	c38kjD	Head and neck squamous cell carcinoma	CRIP2	Inverse variance weighted	7	0.000181362969682025	0.000311012235426564	0.559800584702783	-0.000428221	0.00079094695111809	1.00018137941694	0.999571870661777	1.00079125983214
MrLcPo	c38kjD	Head and neck squamous cell carcinoma	CRIP2	Simple mode	7	0.0001982467400624	0.000709454326047679	0.789293261218188	-0.00119228	0.00158877721911585	1.00019826639225	0.99880842674887	1.00159003999431
MrLcPo	c38kjD	Head and neck squamous cell carcinoma	CRIP2	Weighted mode	7	0.000370049021375871	0.000355458113758539	0.337972934557499	-0.000326649	0.00106674692434261	1.00037011749796	0.999673404462347	1.00106731610121
VPkWgJ	wUJfj7	Head and neck squamous cell carcinoma	RPL13	MR Egger	5	0.000150294132509851	0.00041205988840451	0.739501755923859	-0.000657343	0.00095793151378269	1.00015030542724	0.999342872753978	1.00095839047672
VPkWgJ	wUJfj7	Head and neck squamous cell carcinoma	RPL13	Weighted median	5	3.51939023887668e-05	0.000266186056130549	0.894813901293581	-0.000486531	0.000556918572404643	1.0000351945217	0.999513587569275	1.00055707368035
VPkWgJ	wUJfj7	Head and neck squamous cell carcinoma	RPL13	Inverse variance weighted	5	0.000141149508599168	0.000246198900135571	0.566431468931125	-0.0003414	0.000623699352864888	1.00014115947066	0.999658657934797	1.00062389389375
VPkWgJ	wUJfj7	Head and neck squamous cell carcinoma	RPL13	Simple mode	5	-3.73166e-06	0.000423472641910653	0.993391064956922	-0.000833738	0.000826274713532973	0.999996268342351	0.999166609420234	1.00082661617252
VPkWgJ	wUJfj7	Head and neck squamous cell carcinoma	RPL13	Weighted mode	5	-1.60501e-05	0.00027462002811843	0.956197586064841	-0.000554305	0.000522205150188139	0.999983950023878	0.999445848238798	1.00052234152303
onwTdu	sv9wTU	Head and neck squamous cell carcinoma	MBP	MR Egger	5	0.000160187704174466	0.000636710405624185	0.817610426931922	-0.00108776	0.00140814009919787	1.00016020053491	0.998912826710708	1.00140913199399
onwTdu	sv9wTU	Head and neck squamous cell carcinoma	MBP	Weighted median	5	0.000147554970369441	0.00028110542510704	0.599645951104167	-0.000403412	0.00069852160357924	1.00014756585714	0.999596669696704	1.00069876562661
onwTdu	sv9wTU	Head and neck squamous cell carcinoma	MBP	Inverse variance weighted	5	9.72893331957522e-05	0.000325316282795035	0.764893689544056	-0.000540331	0.000734909247474021	1.00009729406596	0.999459815371197	1.00073517935944
onwTdu	sv9wTU	Head and neck squamous cell carcinoma	MBP	Simple mode	5	0.000998751073469317	0.000561971835486186	0.150168985287278	-0.000102714	0.00210021587102224	1.00099924999141	0.99989729155079	1.00210242286916
onwTdu	sv9wTU	Head and neck squamous cell carcinoma	MBP	Weighted mode	5	-9.47597e-05	0.00032474057501881	0.784946424663655	-0.000731251	0.000541731806885122	0.999905244769409	0.999269016051846	1.00054187857006
zsjmCb	ac6tOW	Head and neck squamous cell carcinoma	RRAGD	MR Egger	7	-0.000221424	0.000372049518398666	0.577656258326136	-0.000950641	0.000507793073534783	0.999778600529954	0.999049810677453	1.00050792202226
zsjmCb	ac6tOW	Head and neck squamous cell carcinoma	RRAGD	Weighted median	7	0.000112133909820417	0.000305897116544486	0.713936853335838	-0.000487424	0.00071169225824761	1.00011214019706	0.999512694333387	1.00071194557127
zsjmCb	ac6tOW	Head and neck squamous cell carcinoma	RRAGD	Inverse variance weighted	7	-4.3727e-06	0.000262721714242158	0.986720754363034	-0.000519307	0.00051056186313175	0.999995627312777	0.999480827559978	1.00051069222202
zsjmCb	ac6tOW	Head and neck squamous cell carcinoma	RRAGD	Simple mode	7	8.74544245360921e-05	0.000550858119609032	0.879066657532241	-0.000992227	0.00116713633896979	1.00008745824879	0.999008264605028	1.00116781770764
zsjmCb	ac6tOW	Head and neck squamous cell carcinoma	RRAGD	Weighted mode	7	0.000155674251302472	0.000308115818182231	0.631404202426578	-0.000448233	0.000759581254939646	1.00015568636917	0.999551867688958	1.00075986980984
5O0ZEy	mkRQmd	Head and neck squamous cell carcinoma	FSCN1	MR Egger	10	0.000225532986704033	0.000501433371767677	0.664808478212043	-0.000757276	0.00120834239536868	1.00022555842118	0.999243010239464	1.00120907273518
5O0ZEy	mkRQmd	Head and neck squamous cell carcinoma	FSCN1	Weighted median	10	0.000303221849375432	0.000409850177655329	0.459399610754738	-0.000500084	0.00110652819757988	1.00030326782577	0.999500040522583	1.00110714062577
5O0ZEy	mkRQmd	Head and neck squamous cell carcinoma	FSCN1	Inverse variance weighted	10	0.000428795337897923	0.000353309128960376	0.224879552329581	-0.000263691	0.00112128123066026	1.00042888728376	0.999736344208434	1.00112191010148
5O0ZEy	mkRQmd	Head and neck squamous cell carcinoma	FSCN1	Simple mode	10	7.24401681568426e-05	0.000855785044549523	0.93439457824654	-0.0016049	0.00174977885547391	1.00007244279201	0.998396388641788	1.00175131061178
5O0ZEy	mkRQmd	Head and neck squamous cell carcinoma	FSCN1	Weighted mode	10	0.00029418334267377	0.000456221075894431	0.535128706971416	-0.00060001	0.00118837665142686	1.00029422661884	0.999400170003904	1.00118908305075
xgJGV6	bC5kyT	Head and neck squamous cell carcinoma	MYH9	MR Egger	3	0.000353038812643313	0.000696985074765197	0.701519418687413	-0.00101305	0.0017191295591831	1.00035310113818	0.99898746102998	1.00172060810956
xgJGV6	bC5kyT	Head and neck squamous cell carcinoma	MYH9	Weighted median	3	0.000269823204299192	0.000462559022295251	0.559673135314099	-0.000636792	0.00117643888799788	1.00026985960985	0.999363410229901	1.00117713116367
xgJGV6	bC5kyT	Head and neck squamous cell carcinoma	MYH9	Inverse variance weighted	3	0.000264837070281659	0.000442924913839412	0.549888183276514	-0.000603296	0.00113296990140691	1.00026487214271	0.999396886185453	1.00113361195426
xgJGV6	bC5kyT	Head and neck squamous cell carcinoma	MYH9	Simple mode	3	0.000302137343272404	0.000652390460480779	0.688784948218394	-0.000976548	0.00158082264581473	1.00030218299136	0.999023928708513	1.00158207280461
xgJGV6	bC5kyT	Head and neck squamous cell carcinoma	MYH9	Weighted mode	3	0.000246615252471977	0.000548300306248164	0.696916088581989	-0.000828053	0.00132128385271838	1.00024664566451	0.99917228939379	1.0013221571328
bXOGhn	Xk3vzC	Head and neck squamous cell carcinoma	PRDX6	MR Egger	8	0.000413762225631285	0.000440049294491158	0.383377586150519	-0.000448734	0.00127625884283396	1.00041384783703	0.999551366274648	1.00127707360773
bXOGhn	Xk3vzC	Head and neck squamous cell carcinoma	PRDX6	Weighted median	8	0.000150357914292398	0.000285840634967282	0.598874253930987	-0.00040989	0.000710605558828271	1.00015036921861	0.999590194263076	1.00071085809877
bXOGhn	Xk3vzC	Head and neck squamous cell carcinoma	PRDX6	Inverse variance weighted	8	7.34373058773765e-05	0.000258551790105207	0.776384897805044	-0.000433324	0.000580198814483583	1.00007344000246	0.999566769668644	1.00058036716237
bXOGhn	Xk3vzC	Head and neck squamous cell carcinoma	PRDX6	Simple mode	8	-1.24177e-06	0.000474740027097315	0.997985965755071	-0.000931732	0.000929248680188251	0.999998758227849	0.999068701701659	1.00092968056551
bXOGhn	Xk3vzC	Head and neck squamous cell carcinoma	PRDX6	Weighted mode	8	0.000172076259395272	0.00029211567303499	0.574324898545439	-0.00040047	0.000744622978543853	1.00017209106536	0.999599609717838	1.00074490027906
7XGp7K	Fco487	Head and neck squamous cell carcinoma	PCCA	MR Egger	3	9.86961958669658e-05	0.00141161324210742	0.95556157739575	-0.00266807	0.00286545815039751	1.0000987010665	0.997335490365422	1.00286956749972
7XGp7K	Fco487	Head and neck squamous cell carcinoma	PCCA	Weighted median	3	-0.000998736	0.000840065301221766	0.234487184949185	-0.00264526	0.000647791781755033	0.999001762362373	0.997358231429341	1.00064800164416
7XGp7K	Fco487	Head and neck squamous cell carcinoma	PCCA	Inverse variance weighted	3	-0.000879736	0.00090122885735202	0.328989587988166	-0.00264614	0.00088667301324677	0.999120651306702	0.997357353845703	1.00088706622397
7XGp7K	Fco487	Head and neck squamous cell carcinoma	PCCA	Simple mode	3	-0.0023913	0.00157062068431339	0.267313460452583	-0.00546972	0.000687116294471206	0.997611556633978	0.994545214876437	1.00068735241295
7XGp7K	Fco487	Head and neck squamous cell carcinoma	PCCA	Weighted mode	3	0.000212384559156386	0.00100799326524124	0.852638870649372	-0.00176328	0.00218805135902922	1.00021240711435	0.998238271428094	1.00219044689027
NW4ikw	XQcIUV	Head and neck squamous cell carcinoma	MPI	MR Egger	4	0.000579135116549315	0.00057339863557686	0.418818273235827	-0.000544726	0.00170299644227996	1.00057930284767	0.999455422127205	1.00170444736424
NW4ikw	XQcIUV	Head and neck squamous cell carcinoma	MPI	Weighted median	4	0.00041066825343441	0.000359550584503701	0.253382944530415	-0.000294051	0.00111538739906166	1.00041075258919	0.999705992336533	1.00111600967492
NW4ikw	XQcIUV	Head and neck squamous cell carcinoma	MPI	Inverse variance weighted	4	0.000398432211291969	0.000342856776637751	0.24519680067885	-0.000273567	0.00107043149350196	1.00039851159595	0.999726470345141	1.00107100460977
NW4ikw	XQcIUV	Head and neck squamous cell carcinoma	MPI	Simple mode	4	0.000148129800065096	0.000732283583228196	0.852635199972452	-0.00128715	0.00158340562319236	1.00014814077183	0.998713681994082	1.00158465987178
NW4ikw	XQcIUV	Head and neck squamous cell carcinoma	MPI	Weighted mode	4	0.000391339021880419	0.000387586200381141	0.387017869613709	-0.00036833	0.00115100797462746	1.00039141560499	0.999631737894275	1.00115167063853
3lgWjp	KgpHMZ	Head and neck squamous cell carcinoma	PLOD2	MR Egger	10	7.10830257894264e-05	0.00058383750680181	0.906098631904106	-0.00107324	0.00121540453912097	1.00007108555225	0.998927337226905	1.00121614344254
3lgWjp	KgpHMZ	Head and neck squamous cell carcinoma	PLOD2	Weighted median	10	0.00023535336172681	0.000396723353494861	0.553018523456555	-0.000542224	0.00101293113457674	1.0002353810595	0.999457922565967	1.00101344432258
3lgWjp	KgpHMZ	Head and neck squamous cell carcinoma	PLOD2	Inverse variance weighted	10	0.000295951317521011	0.000338684335037261	0.382212794121634	-0.00036787	0.000959772614194041	1.00029599511543	0.999632197676712	1.00096023334332
3lgWjp	KgpHMZ	Head and neck squamous cell carcinoma	PLOD2	Simple mode	10	-7.91674e-05	0.000709178512619619	0.913564801247709	-0.00146916	0.00131082249773206	0.999920835746652	0.998531921411491	1.00131168200105
3lgWjp	KgpHMZ	Head and neck squamous cell carcinoma	PLOD2	Weighted mode	10	0.000234249650481319	0.000374180449286412	0.546839367986777	-0.000499144	0.000967643331082686	1.00023427708907	0.999500980521537	1.00096811164893
IiU6cC	PGkI35	Head and neck squamous cell carcinoma	CAPN5	MR Egger	5	-0.000689634	0.00235538843725772	0.788766015622576	-0.0053062	0.00392692686914899	0.999310603275318	0.994707857185099	1.00393464734908
IiU6cC	PGkI35	Head and neck squamous cell carcinoma	CAPN5	Weighted median	5	-0.000117199	0.000720103895734087	0.870713150049211	-0.0015286	0.00129420478097897	0.999882808012858	0.99847256522742	1.0012950426254
IiU6cC	PGkI35	Head and neck squamous cell carcinoma	CAPN5	Inverse variance weighted	5	-0.000134659	0.000602952309839249	0.823276294612599	-0.00131645	0.0010471273396428	0.999865349878499	0.998684420419618	1.00104767576888
IiU6cC	PGkI35	Head and neck squamous cell carcinoma	CAPN5	Simple mode	5	-3.94426e-05	0.000965834564139001	0.969382229411581	-0.00193248	0.00185359311278003	0.999960558144918	0.99806938765548	1.00185531207842
IiU6cC	PGkI35	Head and neck squamous cell carcinoma	CAPN5	Weighted mode	5	-3.94426e-05	0.000845748779510742	0.965038579957593	-0.00169711	0.00161822497490864	0.999960558144918	0.998304329036492	1.00161953500749
0fSUBi	ESjg5L	Head and neck squamous cell carcinoma	ALDH2	MR Egger	14	0.000212817979197819	0.000371009917651774	0.576819144194704	-0.000514361	0.000939997417795297	1.00021284062655	0.999485770801778	1.00094043935383
0fSUBi	ESjg5L	Head and neck squamous cell carcinoma	ALDH2	Weighted median	14	1.52541772874035e-05	0.000308726850755233	0.960592601404341	-0.00058985	0.000620358804767661	1.00001525429363	0.999410323477385	1.00062055126709
0fSUBi	ESjg5L	Head and neck squamous cell carcinoma	ALDH2	Inverse variance weighted	14	-2.48771e-05	0.000234034569841965	0.915346828853958	-0.000483585	0.000433830618760274	0.999975123171303	0.999516532013309	1.00043392473687
0fSUBi	ESjg5L	Head and neck squamous cell carcinoma	ALDH2	Simple mode	14	0.000413015405927091	0.000617685288452787	0.515416859453057	-0.000797648	0.00162367857129455	1.00041310070853	0.999202670276968	1.00162499745106
0fSUBi	ESjg5L	Head and neck squamous cell carcinoma	ALDH2	Weighted mode	14	0.00015855640186005	0.000323118939134587	0.631813266445922	-0.000474757	0.00079186952256384	1.00015856897259	0.999525355960295	1.00079218313401
ENhpPG	DmszDU	Head and neck squamous cell carcinoma	RPL22	MR Egger	3	-0.00368293	0.00727222340036088	0.701562537696819	-0.0179365	0.0105706300117286	0.99632384580762	0.98222341559248	1.01062669649971
ENhpPG	DmszDU	Head and neck squamous cell carcinoma	RPL22	Weighted median	3	-0.000291833	0.00152223557768177	0.847966718668574	-0.00327541	0.00269174879283237	0.999708209639666	0.99672994364712	1.00269537480132
ENhpPG	DmszDU	Head and neck squamous cell carcinoma	RPL22	Inverse variance weighted	3	9.41294999297825e-05	0.00126027190810439	0.940461496171946	-0.002376	0.00256426243981439	1.00009413393025	0.997626817021967	1.00256755297274
ENhpPG	DmszDU	Head and neck squamous cell carcinoma	RPL22	Simple mode	3	-0.000613044	0.00170855126541903	0.754075290144266	-0.0039618	0.00273571608610258	0.999387143479202	0.996046032720834	1.0027394615721
ENhpPG	DmszDU	Head and neck squamous cell carcinoma	RPL22	Weighted mode	3	-0.000613044	0.00190456871132886	0.778071570191913	-0.004346	0.00311991028008586	0.999387143479202	0.995663431119486	1.00312478226557
SSrQit	LMB1b5	Head and neck squamous cell carcinoma	TPST1	MR Egger	14	0.00045540539811519	0.000334532139544133	0.198426938790834	-0.000200278	0.00111108839162169	1.0004555091109	0.999799742458828	1.00111
SSrQit	LMB1b5	Head and neck squamous cell carcinoma	TPST1	Weighted median	14	0.000370132783103787	0.000267713474552488	0.166796564423746	-0.000154586	0.000894851193226665	1.00037020129069	0.999845426320723	1.00089525169201
SSrQit	LMB1b5	Head and neck squamous cell carcinoma	TPST1	Inverse variance weighted	14	0.00024554685343528	0.000223384224873845	0.271675151185284	-0.000192286	0.000683379934188017	1.00024557700253	0.999807732258494	1.00068361349145
SSrQit	LMB1b5	Head and neck squamous cell carcinoma	TPST1	Simple mode	14	0.000748368859639771	0.000510337287136936	0.166302947648737	-0.000251892	0.00174862994242817	1.00074864895748	0.999748139499034	1.00175015968729
SSrQit	LMB1b5	Head and neck squamous cell carcinoma	TPST1	Weighted mode	14	0.000406195859326006	0.000252421443664215	0.131577350966989	-8.85502e-05	0.000900941888907867	1.00040627836804	0.999911453750195	1.00090134785896
IJdLE8	7uXy9E	Head and neck squamous cell carcinoma	EXT1	MR Egger	5	0.000335952376681424	0.000517244857183044	0.562308599583696	-0.000677848	0.00134975229676019	1.00034	0.999322382143348	1.00135066362237
IJdLE8	7uXy9E	Head and neck squamous cell carcinoma	EXT1	Weighted median	5	0.000457043781443589	0.000349002421586935	0.190340683073685	-0.000227001	0.00114108852775398	1.00045714824187	0.999773024797903	1.00114173981697
IJdLE8	7uXy9E	Head and neck squamous cell carcinoma	EXT1	Inverse variance weighted	5	0.000433417083215587	0.000341275037564292	0.204086941546265	-0.000235482	0.0011023161568416	1.00043351102197	0.999764545733297	1.0011029239306
IJdLE8	7uXy9E	Head and neck squamous cell carcinoma	EXT1	Simple mode	5	0.000364830199890987	0.000856252987471295	0.691978662715066	-0.00131343	0.00204308605533473	1.00036489675852	0.998687436510419	1.00204517457775
IJdLE8	7uXy9E	Head and neck squamous cell carcinoma	EXT1	Weighted mode	5	0.000452616459712322	0.000350778948074502	0.266477034537084	-0.00023491	0.00114014319793835	1.00045	0.999765117310745	1.00114079340828
NmsCxj	YZhRaq	Head and neck squamous cell carcinoma	CEACAM6	MR Egger	8	-0.000203887	0.000809532027648954	0.809555505556673	-0.00179057	0.00138279535936539	0.9997961333688	0.998211031925407	1.0013837518617
NmsCxj	YZhRaq	Head and neck squamous cell carcinoma	CEACAM6	Weighted median	8	-0.000154007	0.000501411145155938	0.758731727774785	-0.00113677	0.000828759075642809	0.999846005089571	0.998863873267856	1.00082910259134
NmsCxj	YZhRaq	Head and neck squamous cell carcinoma	CEACAM6	Inverse variance weighted	8	-0.000253632	0.000396868771203684	0.522768881854087	-0.00103149	0.000524230672112874	0.999746400042461	0.998969036897002	1.00052436810503
NmsCxj	YZhRaq	Head and neck squamous cell carcinoma	CEACAM6	Simple mode	8	0.000285658680277598	0.000742266322019025	0.711776758892935	-0.00116918	0.00174050067143489	1.0002856994846	0.998831499917628	1.00174201622187
NmsCxj	YZhRaq	Head and neck squamous cell carcinoma	CEACAM6	Weighted mode	8	-6.28291e-05	0.00055283675002415	0.912707200044142	-0.00114639	0.00102073089868898	0.99993717284235	0.998854267691622	1.00102125202177
Eh3oqR	eEljF2	Head and neck squamous cell carcinoma	S100A4	MR Egger	3	-0.00445368	0.00277934849727909	0.355183324728646	-0.0099012	0.000993843234558506	0.995556223104921	0.990147652658605	1.00099433726039
Eh3oqR	eEljF2	Head and neck squamous cell carcinoma	S100A4	Weighted median	3	0.000134708274192673	0.00179156429224096	0.940063294174906	-0.00337676	0.00364617428698496	1.00013471734776	0.996628937095984	1.00365282966688
Eh3oqR	eEljF2	Head and neck squamous cell carcinoma	S100A4	Inverse variance weighted	3	-0.000594688	0.00167338720796132	0.722305066489646	-0.00387453	0.00268515088662578	0.999405488750908	0.996132969326375	1.00268875913311
Eh3oqR	eEljF2	Head and neck squamous cell carcinoma	S100A4	Simple mode	3	0.000797246405444622	0.00222442669627162	0.754335559668221	-0.00356263	0.005157122730137	1.00079756429083	0.996443708717084	1.0051704435768
Eh3oqR	eEljF2	Head and neck squamous cell carcinoma	S100A4	Weighted mode	3	0.000762712232201816	0.00231201373959688	0.772830656761085	-0.00376883	0.00529425916181171	1.00076300317114	0.99623825844632	1.00530829851691
cArMVt	zFknCe	Head and neck squamous cell carcinoma	VDAC3	MR Egger	3	-0.0154668	0.0165650898779238	0.521819870016991	-0.0479344	0.0170007950524959	0.984652215263825	0.953196355435886	1.01714613100949
cArMVt	zFknCe	Head and neck squamous cell carcinoma	VDAC3	Weighted median	3	0.000429637037281919	0.00136727241477414	0.753346899887321	-0.00225022	0.00310949097023924	1.00042972934449	0.997752312944445	1.00311433045209
cArMVt	zFknCe	Head and neck squamous cell carcinoma	VDAC3	Inverse variance weighted	3	0.0010272847163493	0.00110258758316471	0.351489774345955	-0.00113379	0.00318835637935213	1.00102781255402	0.998866855546927	1.0031934445938
cArMVt	zFknCe	Head and neck squamous cell carcinoma	VDAC3	Simple mode	3	0.000290878059575148	0.00155117747052677	0.868553276775248	-0.00274943	0.00333118590180761	1.0002909203687	0.997254346437797	1.00333674046762
cArMVt	zFknCe	Head and neck squamous cell carcinoma	VDAC3	Weighted mode	3	0.000290878059575148	0.00148048244803454	0.86239271524717	-0.00261087	0.00319262365772285	1.0002909203687	0.997392537811795	1.00319772550862
4SltNP	zOpOvf	Head and neck squamous cell carcinoma	MORC2	MR Egger	3	-0.000637238	0.000786052378199784	0.566321661398867	-0.0021779	0.000903424357152983	0.999362964689089	0.997824468940132	1.00090383256786
4SltNP	zOpOvf	Head and neck squamous cell carcinoma	MORC2	Weighted median	3	-0.000403991	0.000420720040750501	0.336936193023921	-0.0012286	0.000420620534065682	0.999596090847468	0.998772152396799	1.00042070900729
4SltNP	zOpOvf	Head and neck squamous cell carcinoma	MORC2	Inverse variance weighted	3	-0.000341089	0.000423524934737403	0.420612780155795	-0.0011712	0.000489019427461227	0.999658968719767	0.998829487268361	1.00048913901695
4SltNP	zOpOvf	Head and neck squamous cell carcinoma	MORC2	Simple mode	3	-0.000328741	0.000835966729598287	0.732097155561684	-0.00196724	0.00130975371715106	0.999671312956564	0.998034697877347	1.00131061181914
4SltNP	zOpOvf	Head and neck squamous cell carcinoma	MORC2	Weighted mode	3	-0.000417227	0.000448407007424933	0.450358401072306	-0.0012961	0.000461650916610198	0.999582860209062	0.998704735028243	1.00046175749379
fuEPQp	AKnAUC	Head and neck squamous cell carcinoma	DECR1	MR Egger	3	-1.10965e-05	0.000299705147610544	0.976440150261355	-0.000598519	0.00057632561723669	0.999988903589486	0.999401660515109	1.00057649172475
fuEPQp	AKnAUC	Head and neck squamous cell carcinoma	DECR1	Weighted median	3	0.000197222850696038	0.00024460126247866	0.420067880788467	-0.000282196	0.000676641325154212	1.0001972423004	0.999717844189678	1.00067687029854
fuEPQp	AKnAUC	Head and neck squamous cell carcinoma	DECR1	Inverse variance weighted	3	0.00023854116247629	0.000295893607504322	0.420143639893823	-0.00034141	0.000818492633184761	1.00023856961568	0.999658647965635	1.00081882768969
fuEPQp	AKnAUC	Head and neck squamous cell carcinoma	DECR1	Simple mode	3	8.61827380353275e-06	0.00075602395078098	0.991939617951336	-0.00147319	0.00149042521733425	1.00000861831094	0.998527895940024	1.00149
fuEPQp	AKnAUC	Head and neck squamous cell carcinoma	DECR1	Weighted mode	3	0.00017590619426435	0.000255727590389823	0.562601259248229	-0.00032532	0.000677132271428403	1.00017592166667	0.999674733027876	1.00067736157724
cCSYhY	amhsvM	Head and neck squamous cell carcinoma	ALDH9A1	MR Egger	4	0.000519674562520491	0.000531182685810292	0.431079392107189	-0.000521444	0.00156079262670866	1.00051980961674	0.999478692426368	1.00156201129747
cCSYhY	amhsvM	Head and neck squamous cell carcinoma	ALDH9A1	Weighted median	4	-3.18327e-05	0.000308481557804582	0.917811034509364	-0.000636457	0.000572791197512643	0.999968167850869	0.999363745986401	1.00057295527372
cCSYhY	amhsvM	Head and neck squamous cell carcinoma	ALDH9A1	Inverse variance weighted	4	-1.64355e-05	0.00030478920029768	0.956995614489463	-0.000613822	0.000580951341201768	0.99998356464368	0.999386366026418	1.00058112012612
cCSYhY	amhsvM	Head and neck squamous cell carcinoma	ALDH9A1	Simple mode	4	-0.000798202	0.000540663914732006	0.236341527099279	-0.0018579	0.000261499767379487	0.999202116972584	0.998143822054641	1.00026153396142
cCSYhY	amhsvM	Head and neck squamous cell carcinoma	ALDH9A1	Weighted mode	4	-0.000351339	0.000384714145179478	0.428451053071338	-0.00110538	0.000402700532909335	0.999648722520744	0.998895231790039	1.00040278162765
tWsS6S	S7ghxO	Head and neck squamous cell carcinoma	NDUFA6	MR Egger	6	-7.23086e-06	0.000271766545276196	0.980048	-0.000539893	0.000525431570736379	0.999992769168138	0.999460252429409	1.00052556963408
tWsS6S	S7ghxO	Head and neck squamous cell carcinoma	NDUFA6	Weighted median	6	1.06748610080779e-05	0.000246541885023408	0.965463692982602	-0.000472547	0.000493896955653958	1.00001067491798	0.999527564399222	1.00049401894284
tWsS6S	S7ghxO	Head and neck squamous cell carcinoma	NDUFA6	Inverse variance weighted	6	-5.15595e-06	0.000225972795247175	0.981796507815482	-0.000448063	0.000437750731155254	0.999994844065763	0.999552037738854	1.00043784655799
tWsS6S	S7ghxO	Head and neck squamous cell carcinoma	NDUFA6	Simple mode	6	-0.000304105	0.000465526636425208	0.542438213106464	-0.00121654	0.00060832735651648	0.999695941384316	0.998784202622956	1.00060851242513
tWsS6S	S7ghxO	Head and neck squamous cell carcinoma	NDUFA6	Weighted mode	6	0.000107975683057623	0.000256459823476188	0.691222740400425	-0.000394686	0.000610636937070953	1.00010798151264	0.999605392307148	1.00061082341376
Oxtmoo	Dm0qaV	Head and neck squamous cell carcinoma	MGST3	MR Egger	6	4.65422076578208e-07	0.000299085347331628	0.99883288705233	-0.000585742	0.000586672702846569	1.00000046542218	0.99941442965458	1.00058684482894
Oxtmoo	Dm0qaV	Head and neck squamous cell carcinoma	MGST3	Weighted median	6	-2.26914e-05	0.000238650014105005	0.924249330550323	-0.000490445	0.000445062597438498	0.999977308827241	0.999509674790861	1.00044516165249
Oxtmoo	Dm0qaV	Head and neck squamous cell carcinoma	MGST3	Inverse variance weighted	6	-4.04226e-06	0.000205141980588702	0.984278936585103	-0.000406121	0.000398036019517684	0.999995957745734	0.999593961911396	1.00039811524637
Oxtmoo	Dm0qaV	Head and neck squamous cell carcinoma	MGST3	Simple mode	6	8.70922003531954e-05	0.000302953110667269	0.785280562940811	-0.000506696	0.000680880297261042	1.00008709599299	0.999493432452132	1.00068111214887
Oxtmoo	Dm0qaV	Head and neck squamous cell carcinoma	MGST3	Weighted mode	6	-6.69288e-06	0.000225164242993103	0.97743681229131	-0.000448015	0.000434629040539059	0.99999330714667	0.999552085551647	1.00043472350543
z2psjN	n3GOq4	Head and neck squamous cell carcinoma	EXT2	MR Egger	5	-0.000354118	0.000319594346221001	0.348700995715404	-0.000980523	0.000272287071168585	0.9996459448449	0.999019957789352	1.00027232414466
z2psjN	n3GOq4	Head and neck squamous cell carcinoma	EXT2	Weighted median	5	-0.000365089	0.00023109408321195	0.114145718848148	-0.000818034	8.78549523802852e-05	0.999634977186329	0.999182300644666	1.00008785881174
z2psjN	n3GOq4	Head and neck squamous cell carcinoma	EXT2	Inverse variance weighted	5	-0.000406058	0.000224790348553877	0.070857986798373	-0.000846647	3.45308293112796e-05	0.999594024176641	0.99915371096771	1.00003453142551
z2psjN	n3GOq4	Head and neck squamous cell carcinoma	EXT2	Simple mode	5	-0.000391919	0.000481537676492267	0.46138184174523	-0.00133573	0.00055189499250289	0.99960815793674	0.998665158994509	1.00055204731456
z2psjN	n3GOq4	Head and neck squamous cell carcinoma	EXT2	Weighted mode	5	-0.000371015	0.000233920312375227	0.187907196203509	-0.000829499	8.74687086099302e-05	0.999629053713947	0.999170845023219	1.00008747253411
VqUnZz	b9ACbN	Head and neck squamous cell carcinoma	XK	MR Egger	4	-0.00603707	0.00540109525436103	0.379923321095457	-0.0166232	0.00454907309722755	0.993981112911337	0.983514183011344	1.00455943583791
VqUnZz	b9ACbN	Head and neck squamous cell carcinoma	XK	Weighted median	4	-0.000337926	0.000975780927637372	0.729106920464014	-0.00225046	0.00157460424546986	0.999662130717986	0.997752073388939	1.00157584458566
VqUnZz	b9ACbN	Head and neck squamous cell carcinoma	XK	Inverse variance weighted	4	1.60517928473569e-05	0.000787529572711547	0.983738272967669	-0.00152751	0.00155960975536199	1.00001605192168	0.998473659874093	1.00156082657916
VqUnZz	b9ACbN	Head and neck squamous cell carcinoma	XK	Simple mode	4	-0.000321422	0.00140912029645277	0.834230615007527	-0.0030833	0.00244045379347115	0.999678629662937	0.996921450712361	1.00244343412479
VqUnZz	b9ACbN	Head and neck squamous cell carcinoma	XK	Weighted mode	4	-0.000743429	0.00115381447171321	0.565241589601078	-0.00300491	0.00151804733154536	0.999256847241883	0.996999604811938	1.00151920014867
pM1TXu	0xBm6X	Head and neck squamous cell carcinoma	LMNA	MR Egger	11	-0.000227619	0.000364190154120049	0.547486901488828	-0.000941432	0.000486193238533408	0.999772406439803	0.999059010842612	1.00048631144962
pM1TXu	0xBm6X	Head and neck squamous cell carcinoma	LMNA	Weighted median	11	-0.000177441	0.000313027101893883	0.570811970034987	-0.000790974	0.00043609180576392	0.999822574427831	0.999209338304156	1.00043618690762
pM1TXu	0xBm6X	Head and neck squamous cell carcinoma	LMNA	Inverse variance weighted	11	0.000177319531879928	0.000273210516179097	0.516324401739002	-0.000358173	0.000712812143590958	1.00017733525392	0.999641891056489	1.00071306625454
pM1TXu	0xBm6X	Head and neck squamous cell carcinoma	LMNA	Simple mode	11	0.000382576280332266	0.000734198344435852	0.613653633823436	-0.00105645	0.00182160503542654	1.00038264947197	0.998944105374689	1.00182326516576
pM1TXu	0xBm6X	Head and neck squamous cell carcinoma	LMNA	Weighted mode	11	-5.9425e-05	0.00032592005931493	0.858967008078946	-0.000698228	0.000579378330182198	0.999940576779554	0.999302015402325	1.00057954620223
XUfiJN	Y8c1Aa	Head and neck squamous cell carcinoma	PLOD1	MR Egger	6	5.69292076508308e-05	0.000542671531828066	0.921500774836491	-0.00100671	0.00112056541003384	1.00005693082815	0.998993799564755	1.00112119347803
XUfiJN	Y8c1Aa	Head and neck squamous cell carcinoma	PLOD1	Weighted median	6	0.000119787010559587	0.000300019832455352	0.689698954968313	-0.000468252	0.000707825882172077	1.00011979418531	0.99953185775174	1.00070807645003
XUfiJN	Y8c1Aa	Head and neck squamous cell carcinoma	PLOD1	Inverse variance weighted	6	9.99840235186576e-05	0.000273035155499855	0.714219805857535	-0.000435165	0.000635132928298374	1.00009998902209	0.999564929789243	1.00063533466792
XUfiJN	Y8c1Aa	Head and neck squamous cell carcinoma	PLOD1	Simple mode	6	-0.000325525	0.000496656917955103	0.541142595373396	-0.00129897	0.000647922409307371	0.999674527827678	0.998701870590792	1.00064813235637
XUfiJN	Y8c1Aa	Head and neck squamous cell carcinoma	PLOD1	Weighted mode	6	9.5835390487937e-05	0.000334259498797156	0.785835686612465	-0.000559313	0.000750984008130363	1.00009583998285	0.999440843159331	1.00075126606722
b4pQud	S8Ftnv	Head and neck squamous cell carcinoma	SLC7A7	MR Egger	17	-0.000209247	0.000357754946571622	0.56731659171786	-0.000910447	0.00049195254901007	0.999790774744387	0.999089967489423	1.00049207357751
b4pQud	S8Ftnv	Head and neck squamous cell carcinoma	SLC7A7	Weighted median	17	-0.000240058	0.00029332263766146	0.413123751260622	-0.00081497	0.000334854517621022	0.999759970959385	0.999185361776024	1.00033491058765
b4pQud	S8Ftnv	Head and neck squamous cell carcinoma	SLC7A7	Inverse variance weighted	17	-0.00017951	0.000225845144950315	0.42670950183471	-0.000622166	0.000263146863446829	0.999820506490232	0.99937802740044	1.00026318148962
b4pQud	S8Ftnv	Head and neck squamous cell carcinoma	SLC7A7	Simple mode	17	-7.51865e-05	0.000507604141092722	0.884098499570844	-0.00107009	0.00091971766462652	0.999924816374515	0.998930481774284	1.00092014073461
b4pQud	S8Ftnv	Head and neck squamous cell carcinoma	SLC7A7	Weighted mode	17	-0.000199692	0.000269340718859296	0.469189057454555	-0.000727599	0.000328216283224639	0.999800328411286	0.999272665301505	1.00032827015208
PkY9FA	2mjz4J	Head and neck squamous cell carcinoma	ACTN1	MR Egger	6	0.00156202143481135	0.00126595021794395	0.284791822660022	-0.000919241	0.00404328386198149	1.00156324202574	0.999081181380212	1.00405146896202
PkY9FA	2mjz4J	Head and neck squamous cell carcinoma	ACTN1	Weighted median	6	0.00065530906637003	0.000550371817402318	0.233784690481386	-0.00042342	0.00173403782847857	1.00065552382827	0.99957666993373	1.00173554214146
PkY9FA	2mjz4J	Head and neck squamous cell carcinoma	ACTN1	Inverse variance weighted	6	0.000759707930215978	0.00046127273985616	0.0995617320502385	-0.000144387	0.00166380250033405	1.00075999658138	0.999855623783347	1.00166518738767
PkY9FA	2mjz4J	Head and neck squamous cell carcinoma	ACTN1	Simple mode	6	0.000974754606918762	0.000777417784371993	0.265330872045557	-0.000548984	0.00249849346428787	1.00097522983459	0.999451166413831	1.00250161730017
PkY9FA	2mjz4J	Head and neck squamous cell carcinoma	ACTN1	Weighted mode	6	0.000974754606918762	0.000638222789977091	0.187220353948004	-0.000276162	0.00222567127527386	1.00097522983459	0.999723876067796	1.00222814992013
4H8lsx	6E9Nkc	Head and neck squamous cell carcinoma	HSPA4	MR Egger	3	0.000611918706498346	0.00127831100272701	0.715776461315245	-0.00189357	0.00311740827184329	1.00061210596694	0.998108220815386	1.00312227244223
4H8lsx	6E9Nkc	Head and neck squamous cell carcinoma	HSPA4	Weighted median	3	-0.00033137	0.000351701902009734	0.346094940556922	-0.00102071	0.000357965415924103	0.999668684585063	0.998979814703266	1.00035802949319
4H8lsx	6E9Nkc	Head and neck squamous cell carcinoma	HSPA4	Inverse variance weighted	3	-0.000361324	0.000346142664994647	0.296550239190237	-0.00103976	0.000317115195116426	0.999638740841537	0.998960776315678	1.00031716548146
4H8lsx	6E9Nkc	Head and neck squamous cell carcinoma	HSPA4	Simple mode	3	-0.000556539	0.000570024050388627	0.431863627867288	-0.00167379	0.000560708216241141	0.99944361591654	0.998327613937399	1.00056086544248
4H8lsx	6E9Nkc	Head and neck squamous cell carcinoma	HSPA4	Weighted mode	3	-0.00029924	0.00037369602301637	0.507280371875765	-0.00103168	0.000433203833021908	0.999700804395844	0.998968847426362	1.00043329767935
VPWerA	9WoSbn	Head and neck squamous cell carcinoma	VCAN	MR Egger	13	-0.00197368	0.00151380198687908	0.218929398750834	-0.00494074	0.000993368552860473	0.998028263090786	0.995071450120164	1.00099386210681
VPWerA	9WoSbn	Head and neck squamous cell carcinoma	VCAN	Weighted median	13	-0.000202247	0.000606245221471692	0.738677559347928	-0.00139049	0.000985994128362189	0.999797773944723	0.998610479139518	1.00098648038037
VPWerA	9WoSbn	Head and neck squamous cell carcinoma	VCAN	Inverse variance weighted	13	-0.000128198	0.000451598770078214	0.776505991244396	-0.00101333	0.000756935879745076	0.999871810507367	0.998987181947822	1.00076
VPWerA	9WoSbn	Head and neck squamous cell carcinoma	VCAN	Simple mode	13	-0.000196323	0.000930387996398733	0.8364191025521	-0.00201988	0.00162723780349502	0.999803696600588	0.997982155448763	1.00162856247335
VPWerA	9WoSbn	Head and neck squamous cell carcinoma	VCAN	Weighted mode	13	-0.000196323	0.000984974972624525	0.845351862862519	-0.00212687	0.00173422827689757	0.999803696600588	0.997875386577233	1.00173573292043
vQx6YB	GqvZWV	Head and neck squamous cell carcinoma	IGFBP3	MR Egger	7	0.000264481229669286	0.000508621384700806	0.625260101566999	-0.000732417	0.00126137914368286	1.00026451620791	0.999267851467285	1.00126217501695
vQx6YB	GqvZWV	Head and neck squamous cell carcinoma	IGFBP3	Weighted median	7	0.000171145778738693	0.000318066449685241	0.590520552949242	-0.000452264	0.000794556020121765	1.00017116042501	0.999547837793512	1.00079487176338
vQx6YB	GqvZWV	Head and neck squamous cell carcinoma	IGFBP3	Inverse variance weighted	7	0.000189896117423888	0.000301393223410944	0.528654671110077	-0.000400835	0.000780626835309338	1.00018991414883	0.999599245722994	1.00078093160374
vQx6YB	GqvZWV	Head and neck squamous cell carcinoma	IGFBP3	Simple mode	7	6.40602990945685e-05	0.00058485072413709	0.916351531967568	-0.00108225	0.00121036771840326	1.00006	0.998918338297992	1.00121110050903
vQx6YB	GqvZWV	Head and neck squamous cell carcinoma	IGFBP3	Weighted mode	7	0.000157422526519341	0.000339167012507634	0.658907055145207	-0.000507345	0.000822189871034304	1.0001574349181	0.999492783859624	1.00082252796178
KMSxQS	rRQbjl	Head and neck squamous cell carcinoma	NLRP3	MR Egger	17	-0.00055673	0.000320277463997147	0.102640683435892	-0.00118447	7.10139438871252e-05	0.99944342505978	0.998816227497126	1.00007101646544
KMSxQS	rRQbjl	Head and neck squamous cell carcinoma	NLRP3	Weighted median	17	-0.00031809	0.00031898177104318	0.318665635321093	-0.000943294	0.000307114462319732	0.999681960776275	0.999057150681833	1.00030716162679
KMSxQS	rRQbjl	Head and neck squamous cell carcinoma	NLRP3	Inverse variance weighted	17	-0.000330327	0.000220992672083555	0.134981417205385	-0.000763473	0.000102818294360281	0.999669727209146	0.999236818391132	1.00010282358034
KMSxQS	rRQbjl	Head and neck squamous cell carcinoma	NLRP3	Simple mode	17	0.000285497541040351	0.000661593822158638	0.671841404003301	-0.00101123	0.00158222143247128	1.00028553829934	0.998989284766676	1.00158347380523
KMSxQS	rRQbjl	Head and neck squamous cell carcinoma	NLRP3	Weighted mode	17	-0.000385414	0.000278987752869534	0.186121978772452	-0.00093223	0.000161401978788044	0.999614660245605	0.999068204378943	1.00016141500479
JeNeJF	pyXzlh	Head and neck squamous cell carcinoma	ANXA2	MR Egger	3	-0.000898364	0.000540632991922439	0.344882301509732	-0.001958	0.000161276433633281	0.999102039177799	0.998043910746399	1.00016128943938
JeNeJF	pyXzlh	Head and neck squamous cell carcinoma	ANXA2	Weighted median	3	-0.000298338	0.000335789618677217	0.374290010232625	-0.000956485	0.000359809914123656	0.999701706759794	0.999043971895253	1.00035987465348
JeNeJF	pyXzlh	Head and neck squamous cell carcinoma	ANXA2	Inverse variance weighted	3	-0.00023757	0.000423433421250323	0.574759664856998	-0.0010675	0.000592359832141709	0.999762458543931	0.998933070395398	1.00059253531187
JeNeJF	pyXzlh	Head and neck squamous cell carcinoma	ANXA2	Simple mode	3	-0.000717734	0.000535111818567475	0.311850542476163	-0.00176655	0.000331085008799532	0.999282523353955	0.99823500611692	1.00033113982349
JeNeJF	pyXzlh	Head and neck squamous cell carcinoma	ANXA2	Weighted mode	3	-0.000306795	0.000325504377822898	0.445416899072424	-0.000944783	0.000331193672465928	0.999693252148678	0.999055662678799	1.00033124852315
n23YjA	Ctsgbb	Head and neck squamous cell carcinoma	CCT3	MR Egger	3	0.000705521894691975	0.000446760260041661	0.359370779698197	-0.000170128	0.00158117200437363	1.0007057708338	0.999829886255994	1.00158242271594
n23YjA	Ctsgbb	Head and neck squamous cell carcinoma	CCT3	Weighted median	3	0.000207122948544307	0.00028692900913584	0.470379754530284	-0.000355258	0.000769503806450554	1.00020714439998	0.999644805187257	1.00076979995046
n23YjA	Ctsgbb	Head and neck squamous cell carcinoma	CCT3	Inverse variance weighted	3	0.00017564540024873	0.000330278417938763	0.594857523067952	-0.0004717	0.000822991099408705	1.00017566082681	0.999528410934185	1.00082332984951
n23YjA	Ctsgbb	Head and neck squamous cell carcinoma	CCT3	Simple mode	3	-0.000821812	0.000909117694085326	0.46142390391384	-0.00260368	0.000960058361011349	0.999178525275862	0.997399703642893	1.00096051936456
n23YjA	Ctsgbb	Head and neck squamous cell carcinoma	CCT3	Weighted mode	3	0.000279519909611388	0.000300489451568738	0.450461129672583	-0.000309439	0.000868479234686115	1.00027955897894	0.999690608455975	1.00086885647198
yNxXc3	0o2ap2	Head and neck squamous cell carcinoma	GAA	MR Egger	7	-0.000103896	0.000195017878375575	0.617022280711915	-0.000486131	0.000278338796058821	0.999896109151471	0.999513986855496	1.0002783775359
yNxXc3	0o2ap2	Head and neck squamous cell carcinoma	GAA	Weighted median	7	2.40079639154887e-06	0.000139381486368665	0.986257402558053	-0.000270787	0.000275588509674132	1.00000240079927	0.999729249742577	1.00027562648768
yNxXc3	0o2ap2	Head and neck squamous cell carcinoma	GAA	Inverse variance weighted	7	2.02963163875844e-05	0.000135331265748282	0.880784282089739	-0.000244953	0.000285545597254217	1.00002029652236	0.999755077034049	1.00028558636928
yNxXc3	0o2ap2	Head and neck squamous cell carcinoma	GAA	Simple mode	7	6.1604538861542e-06	0.000355607745340437	0.986740052517368	-0.000690831	0.000703151634753411	1.00000616047286	0.999309407841626	1.00070339890382
yNxXc3	0o2ap2	Head and neck squamous cell carcinoma	GAA	Weighted mode	7	6.1604538861542e-06	0.00014046005359558	0.966439909326974	-0.000269141	0.000281462158933491	1.00000616047286	0.999730894964096	1.00028150177312
WmIeGp	H4ywZT	Head and neck squamous cell carcinoma	IGF1R	MR Egger	9	0.000436176782833107	0.00134310002436752	0.754857273146531	-0.0021963	0.00306865283059344	1.00043627192176	0.997806110835546	1.00307336596545
WmIeGp	H4ywZT	Head and neck squamous cell carcinoma	IGF1R	Weighted median	9	0.00071692833908263	0.000694189422931922	0.301718067497341	-0.000643683	0.0020775396080292	1.00071718539363	0.999356524189551	1.00207969918872
WmIeGp	H4ywZT	Head and neck squamous cell carcinoma	IGF1R	Inverse variance weighted	9	0.000608265477553781	0.000521773687801157	0.243709491572713	-0.000414411	0.00163094190564405	1.00060845050851	0.999585674905821	1.00163227261473
WmIeGp	H4ywZT	Head and neck squamous cell carcinoma	IGF1R	Simple mode	9	-0.000161269	0.00106507150449305	0.883395845304161	-0.00224881	0.00192627078761898	0.999838743642017	0.997753717167752	1.00192812723901
WmIeGp	H4ywZT	Head and neck squamous cell carcinoma	IGF1R	Weighted mode	9	0.000514323544248937	0.000941608198731128	0.599813413467142	-0.00133123	0.00235987561376195	1.00051445583128	0.998669657166366	1.00236266231187
zrZcgM	OodHfZ	Head and neck squamous cell carcinoma	IFI16	MR Egger	6	-0.000426657	0.000977556749258175	0.685033172098308	-0.00234267	0.00148935405161495	0.999573433828299	0.997660073500608	1.00149046369017
zrZcgM	OodHfZ	Head and neck squamous cell carcinoma	IFI16	Weighted median	6	-0.000167786	0.000470925745696277	0.721623395254205	-0.0010908	0.000755228326239873	0.999832227939981	0.998909794109826	1.00075551358296
zrZcgM	OodHfZ	Head and neck squamous cell carcinoma	IFI16	Inverse variance weighted	6	-5.56928e-05	0.000575990108403369	0.922972193422122	-0.00118463	0.00107324784745064	0.999944308785793	0.998816068023634	1.00107382398402
zrZcgM	OodHfZ	Head and neck squamous cell carcinoma	IFI16	Simple mode	6	-0.00125593	0.00121672364456897	0.34928566973097	-0.00364071	0.00112884374716112	0.998744853759585	0.996365906420305	1.00112948113108
zrZcgM	OodHfZ	Head and neck squamous cell carcinoma	IFI16	Weighted mode	6	-0.000172529	0.00046174229449711	0.723985457512558	-0.00107754	0.000732485714458948	0.999827485699548	0.998923036262186	1.00073275404763
FjwFs1	PgPrDV	Head and neck squamous cell carcinoma	CXCL1	MR Egger	6	0.000242366899345184	0.000680391862941711	0.739672580152564	-0.0010912	0.00157593495071094	1.00024239627258	0.998909393991463	1.00157717738878
FjwFs1	PgPrDV	Head and neck squamous cell carcinoma	CXCL1	Weighted median	6	-0.000325262	0.000438482993644954	0.458214628947392	-0.00118469	0.000534164402888042	0.99967479062738	0.998816012534699	1.0005343070941
FjwFs1	PgPrDV	Head and neck squamous cell carcinoma	CXCL1	Inverse variance weighted	6	-0.000442978	0.00038375264116693	0.248364271608048	-0.00119513	0.000309177400474995	0.999557120323957	0.998805580934063	1.00030922520073
FjwFs1	PgPrDV	Head and neck squamous cell carcinoma	CXCL1	Simple mode	6	-0.000710286	0.000777279430834709	0.402731549955284	-0.00223375	0.000813181955850179	0.999289966464609	0.997768739557561	1.00081351267794
FjwFs1	PgPrDV	Head and neck squamous cell carcinoma	CXCL1	Weighted mode	6	-0.000307929	0.000446377059623127	0.52099811385705	-0.00118283	0.000566969882437209	0.999692118250892	0.998817871074249	1.00056713064024
wpl7rm	f483yN	Head and neck squamous cell carcinoma	LMO7	MR Egger	3	0.000251701533591687	0.00207397476565754	0.923114613092446	-0.00381329	0.00431669207428046	1.00025173321308	0.996193972346616	1.00432602241008
wpl7rm	f483yN	Head and neck squamous cell carcinoma	LMO7	Weighted median	3	0.000520877470437732	0.00102178781247115	0.610212127369994	-0.00148183	0.00252358158288118	1.00052101315066	0.998519270720992	1.00252676849513
wpl7rm	f483yN	Head and neck squamous cell carcinoma	LMO7	Inverse variance weighted	3	0.000598685780394121	0.000935428203755187	0.522164447050671	-0.00123475	0.00243212505975429	1.0005988650285	0.998766008495478	1.00243508507513
wpl7rm	f483yN	Head and neck squamous cell carcinoma	LMO7	Simple mode	3	0.000528946568212528	0.00126789511294558	0.717059969880403	-0.00195613	0.00301402098958587	1.00052908648512	0.998045784118038	1.00301856771768
wpl7rm	f483yN	Head and neck squamous cell carcinoma	LMO7	Weighted mode	3	0.000483990716388007	0.00119113470103019	0.723855133144997	-0.00185063	0.00281861473040718	1.00048410785879	0.998151078068304	1.00282259075966
FWhhAE	ZuN4uG	Head and neck squamous cell carcinoma	HDGF	MR Egger	6	0.00020502465289178	0.00098481126226615	0.845253954237812	-0.00172521	0.00213525472693343	1.00020504567188	0.998276281890294	1.00213753600672
FWhhAE	ZuN4uG	Head and neck squamous cell carcinoma	HDGF	Weighted median	6	-2.644e-05	0.00063425567731418	0.966748443115984	-0.00126958	0.00121670109065804	0.999973560312657	0.998731224412802	1.00121744157171
FWhhAE	ZuN4uG	Head and neck squamous cell carcinoma	HDGF	Inverse variance weighted	6	-0.000324775	0.000553734543555124	0.557528062361006	-0.00141009	0.00076054491739457	0.999675277945649	0.998590899222766	1.00076083420501
FWhhAE	ZuN4uG	Head and neck squamous cell carcinoma	HDGF	Simple mode	6	6.16760629493689e-05	0.000906978844901251	0.948419928063238	-0.001716	0.00183935459895582	1.00006167796496	0.998285469017373	1.00184104724926
FWhhAE	ZuN4uG	Head and neck squamous cell carcinoma	HDGF	Weighted mode	6	2.21056076580598e-05	0.000711726564237032	0.976424041610173	-0.00137288	0.00141708967356264	1.00002210585199	0.998628063508266	1.00141809421959
HFD7me	oXH0BX	Head and neck squamous cell carcinoma	ENO2	MR Egger	4	-0.00419017	0.00450413016084295	0.450428299578061	-0.0130183	0.00463792535027985	0.995818596747691	0.987066106211437	1.00464869717259
HFD7me	oXH0BX	Head and neck squamous cell carcinoma	ENO2	Weighted median	4	0.000375920284691752	0.00107125238837268	0.72565089028174	-0.00172373	0.0024755749659022	1.00037599095158	0.998277750380373	1.00247864173176
HFD7me	oXH0BX	Head and neck squamous cell carcinoma	ENO2	Inverse variance weighted	4	-9.85571e-05	0.000892662485233261	0.912085774184425	-0.00184818	0.00165106135238179	0.999901447737918	0.998153531235107	1.00165242510462
HFD7me	oXH0BX	Head and neck squamous cell carcinoma	ENO2	Simple mode	4	0.000436217700864335	0.0015032080729805	0.79057273246047	-0.00251007	0.00338250552390611	1.00043631285764	0.997493077469722	1.00338823265124
HFD7me	oXH0BX	Head and neck squamous cell carcinoma	ENO2	Weighted mode	4	0.000636212573596166	0.00135782395074426	0.671333493092554	-0.00202512	0.00329754751705492	1.00063641499974	0.997976926806933	1.00330299040795
4HtrHT	UPd0Qw	Head and neck squamous cell carcinoma	EIF3D	MR Egger	3	0.000243909180662179	0.00428258970789229	0.963781297880429	-0.00814997	0.00863778500813107	1.00024393892893	0.991883154292106	1.00867519831818
4HtrHT	UPd0Qw	Head and neck squamous cell carcinoma	EIF3D	Weighted median	3	-0.000939404	0.00138696102930085	0.498208423166817	-0.00365785	0.00177903915294818	0.999061036637757	0.996348833694926	1.00178062258196
4HtrHT	UPd0Qw	Head and neck squamous cell carcinoma	EIF3D	Inverse variance weighted	3	-0.00113561	0.00114239046621539	0.320190322319946	-0.0033747	0.0011034728201069	0.998865032070178	0.996630990085083	1.00110408187024
4HtrHT	UPd0Qw	Head and neck squamous cell carcinoma	EIF3D	Simple mode	3	-0.000696659	0.00153355252002154	0.69416843605546	-0.00370242	0.00230910443135984	0.999303584102314	0.996304424064233	1.00231177246619
4HtrHT	UPd0Qw	Head and neck squamous cell carcinoma	EIF3D	Weighted mode	3	-0.00067551	0.00162191753704907	0.717494646677894	-0.00385447	0.00250344877548722	0.999324718508114	0.996152950956854	1.00250658501997
eY9cgz	YSTJC4	Head and neck squamous cell carcinoma	DDIT4	MR Egger	3	0.000933503648695007	0.00352238662076152	0.835074343090743	-0.00597037	0.00783738142538759	1.00093393949884	0.994047413139132	1.00786817409125
eY9cgz	YSTJC4	Head and neck squamous cell carcinoma	DDIT4	Weighted median	3	-1.0414e-05	0.00103881027657731	0.992001381193433	-0.00204648	0.0020256541210675	0.999989586033202	0.997955610453762	1.00202770714438
eY9cgz	YSTJC4	Head and neck squamous cell carcinoma	DDIT4	Inverse variance weighted	3	-0.000299872	0.000932990171450418	0.747900099448406	-0.00212853	0.00152878884959003	0.999700173070627	0.997873731096649	1.00153
eY9cgz	YSTJC4	Head and neck squamous cell carcinoma	DDIT4	Simple mode	3	7.93331362863598e-05	0.00130789316126156	0.95714828089787	-0.00248414	0.00264280373235902	1.00007933628324	0.997518945456349	1.00264629901658
eY9cgz	YSTJC4	Head and neck squamous cell carcinoma	DDIT4	Weighted mode	3	4.87814067474332e-05	0.00114427008845434	0.969869000077217	-0.00219399	0.00229155078011793	1.00004878259658	0.997808417065783	1.00229417838932
QrUNZd	KFQwNJ	Head and neck squamous cell carcinoma	POLA2	MR Egger	4	-0.000572537	0.0004381147235098	0.321329399882637	-0.00143124	0.000286167395703313	0.999427626405922	0.99856978141837	1.0002862083455
QrUNZd	KFQwNJ	Head and neck squamous cell carcinoma	POLA2	Weighted median	4	-0.00047288	0.000318676011285199	0.137838389409231	-0.00109748	0.000151725177034874	0.999527231984949	0.998903117228971	1.00015173668788
QrUNZd	KFQwNJ	Head and neck squamous cell carcinoma	POLA2	Inverse variance weighted	4	-0.000458679	0.000309537871946138	0.138388846257667	-0.00106537	0.000148015575876461	0.999541426523834	0.998935194426054	1.00014802653072
QrUNZd	KFQwNJ	Head and neck squamous cell carcinoma	POLA2	Simple mode	4	-0.000622178	0.00073702886304969	0.460570964518631	-0.00206675	0.000822398755268458	0.999378015696173	0.997935379878376	1.00082273701785
QrUNZd	KFQwNJ	Head and neck squamous cell carcinoma	POLA2	Weighted mode	4	-0.000486757	0.000343737117111397	0.25172362266378	-0.00116048	0.000186967491023664	0.999513361188581	0.998840191090794	1.00018698497053
S8Ln8R	PNnRrX	Head and neck squamous cell carcinoma	USP14	MR Egger	3	-0.000417956	0.000988249368392401	0.745280665536143	-0.00235492	0.00151901292824844	0.999582131497572	0.997647846063751	1.00152016721277
S8Ln8R	PNnRrX	Head and neck squamous cell carcinoma	USP14	Weighted median	3	-0.000569594	0.000442163725896236	0.197677673485623	-0.00143623	0.000297047270059197	0.999430568554961	0.998564796355773	1.00029709139297
S8Ln8R	PNnRrX	Head and neck squamous cell carcinoma	USP14	Inverse variance weighted	3	-0.00065925	0.000440405857179734	0.134415623329397	-0.00152245	0.000203945763821931	0.999340967541099	0.998478713135458	1.00020396656217
S8Ln8R	PNnRrX	Head and neck squamous cell carcinoma	USP14	Simple mode	3	-0.000151205	0.000893358856036297	0.881167214996003	-0.00190219	0.00159977859781321	0.999848806670846	0.998099619895393	1.00160105892625
S8Ln8R	PNnRrX	Head and neck squamous cell carcinoma	USP14	Weighted mode	3	-0.000541709	0.000461834756513277	0.361603573244406	-0.00144691	0.000363486929119042	0.999458437504288	0.998554140946409	1.0003635529985
vQbRcl	hzl5s0	Head and neck squamous cell carcinoma	USP13	MR Egger	4	0.00121674919369966	0.00116944477645932	0.407392411129114	-0.00107536	0.00350886095555993	1.00121748973332	0.998925215426963	1.00351502421473
vQbRcl	hzl5s0	Head and neck squamous cell carcinoma	USP13	Weighted median	4	0.000563238451142837	0.000432633330648041	0.192956011103143	-0.000284723	0.001411199779213	1.0005633970997	0.999715317652784	1.00141219599018
vQbRcl	hzl5s0	Head and neck squamous cell carcinoma	USP13	Inverse variance weighted	4	0.000524300387211292	0.000410982466694078	0.202052937307636	-0.000281225	0.00132982602193169	1.00052443785668	0.999718814292604	1.00133071063264
vQbRcl	hzl5s0	Head and neck squamous cell carcinoma	USP13	Simple mode	4	0.000405513888153375	0.00109972362577582	0.736806196969486	-0.00174994	0.00256097219467398	1.00040559612003	0.998251585841613	1.00256425428515
vQbRcl	hzl5s0	Head and neck squamous cell carcinoma	USP13	Weighted mode	4	0.000584369152795179	0.000404812565744744	0.244578308545871	-0.000209063	0.00137780178165488	1.00058453992971	0.999790958376181	1.0013787513866
62s7ga	aCpE6W	Head and neck squamous cell carcinoma	CNN3	MR Egger	4	-0.000634362	0.000614124647094487	0.410173599415232	-0.00183805	0.000569322499402521	0.99936583935601	0.998163642055085	1.00056948459422
62s7ga	aCpE6W	Head and neck squamous cell carcinoma	CNN3	Weighted median	4	-0.000657905	0.000473093591789425	0.164332970031093	-0.00158517	0.000269357993967292	0.999342310926394	0.998416086830756	1.00026939427409
62s7ga	aCpE6W	Head and neck squamous cell carcinoma	CNN3	Inverse variance weighted	4	-0.000577037	0.000456842429593725	0.206554124302064	-0.00147245	0.000318374608338202	0.999423129899908	0.998528635803595	1.00031842529491
62s7ga	aCpE6W	Head and neck squamous cell carcinoma	CNN3	Simple mode	4	-0.00139526	0.000850025768632033	0.199246585231767	-0.00306131	0.000270793540982103	0.99860571595292	0.996943373551761	1.00027083020886
62s7ga	aCpE6W	Head and neck squamous cell carcinoma	CNN3	Weighted mode	4	-0.000578544	0.000527607323539485	0.352976248898168	-0.00161265	0.000455566677074951	0.999421623647061	0.998388645596602	1.00045567046333
rBtDxF	ZRdi3h	Head and neck squamous cell carcinoma	MSH2	MR Egger	4	0.00038958771736064	0.000411631097598275	0.443819944364515	-0.000417209	0.00119638466865326	1.00038966361651	0.999582877785738	1.00119710062228
rBtDxF	ZRdi3h	Head and neck squamous cell carcinoma	MSH2	Weighted median	4	0.000401635081725963	0.000328613043539612	0.221627148914882	-0.000242446	0.0010457166470636	1.00040171574789	0.999757582904162	1.00104626359935
rBtDxF	ZRdi3h	Head and neck squamous cell carcinoma	MSH2	Inverse variance weighted	4	0.000430125785557014	0.000314599373881364	0.171557125628918	-0.000186489	0.00104674055836449	1.00043021830292	0.99981352840074	1.00104728858246
rBtDxF	ZRdi3h	Head and neck squamous cell carcinoma	MSH2	Simple mode	4	0.000409850571165817	0.000554626519911923	0.513492838292118	-0.000677217	0.00149691855019319	1.00040993457139	0.999323011852091	1.00149803949202
rBtDxF	ZRdi3h	Head and neck squamous cell carcinoma	MSH2	Weighted mode	4	0.000400435869175466	0.000351225619445585	0.337022155209989	-0.000287966	0.00108883808328881	1.00040051605432	0.99971207511339	1.00108943108268
jHjkh6	YP81f4	Head and neck squamous cell carcinoma	SLC16A3	MR Egger	3	0.000271272115541155	0.000732565863661546	0.774224490099194	-0.00116456	0.00170710120831779	1.00027130891315	0.99883612085609	1.00170855913508
jHjkh6	YP81f4	Head and neck squamous cell carcinoma	SLC16A3	Weighted median	3	0.000201949397015115	0.000325943328507769	0.535531449211983	-0.0004369	0.000840798320890343	1.00020196979017	0.99956319589984	1.00084115189089
jHjkh6	YP81f4	Head and neck squamous cell carcinoma	SLC16A3	Inverse variance weighted	3	0.000227748038117323	0.000312941494313206	0.466757117520877	-0.000385617	0.000841113366971208	1.00022777397467	0.999614457050055	1.00084146720202
jHjkh6	YP81f4	Head and neck squamous cell carcinoma	SLC16A3	Simple mode	3	-1.57986e-06	0.00052943936763225	0.997889979410638	-0.00103928	0.00103612129952112	0.99999842014021	0.998961258843883	1.00103665825863
jHjkh6	YP81f4	Head and neck squamous cell carcinoma	SLC16A3	Weighted mode	3	0.000209634912114501	0.000374107800559067	0.631629456272031	-0.000523616	0.000942886201210273	1.00020965688705	0.99947652068615	1.00094333085815
nrMiat	Sci60m	Head and neck squamous cell carcinoma	TXNRD1	MR Egger	4	-0.00419381	0.00351854989204824	0.35554913075719	-0.0110902	0.00270255249770192	0.995814976430131	0.988971106075295	1.00270620768474
nrMiat	Sci60m	Head and neck squamous cell carcinoma	TXNRD1	Weighted median	4	-0.000434423	0.00103053737467764	0.673353515253978	-0.00245428	0.00158543023381441	0.999565671327464	0.997548732998728	1.00158668769278
nrMiat	Sci60m	Head and neck squamous cell carcinoma	TXNRD1	Inverse variance weighted	4	-0.00046881	0.000884098526808341	0.595925158862782	-0.00220164	0.00126402271630636	0.999531299478185	0.997800778330619	1.00126482192973
nrMiat	Sci60m	Head and neck squamous cell carcinoma	TXNRD1	Simple mode	4	-0.000474796	0.00155996361204418	0.780742540366193	-0.00353232	0.00258273309322803	0.999525317111209	0.996473907052204	1.00258607122156
nrMiat	Sci60m	Head and neck squamous cell carcinoma	TXNRD1	Weighted mode	4	-0.000665772	0.00164234913220569	0.712376758790713	-0.00388478	0.00255323190752527	0.999334449185665	0.996122759292552	1.00255649417997
SzehEN	SkJMqD	Head and neck squamous cell carcinoma	CFH	MR Egger	8	0.000371151444664918	0.00178997957532415	0.842595230048703	-0.00313721	0.00387951141230025	1.00037122032988	0.996867707373613	1.00388704645765
SzehEN	SkJMqD	Head and neck squamous cell carcinoma	CFH	Weighted median	8	-5.54008e-05	0.000817791147245462	0.945989098672483	-0.00165827	0.00154746987213951	0.999944600758133	0.998343102747308	1.00154866782149
SzehEN	SkJMqD	Head and neck squamous cell carcinoma	CFH	Inverse variance weighted	8	-0.000450643	0.000640370484918771	0.481605606288147	-0.00170577	0.000804483032703608	0.999549458406622	0.998295684729375	1.00080480671597
SzehEN	SkJMqD	Head and neck squamous cell carcinoma	CFH	Simple mode	8	0.000336462486934859	0.00127153737287831	0.798931375222139	-0.00215575	0.00282867573777635	1.00033651909679	0.997846571197948	1.00283268021589
SzehEN	SkJMqD	Head and neck squamous cell carcinoma	CFH	Weighted mode	8	0.000213132588137262	0.00109581947852571	0.851311748829803	-0.00193467	0.00236093876604765	1.0002131553025	0.998067196684858	1.0023637279766
LZ9vHa	rnI6Ul	Head and neck squamous cell carcinoma	SPP1	MR Egger	8	2.00458833184499e-05	0.000285176755403067	0.946244893169635	-0.000538901	0.000578992323908462	1.00002004608424	0.999461244623553	1.00057915997232
LZ9vHa	rnI6Ul	Head and neck squamous cell carcinoma	SPP1	Weighted median	8	-6.84874e-05	0.000223528966608581	0.759306466151611	-0.000506604	0.000369629365931651	0.999931514936588	0.999493524119058	1.00036969768728
LZ9vHa	rnI6Ul	Head and neck squamous cell carcinoma	SPP1	Inverse variance weighted	8	-7.89895e-05	0.000187637776935438	0.673778371945875	-0.00044676	0.000288780523312233	0.999921013600109	0.999553340219918	1.00028882222442
LZ9vHa	rnI6Ul	Head and neck squamous cell carcinoma	SPP1	Simple mode	8	-0.000428846	0.000458854200542354	0.381103639728332	-0.0013282	0.000470508003153317	0.999571245711491	0.998672681204875	1.00047061870941
LZ9vHa	rnI6Ul	Head and neck squamous cell carcinoma	SPP1	Weighted mode	8	-6.81811e-05	0.000213764898610504	0.75906831325332	-0.00048716	0.000350798083811287	0.999931821206814	0.999512958324579	1.00035085962065
hoGTDH	kXdCel	Head and neck squamous cell carcinoma	SLC25A4	MR Egger	5	-0.000351208	0.0011362039641272	0.777464846716193	-0.00257817	0.00187575217230897	0.999648854068788	0.9974251532521	1.00187751249589
hoGTDH	kXdCel	Head and neck squamous cell carcinoma	SLC25A4	Weighted median	5	-8.50914e-05	0.000567260059820104	0.880761303352647	-0.00119692	0.00102673832701771	0.99991491222994	0.998803794916888	1.00102726560326
hoGTDH	kXdCel	Head and neck squamous cell carcinoma	SLC25A4	Inverse variance weighted	5	-8.50153e-05	0.000511823637606843	0.868076085288093	-0.00108819	0.000918159012901082	0.999914988296891	0.99891240221713	1.00091858064992
hoGTDH	kXdCel	Head and neck squamous cell carcinoma	SLC25A4	Simple mode	5	0.00083880937889031	0.000961655415051848	0.432298808402939	-0.00104604	0.00272365399239193	1.00083916127786	0.998954511669534	1.0027273665077
hoGTDH	kXdCel	Head and neck squamous cell carcinoma	SLC25A4	Weighted mode	5	-0.000175716	0.000579311586012217	0.776769037604079	-0.00131117	0.00095973509802073	0.99982429982652	0.998689692883851	1.00096019579112
CKv5zH	N6vMvQ	Head and neck squamous cell carcinoma	LGALS3	MR Egger	3	5.96548950537892e-05	0.00538104457517687	0.992942647202145	-0.0104872	0.0106065022624005	1.00005965667444	0.989567606401276	1.01066295060415
CKv5zH	N6vMvQ	Head and neck squamous cell carcinoma	LGALS3	Weighted median	3	0.00064937869170639	0.0010359552590708	0.530763805958312	-0.00138109	0.00267985099948515	1.0006495895837	0.998619859654813	1.00268344500993
CKv5zH	N6vMvQ	Head and neck squamous cell carcinoma	LGALS3	Inverse variance weighted	3	0.000428886188012901	0.000952725030479144	0.652589409131411	-0.00143845	0.00229622724775202	1.00042897817284	0.998562579208597	1.00229886559657
CKv5zH	N6vMvQ	Head and neck squamous cell carcinoma	LGALS3	Simple mode	3	0.00153013723585155	0.00146742170868913	0.406547773537494	-0.00134601	0.00440628378488224	1.00153130849315	0.998654896151056	1.00441600572725
CKv5zH	N6vMvQ	Head and neck squamous cell carcinoma	LGALS3	Weighted mode	3	0.00140905739502555	0.00145032610546581	0.433758775940536	-0.00143358	0.00425169656173854	1.00141005058283	0.998567445315797	1.00426074784679
H7ut3W	KFo8HP	Head and neck squamous cell carcinoma	ENO3	MR Egger	4	-0.000964122	0.00116183401802657	0.493914690050124	-0.00324132	0.00131307252754486	0.999036342468643	0.996763930573232	1.00131393498472
H7ut3W	KFo8HP	Head and neck squamous cell carcinoma	ENO3	Weighted median	4	-0.000616813	0.000682046311014021	0.365806542466879	-0.00195362	0.000719997942939661	0.999383377363278	0.998048283484235	1.00072025720368
H7ut3W	KFo8HP	Head and neck squamous cell carcinoma	ENO3	Inverse variance weighted	4	-0.000419241	0.000593262840620097	0.479772136832638	-0.00158204	0.00074355465043448	0.999580847351845	0.998419215073989	1.00074383115572
H7ut3W	KFo8HP	Head and neck squamous cell carcinoma	ENO3	Simple mode	4	-0.000554793	0.000852178008598434	0.56144712286127	-0.00222506	0.00111547620571582	0.999445361177872	0.997777412026557	1.00111609858069
H7ut3W	KFo8HP	Head and neck squamous cell carcinoma	ENO3	Weighted mode	4	-0.000618105	0.000706375602816726	0.445962490332937	-0.0020026	0.00076639088141252	0.999382085687621	0.997999402386845	1.00076668463394
YTi0mZ	B3Y7OW	Head and neck squamous cell carcinoma	HSP90AA1	MR Egger	3	-0.000713383	0.000672210097482594	0.481088514317587	-0.00203091	0.000604149032718088	0.999286871638634	0.997971146362125	1.0006043315675
YTi0mZ	B3Y7OW	Head and neck squamous cell carcinoma	HSP90AA1	Weighted median	3	-0.00081348	0.000461632030622122	0.0780383183064712	-0.00171828	9.13184854749783e-05	0.999186850490849	0.998283196321757	1.00009132265513
YTi0mZ	B3Y7OW	Head and neck squamous cell carcinoma	HSP90AA1	Inverse variance weighted	3	-0.000823357	0.00042917128216161	0.0550499719447744	-0.00166453	1.78185013103808e-05	0.999176981653814	0.99833685164184	1.00001781866006
YTi0mZ	B3Y7OW	Head and neck squamous cell carcinoma	HSP90AA1	Simple mode	3	-0.00101831	0.00075933953779898	0.311914842049685	-0.00250661	0.000470000190710256	0.998982212993527	0.997496528128147	1.00047011065811
YTi0mZ	B3Y7OW	Head and neck squamous cell carcinoma	HSP90AA1	Weighted mode	3	-0.000793825	0.000454244604089358	0.222649018151662	-0.00168414	9.64941262087091e-05	0.999206489698139	0.9983172726541	1.00009649878192
IBjwOW	Gn8tgO	Head and neck squamous cell carcinoma	PDHB	MR Egger	3	0.000265905046238791	0.000543614222960168	0.710386209564838	-0.000799579	0.00133138892324072	1.00026594040212	0.999200740747209	1.00133227561494
IBjwOW	Gn8tgO	Head and neck squamous cell carcinoma	PDHB	Weighted median	3	0.000123785743992758	0.000352831131052194	0.725711640047947	-0.000567763	0.000815334760855058	1.00012379340576	0.999432397874198	1.00081566723659
IBjwOW	Gn8tgO	Head and neck squamous cell carcinoma	PDHB	Inverse variance weighted	3	8.29274634906243e-05	0.000346054465654845	0.810611657225492	-0.000595339	0.00076119421617412	1.00008293090207	0.999404837890079	1.00076148399801
IBjwOW	Gn8tgO	Head and neck squamous cell carcinoma	PDHB	Simple mode	3	-2.64522e-05	0.000901084026444875	0.979246622844005	-0.00179258	0.00173967244213709	0.999973548100163	0.998209028764925	1.00174118655013
IBjwOW	Gn8tgO	Head and neck squamous cell carcinoma	PDHB	Weighted mode	3	0.00013478122240516	0.000356306644617018	0.741604343368425	-0.00056358	0.000833142245854516	1.0001347903058	0.999436578980222	1.00083348940526
zBTsaX	VeWuRd	Head and neck squamous cell carcinoma	ALDH7A1	MR Egger	5	-0.000227749	0.000618316030636271	0.737078269986548	-0.00143965	0.00098415059410917	0.999772277106857	0.998561387550431	1.00098463502921
zBTsaX	VeWuRd	Head and neck squamous cell carcinoma	ALDH7A1	Weighted median	5	-0.000138524	0.000423791871719275	0.743767861583097	-0.000969156	0.000692108143521425	0.999861485668948	0.999031313486373	1.00069234770563
zBTsaX	VeWuRd	Head and neck squamous cell carcinoma	ALDH7A1	Inverse variance weighted	5	-0.000149608	0.000395435432828328	0.705180350224831	-0.000924661	0.000625445639685969	0.999850403382033	0.999075766110486	1.00062564127159
zBTsaX	VeWuRd	Head and neck squamous cell carcinoma	ALDH7A1	Simple mode	5	0.000106826945276343	0.000807306893216979	0.901116569009658	-0.00147549	0.00168914845598162	1.00010683265148	0.998525593441495	1.00169057587083
zBTsaX	VeWuRd	Head and neck squamous cell carcinoma	ALDH7A1	Weighted mode	5	-0.000141598	0.000406264793479745	0.745009519876093	-0.000937877	0.000654681276732526	0.999858412305996	0.999062562955194	1.00065489562729
yr7Kmr	KgnkXR	Head and neck squamous cell carcinoma	RNPS1	MR Egger	3	0.000471514402351738	0.000850343500464625	0.677685407490588	-0.00119516	0.0021381876632624	1.00047162558274	0.998805555059346	1.00214047521662
yr7Kmr	KgnkXR	Head and neck squamous cell carcinoma	RNPS1	Weighted median	3	-0.000165655	0.000428460205688741	0.699030934661814	-0.00100544	0.000674126890713732	0.999834358607614	0.998995068166953	1.00067435416531
yr7Kmr	KgnkXR	Head and neck squamous cell carcinoma	RNPS1	Inverse variance weighted	3	-0.000159035	0.000426910199175564	0.709500986318933	-0.000995779	0.000677708685977812	0.999840977341037	0.999004716328887	1.0006779383824
yr7Kmr	KgnkXR	Head and neck squamous cell carcinoma	RNPS1	Simple mode	3	-0.00143347	0.000885840733675011	0.24702742489095	-0.00316972	0.000302774378238188	0.998567553472563	0.99683529696522	1.00030282021903
yr7Kmr	KgnkXR	Head and neck squamous cell carcinoma	RNPS1	Weighted mode	3	4.17287909575937e-05	0.000495030053373783	0.940499706102778	-0.00092853	0.00101198769557021	1.00004172966162	0.999071900837037	1.00101249992789
Zleihd	4ooeRy	Head and neck squamous cell carcinoma	APP	MR Egger	7	0.000342593450336057	0.000616031332429678	0.602090232682874	-0.000864828	0.00155001486189823	1.00034265214217	0.999135545894694	1.00155121675584
Zleihd	4ooeRy	Head and neck squamous cell carcinoma	APP	Weighted median	7	0.000612479425152949	0.00039877724859808	0.124564477324129	-0.000169124	0.00139408283240519	1.00061266702898	0.999830890318555	1.00139505501759
Zleihd	4ooeRy	Head and neck squamous cell carcinoma	APP	Inverse variance weighted	7	0.000730170375075357	0.000347466518416599	0.035604799390086	4.91359989788234e-05	0.00141120475117189	1.00073043701436	1.00004913720617	1.00141220096916
Zleihd	4ooeRy	Head and neck squamous cell carcinoma	APP	Simple mode	7	0.000949953973558254	0.000727366706320794	0.239379359926679	-0.000475685	0.00237559271794701	1.00095040532274	0.999524428349233	1.00237841667408
Zleihd	4ooeRy	Head and neck squamous cell carcinoma	APP	Weighted mode	7	0.000601776016179052	0.000398871663061926	0.182109163914459	-0.000180012	0.00138356447578043	1.00060195711969	0.999820003757845	1.00138452204268
FJZZQd	MqQEhP	Head and neck squamous cell carcinoma	HMBS	MR Egger	7	0.00102404067147003	0.00122598601313862	0.441632632190166	-0.00137889	0.00342697325722172	1.00102456518014	0.998622058320367	1.00343285204364
FJZZQd	MqQEhP	Head and neck squamous cell carcinoma	HMBS	Weighted median	7	0.000151510369288497	0.000579853317469442	0.793868218080774	-0.000985002	0.0012880228715286	1.00015152184756	0.999015482822409	1.00128885272924
FJZZQd	MqQEhP	Head and neck squamous cell carcinoma	HMBS	Inverse variance weighted	7	0.000117599721848644	0.00047614070507835	0.804919654313798	-0.000815636	0.00105083550380221	1.00011760663697	0.99918469648057	1.00105138782488
FJZZQd	MqQEhP	Head and neck squamous cell carcinoma	HMBS	Simple mode	7	0.000451053864438212	0.000813073589714419	0.599118933776225	-0.00114257	0.00204467810027847	1.00045115560453	0.998858082113598	1.00204676987997
FJZZQd	MqQEhP	Head and neck squamous cell carcinoma	HMBS	Weighted mode	7	0.000304202194989224	0.000577649602317931	0.617348962081622	-0.000827991	0.00143639541553237	1.00030424846917	0.999172351664427	1.00143742752554
oszJFh	zyuxgz	Head and neck squamous cell carcinoma	ABCC5	MR Egger	9	-0.000190261	0.000347877641848986	0.601425896179222	-0.000872101	0.000491579299467219	0.999809757219896	0.999128279113022	1.00049170014437
oszJFh	zyuxgz	Head and neck squamous cell carcinoma	ABCC5	Weighted median	9	-0.00018534	0.000224062216776952	0.408134208278872	-0.000624502	0.000253821829277259	0.999814677058813	0.999375692900337	1.00025385404476
oszJFh	zyuxgz	Head and neck squamous cell carcinoma	ABCC5	Inverse variance weighted	9	-0.000256791	0.000209855721707243	0.221082	-0.000668108	0.000154526112057186	0.999743241865524	0.999332114817631	1.00015453805183
oszJFh	zyuxgz	Head and neck squamous cell carcinoma	ABCC5	Simple mode	9	-0.0016326	0.00068176793423782	0.0435386228832708	-0.00296886	-0.000296331	0.998368735366131	0.997035540966095	0.999703712458192
oszJFh	zyuxgz	Head and neck squamous cell carcinoma	ABCC5	Weighted mode	9	-0.000152806	0.000244176533530891	0.5488774846753	-0.000631392	0.000325779618228301	0.999847205286809	0.99936880689302	1.00032583269017
Gbxla1	tS6mW6	Head and neck squamous cell carcinoma	TFF3	MR Egger	6	0.000670237486289531	0.0005779663595065	0.310697287384867	-0.000462577	0.00180305155092227	1.00067046214562	0.999537530393707	1.00180467802576
Gbxla1	tS6mW6	Head and neck squamous cell carcinoma	TFF3	Weighted median	6	0.000281526581618484	0.00040202920256813	0.483762443219008	-0.000506451	0.00106950381865202	1.00028156621395	0.999493677569071	1.00107007594181
Gbxla1	tS6mW6	Head and neck squamous cell carcinoma	TFF3	Inverse variance weighted	6	5.16784513167823e-05	0.000378878129918024	0.891506170306129	-0.000690923	0.000794279585956109	1.00005167978667	0.999309315948793	1.00079459510952
Gbxla1	tS6mW6	Head and neck squamous cell carcinoma	TFF3	Simple mode	6	-0.00134031	0.000908844296875377	0.200293708655689	-0.00312164	0.000441025651046234	0.998660588642347	0.996883223271964	1.00044112291716
Gbxla1	tS6mW6	Head and neck squamous cell carcinoma	TFF3	Weighted mode	6	0.000360461196855511	0.000440052545074417	0.449976041916358	-0.000502042	0.00122296418520137	1.0003605261708	0.999498084210403	1.00122371231085
fpXgU9	Wkqc49	Head and neck squamous cell carcinoma	HMOX1	MR Egger	8	0.000681420368004325	0.000448513044804365	0.179496445458217	-0.000197665	0.00156050593582088	1.00068165258761	0.999802354334666	1.00156172415881
fpXgU9	Wkqc49	Head and neck squamous cell carcinoma	HMOX1	Weighted median	8	0.000387155789728983	0.000351759379123657	0.271059129032381	-0.000302293	0.00107660417281135	1.0003872307442	0.999697753092449	1.00107718391912
fpXgU9	Wkqc49	Head and neck squamous cell carcinoma	HMOX1	Inverse variance weighted	8	0.00036095312617163	0.000315337587577335	0.252351600045274	-0.000257109	0.000979014797823206	1.00036101827759	0.99974292450409	1.00097949418924
fpXgU9	Wkqc49	Head and neck squamous cell carcinoma	HMOX1	Simple mode	8	-0.000800835	0.000851929957273505	0.37850175136078	-0.00247062	0.000868947330140587	0.999199485196959	0.997532431362661	1.00086932497425
fpXgU9	Wkqc49	Head and neck squamous cell carcinoma	HMOX1	Weighted mode	8	0.000436312430768764	0.000369338703228961	0.276045046981594	-0.000287591	0.00116021628909753	1.00043640762888	0.999712449922891	1.00116088960039
XaA7cI	2MT9WG	Head and neck squamous cell carcinoma	ALDH1A1	MR Egger	22	-0.000192953	0.000546727557810217	0.727838369296964	-0.00126454	0.000878633165210456	0.999807065766106	0.998736260330955	1.0008790192764
XaA7cI	2MT9WG	Head and neck squamous cell carcinoma	ALDH1A1	Weighted median	22	-0.000163685	0.000360471879993464	0.649767693485352	-0.00087021	0.000542840033389308	0.999836328544237	0.999130168786501	1.0005429873977
XaA7cI	2MT9WG	Head and neck squamous cell carcinoma	ALDH1A1	Inverse variance weighted	22	-0.000102827	0.000268891851994009	0.702157003592714	-0.000629855	0.000424200998709487	0.999897178255319	0.999370343255953	1.00042429098468
XaA7cI	2MT9WG	Head and neck squamous cell carcinoma	ALDH1A1	Simple mode	22	-3.3085e-05	0.00057125799554622	0.954363132883131	-0.00115275	0.00108658071566975	0.9999669155917	0.998847913534904	1.00108717125837
XaA7cI	2MT9WG	Head and neck squamous cell carcinoma	ALDH1A1	Weighted mode	22	-0.000154321	0.000397963509098906	0.702084717359476	-0.000934329	0.000625687915678336	0.99984569134465	0.99906610730948	1.00062588369919
21NOHg	Df4EJb	Head and neck squamous cell carcinoma	KL	MR Egger	7	-0.000254793	0.000713834778336504	0.7357102371892	-0.00165391	0.00114432356354168	0.999745239854881	0.998347458185859	1.00114497855157
21NOHg	Df4EJb	Head and neck squamous cell carcinoma	KL	Weighted median	7	-2.57611e-05	0.00042960376281959	0.952183759988735	-0.000867784	0.000816262320084516	0.999974239276771	0.99913259198585	1.00081659555283
21NOHg	Df4EJb	Head and neck squamous cell carcinoma	KL	Inverse variance weighted	7	0.000133162940238178	0.000368725510995941	0.717991935630229	-0.000589539	0.000855864941790222	1.00013317180682	0.999410634682694	1.0008562312987
21NOHg	Df4EJb	Head and neck squamous cell carcinoma	KL	Simple mode	7	0.000154681772242777	0.000638800042393927	0.816732590839415	-0.00109737	0.00140672985533487	1.00015469373609	0.998903235575377	1.0014077197639
21NOHg	Df4EJb	Head and neck squamous cell carcinoma	KL	Weighted mode	7	-1.78903e-05	0.000426102205633992	0.967872181390134	-0.000853051	0.000817269999091817	0.99998210983608	0.999147313097272	1.00081760405522
qPgXuG	Ye3WHY	Head and neck squamous cell carcinoma	PARP1	MR Egger	4	0.000377962935648904	0.000370849005627214	0.415336773297299	-0.000348901	0.00110482698667824	1.00037803437264	0.999651159743536	1.00110543753284
qPgXuG	Ye3WHY	Head and neck squamous cell carcinoma	PARP1	Weighted median	4	-7.01466e-05	0.000245124915861327	0.774750555790347	-0.000550591	0.000410298281570605	0.999929855906694	0.999449560159018	1.00041038246542
qPgXuG	Ye3WHY	Head and neck squamous cell carcinoma	PARP1	Inverse variance weighted	4	-0.000140112	0.000299023488047226	0.63938067163588	-0.000726198	0.000445974125979182	0.999859897904622	0.999274065670747	1.00044607358722
qPgXuG	Ye3WHY	Head and neck squamous cell carcinoma	PARP1	Simple mode	4	-0.000661076	0.000650831368045756	0.384544375389923	-0.00193671	0.000614553241787429	0.999339142223172	0.99806516848345	1.00061474211832
qPgXuG	Ye3WHY	Head and neck squamous cell carcinoma	PARP1	Weighted mode	4	7.25925494929162e-06	0.000254596206892002	0.979043866184463	-0.000491749	0.000506267820457616	1.0000072592813	0.999508371578317	1.00050639599564
GE9LMb	Wpzqcu	Head and neck squamous cell carcinoma	NDUFA2	MR Egger	4	-0.000537179	0.000499672136872727	0.394823655278372	-0.00151654	0.000442178276941306	0.999462965143538	0.998484612860788	1.00044227605217
GE9LMb	Wpzqcu	Head and neck squamous cell carcinoma	NDUFA2	Weighted median	4	-0.000343259	0.000276791008996844	0.214924915910659	-0.000885769	0.00019925174852162	0.999656800277391	0.999114623170819	1.00019927160047
GE9LMb	Wpzqcu	Head and neck squamous cell carcinoma	NDUFA2	Inverse variance weighted	4	-0.000336424	0.000261805604607444	0.198786600986753	-0.000849563	0.000176714525328766	0.999663632124661	0.999150797332116	1.00017673014026
GE9LMb	Wpzqcu	Head and neck squamous cell carcinoma	NDUFA2	Simple mode	4	-0.000409487	0.00037426654533592	0.353890323151497	-0.00114305	0.000324075421006548	0.99959059682051	0.998857603595457	1.00032412793912
GE9LMb	Wpzqcu	Head and neck squamous cell carcinoma	NDUFA2	Weighted mode	4	-0.000342119	0.000292699973310698	0.326897015976036	-0.000915811	0.000231572456894529	0.999657939025405	0.999084607788825	1.00023159927187
eY6C0b	xgmx9X	Head and neck squamous cell carcinoma	ETFB	MR Egger	3	-0.00167606	0.00181864108473047	0.525958856619502	-0.0052406	0.00188847474364885	0.998325342024728	0.994773109670363	1.0018902590351
eY6C0b	xgmx9X	Head and neck squamous cell carcinoma	ETFB	Weighted median	3	-0.000127433	0.00037601012489802	0.734677776116784	-0.000864413	0.00060954637576209	0.999872574650262	0.999135960183724	1.00060973218691
eY6C0b	xgmx9X	Head and neck squamous cell carcinoma	ETFB	Inverse variance weighted	3	-5.58647e-05	0.000353894875129071	0.874569706743995	-0.000749499	0.000637769272807894	0.999944136877957	0.999250782166247	1.00063797269087
eY6C0b	xgmx9X	Head and neck squamous cell carcinoma	ETFB	Simple mode	3	-7.94277e-06	0.00054426514026056	0.989681333150684	-0.0010747	0.00105881690046749	0.9999920572571	0.998925874836501	1.00105937764497
eY6C0b	xgmx9X	Head and neck squamous cell carcinoma	ETFB	Weighted mode	3	-0.000219913	0.000400900118903839	0.638368576639832	-0.00100568	0.000565850773605942	0.999780110719747	0.998994827831834	1.00056601089736
gD7UvE	7Aomgy	Head and neck squamous cell carcinoma	ME1	MR Egger	4	0.000432810609173662	0.00158950139861113	0.810932201342991	-0.00268261	0.00354823335045149	1.0004329042852	0.99732098285645	1.00355453578237
gD7UvE	7Aomgy	Head and neck squamous cell carcinoma	ME1	Weighted median	4	-0.000695277	0.000864592584860484	0.421300292820573	-0.00238988	0.000999324279421996	0.999304964462271	0.997612974833143	1.0009998237703
gD7UvE	7Aomgy	Head and neck squamous cell carcinoma	ME1	Inverse variance weighted	4	-0.000317085	0.000700392170841921	0.65074686717232	-0.00168985	0.001055683698675	0.999682965309946	0.998311573387669	1.00105624112885
gD7UvE	7Aomgy	Head and neck squamous cell carcinoma	ME1	Simple mode	4	0.000606922698592969	0.00128741254458725	0.669499861320986	-0.00191641	0.00313025128598397	1.00060710691344	0.998085429244493	1.00313515563849
gD7UvE	7Aomgy	Head and neck squamous cell carcinoma	ME1	Weighted mode	4	-0.000947151	0.000965155314399869	0.398788005379075	-0.00283886	0.000944553696624981	0.999053297686064	0.997165170603021	1.00094499992795
nLihT8	Cx6FHI	Head and neck squamous cell carcinoma	CCT6A	MR Egger	3	0.00074424319546242	0.000696135775746983	0.478745347598063	-0.000620183	0.00210866931592651	1.00074452021315	0.999380009348678	1.00211089412259
nLihT8	Cx6FHI	Head and neck squamous cell carcinoma	CCT6A	Weighted median	3	-1.78844e-05	0.000354461168979539	0.959759680702554	-0.000712628	0.00067685949607331	0.999982115764798	0.999287625572905	1.00067708861715
nLihT8	Cx6FHI	Head and neck squamous cell carcinoma	CCT6A	Inverse variance weighted	3	-9.99026e-05	0.00035357886723127	0.777524245889514	-0.000792917	0.000593111992782048	0.999900102403106	0.999207397108982	1.00059328791848
nLihT8	Cx6FHI	Head and neck squamous cell carcinoma	CCT6A	Simple mode	3	-0.000138237	0.000904684518402366	0.892578305719942	-0.00191142	0.00163494459976949	0.999861772498002	0.998090406885034	1.00163628185037
nLihT8	Cx6FHI	Head and neck squamous cell carcinoma	CCT6A	Weighted mode	3	-1.09828e-05	0.000367802475415484	0.978890172323145	-0.000731876	0.000709910101216074	0.999989017309712	0.999268392153211	1.00071016214703
33omgJ	LJ3Knd	Head and neck squamous cell carcinoma	BAG1	MR Egger	4	-0.00045993	0.000863012401084919	0.647365314788331	-0.00215143	0.00123157393544077	0.999540175381074	0.997850877999951	1.00123233263405
33omgJ	LJ3Knd	Head and neck squamous cell carcinoma	BAG1	Weighted median	4	-0.000457276	0.000425878915666877	0.282946978489621	-0.001292	0.000377446810057635	0.999542828670024	0.998708835731425	1.00037751805207
33omgJ	LJ3Knd	Head and neck squamous cell carcinoma	BAG1	Inverse variance weighted	4	-0.000353579	0.000516524094546461	0.493636941632921	-0.00136597	0.000658808032393934	0.999646483308839	0.99863496608926	1.00065902509407
33omgJ	LJ3Knd	Head and neck squamous cell carcinoma	BAG1	Simple mode	4	-0.000564033	0.000734164894246266	0.498266433868656	-0.002003	0.000874930041545748	0.999436125885619	0.997999008314613	1.00087531290449
33omgJ	LJ3Knd	Head and neck squamous cell carcinoma	BAG1	Weighted mode	4	-0.000458827	0.000469890723183599	0.4008530979837	-0.00137981	0.00046215871991414	0.99954127814753	0.998621138589192	1.00046226553171
7OUXOx	Y3YsnC	Head and neck squamous cell carcinoma	GAPDH	MR Egger	5	-0.000322706	0.000424603065033157	0.50251454326902	-0.00115493	0.000509516239360101	0.999677346295801	0.998845738896836	1.00050964606481
7OUXOx	Y3YsnC	Head and neck squamous cell carcinoma	GAPDH	Weighted median	5	-0.000248949	0.00030747536433305	0.418137752963078	-0.000851601	0.000353702354868004	0.999751081626096	0.999148761435965	1.00035376491492
7OUXOx	Y3YsnC	Head and neck squamous cell carcinoma	GAPDH	Inverse variance weighted	5	-0.000149271	0.000295767949722987	0.613776019175432	-0.000728977	0.000430433816349654	0.999850739775308	0.999271289092286	1.00043052646628
7OUXOx	Y3YsnC	Head and neck squamous cell carcinoma	GAPDH	Simple mode	5	-0.000265912	0.000666507983948215	0.710302285621702	-0.00157227	0.0010404433678915	0.99973412307089	0.998428967436508	1.00104098481686
7OUXOx	Y3YsnC	Head and neck squamous cell carcinoma	GAPDH	Weighted mode	5	-0.000272537	0.000308797785471217	0.427315528493133	-0.00087778	0.000332707077571539	0.999727500552769	0.999122604894904	1.00033276243071
s4q6P3	b6Ii8O	Head and neck squamous cell carcinoma	IDH2	MR Egger	5	0.00115138005835357	0.00155187757863451	0.511937221834084	-0.0018903	0.0041930601124772	1.00115204315084	0.998111485496051	1.00420186328881
s4q6P3	b6Ii8O	Head and neck squamous cell carcinoma	IDH2	Weighted median	5	0.000435199062810247	0.000772747494797678	0.573309563597538	-0.00107939	0.0019497841526137	1.00043529377566	0.998921196300567	1.00195168621774
s4q6P3	b6Ii8O	Head and neck squamous cell carcinoma	IDH2	Inverse variance weighted	5	0.000364694306209939	0.000655886929532661	0.578188786438312	-0.000920844	0.00165023268809395	1.00036476081526	0.999079579771123	1.00165159507137
s4q6P3	b6Ii8O	Head and neck squamous cell carcinoma	IDH2	Simple mode	5	0.000549267571280851	0.000987202505745408	0.607602017099588	-0.00138565	0.00248418448254185	1.00054941844634	0.998615310228807	1.00248727262546
s4q6P3	b6Ii8O	Head and neck squamous cell carcinoma	IDH2	Weighted mode	5	0.000423236019925243	0.000894916885989601	0.660912444930149	-0.0013308	0.00217727311646486	1.00042332559693	0.998670084046454	1.00217964509675
COG3xR	YQkiGV	Head and neck squamous cell carcinoma	NAP1L1	MR Egger	4	-0.00196508	0.00176277037498422	0.380943410390294	-0.00542011	0.00148995170293182	0.998036851270111	0.994594554116916	1.00149106223245
COG3xR	YQkiGV	Head and neck squamous cell carcinoma	NAP1L1	Weighted median	4	-0.000564654	0.000708862372815974	0.425704697859382	-0.00195402	0.000824716498532899	0.999435505634743	0.998047883859125	1.00082505667069
COG3xR	YQkiGV	Head and neck squamous cell carcinoma	NAP1L1	Inverse variance weighted	4	-0.000232176	0.000751755537519561	0.757439591120289	-0.00170562	0.00124126506754744	0.999767851164721	0.998295837097908	1.00124203575587
COG3xR	YQkiGV	Head and neck squamous cell carcinoma	NAP1L1	Simple mode	4	-0.00071411	0.00134983594776715	0.633426039472038	-0.00335979	0.00193156881398158	0.999286145271967	0.996645849671103	1.0019334354947
COG3xR	YQkiGV	Head and neck squamous cell carcinoma	NAP1L1	Weighted mode	4	-0.000734833	0.000798423208371296	0.425262729452159	-0.00229974	0.000830076329385293	0.999265436764743	0.997702899734704	1.00083042093809
