# Supplementary material for: Metabolic-immune crosstalk in head and neck squamous cell carcinoma: CD44 and APP identified as causal therapeutic targets via integrated lactylation-Mendelian randomization analysis
Source: Front Immunol. 2026 May 28;17:1808455. doi: 10.3389/fimmu.2026.1808455 (PMC13254516; doi:10.3389/fimmu.2026.1808455)
Supplement: Supplementary file 7 [file Table6.xlsx]

ONTOLOGY	ID	Description	GeneRatio	BgRatio	RichFactor	FoldEnrichment	zScore	pvalue	p.adjust	qvalue	geneID	Count
BP	GO:0006091	generation of precursor metabolites and energy	31/211	494/18860	0.062753036437247	5.60911027112075	11.041957379052	6.29229155147855e-15	1.96004881828557e-11	1.66977547381868e-11	ACADM/TALDO1/NDUFB8/ETFDH/ACADVL/NDUFS3/COX5A/COX5B/FH/NDUFA6/NDUFB3/IDH1/GAA/SDHD/CCNB1/ENO2/DDIT4/UCHL1/MSH2/HMGCS2/SLC25A4/ENO3/PDHB/APP/ACAT1/KL/NDUFA2/ETFB/PGK1/GAPDH/IDH2	31
BP	GO:0015980	energy derivation by oxidation of organic compounds	27/211	434/18860	0.0622119815668203	5.56074868412432	10.2244099964835	5.00936535423314e-13	7.80208653921812e-10	6.64663687264302e-10	ACADM/NDUFB8/ETFDH/ACADVL/NDUFS3/COX5A/COX5B/FH/NDUFA6/NDUFB3/IDH1/GAA/SDHD/CCNB1/ENO2/DDIT4/UCHL1/MSH2/ENO3/PDHB/APP/KL/NDUFA2/ETFB/PGK1/GAPDH/IDH2	27
BP	GO:0045333	cellular respiration	23/211	336/18860	0.068452380952381	6.11853983299481	10.0698064543296	4.28735738124405e-12	4.4517060808584e-09	3.79243086249693e-09	NDUFB8/ETFDH/NDUFS3/COX5A/COX5B/FH/NDUFA6/NDUFB3/IDH1/SDHD/CCNB1/ENO2/DDIT4/UCHL1/MSH2/ENO3/PDHB/APP/NDUFA2/ETFB/PGK1/GAPDH/IDH2	23
BP	GO:0009060	aerobic respiration	21/211	297/18860	0.0707070707070707	6.3200727655704	9.82979584742059	2.10089674859882e-11	1.63607334297133e-08	1.39377913242569e-08	NDUFB8/NDUFS3/COX5A/COX5B/FH/NDUFA6/NDUFB3/IDH1/SDHD/CCNB1/ENO2/DDIT4/UCHL1/MSH2/ENO3/PDHB/APP/NDUFA2/PGK1/GAPDH/IDH2	21
BP	GO:0044282	small molecule catabolic process	21/211	373/18860	0.0563002680965147	5.03233675971691	8.36663404962374	1.39193091223992e-09	7.03178813818225e-07	5.9904157797947e-07	GOT1/ACADM/LPIN1/ETFDH/AKR1A1/ACADVL/HSD17B10/BCKDHA/PCCA/MPI/ALDH2/SLC16A1/DECR1/ENO2/GALE/SLC16A3/ENO3/ACAA2/ACAT1/ETFB/PGK1	21
BP	GO:0002181	cytoplasmic translation	16/211	208/18860	0.0769230769230769	6.87568355814801	9.0635877929242	1.67330572125373e-09	7.03178813818225e-07	5.9904157797947e-07	RPL13/RPL18/RPL22/RPL19/PABPC1/RPS29/ETF1/RPL9/EIF3J/EIF3D/RPL4/RPL34/EIF3G/EIF3E/RPL29/RPS20	16
BP	GO:0006163	purine nucleotide metabolic process	23/211	454/18860	0.0506607929515418	4.52825855481554	8.09433928061869	1.69366770755241e-09	7.03178813818225e-07	5.9904157797947e-07	GOT1/TALDO1/NDUFB8/NDUFS3/ATP1A2/TPST1/NDUFA6/NDUFB3/IDH1/MYH7/SDHD/MYH6/ENO2/DDIT4/UCHL1/ENO3/APP/PARP1/NDUFA2/ME1/PGK1/GAPDH/IDH2	23
BP	GO:0046034	ATP metabolic process	17/211	241/18860	0.0705394190871369	6.30508741224361	8.81648905980282	1.9237711686693e-09	7.03178813818225e-07	5.9904157797947e-07	NDUFB8/NDUFS3/ATP1A2/NDUFA6/NDUFB3/MYH7/SDHD/MYH6/ENO2/DDIT4/UCHL1/ENO3/APP/PARP1/NDUFA2/PGK1/GAPDH	17
BP	GO:0072329	monocarboxylic acid catabolic process	13/211	128/18860	0.1015625	9.0780509478673	9.75421404861448	2.03165628390498e-09	7.03178813818225e-07	5.9904157797947e-07	ACADM/LPIN1/ETFDH/AKR1A1/ACADVL/HSD17B10/PCCA/SLC16A1/DECR1/SLC16A3/ACAA2/ACAT1/ETFB	13
BP	GO:0009205	purine ribonucleoside triphosphate metabolic process	17/211	264/18860	0.0643939393939394	5.75578055435875	8.27726357746405	7.61202609695203e-09	2.37114612920056e-06	2.01999134635959e-06	NDUFB8/NDUFS3/ATP1A2/NDUFA6/NDUFB3/MYH7/SDHD/MYH6/ENO2/DDIT4/UCHL1/ENO3/APP/PARP1/NDUFA2/PGK1/GAPDH	17
BP	GO:0002026	regulation of the force of heart contraction	7/211	26/18860	0.269230769230769	24.064892453518	12.5181343507066	1.09060048088851e-08	2.91875180930163e-06	2.48649938709113e-06	ATP1A2/MYL3/MYH7/MYL2/GAA/MYH6/CSRP3	7
BP	GO:0009144	purine nucleoside triphosphate metabolic process	17/211	271/18860	0.0627306273062731	5.60710725590668	8.12564300833062	1.12439877083851e-08	2.91875180930163e-06	2.48649938709113e-06	NDUFB8/NDUFS3/ATP1A2/NDUFA6/NDUFB3/MYH7/SDHD/MYH6/ENO2/DDIT4/UCHL1/ENO3/APP/PARP1/NDUFA2/PGK1/GAPDH	17
BP	GO:0009141	nucleoside triphosphate metabolic process	17/211	287/18860	0.0592334494773519	5.29451591062965	7.79806621432141	2.623740498437e-08	6.28688588663944e-06	5.35582979478517e-06	NDUFB8/NDUFS3/ATP1A2/NDUFA6/NDUFB3/MYH7/SDHD/MYH6/ENO2/DDIT4/UCHL1/ENO3/APP/PARP1/NDUFA2/PGK1/GAPDH	17
BP	GO:0022904	respiratory electron transport chain	11/211	115/18860	0.0956521739130435	8.54976303317536	8.63798213940367	6.81627021176674e-08	1.5166201221181e-05	1.29201633111759e-05	NDUFB8/ETFDH/NDUFS3/COX5A/COX5B/NDUFA6/NDUFB3/SDHD/CCNB1/NDUFA2/ETFB	11
BP	GO:0016054	organic acid catabolic process	15/211	248/18860	0.0604838709677419	5.40628344289864	7.42975567683625	1.35713368330009e-07	2.64216963967487e-05	2.2508776418418e-05	GOT1/ACADM/LPIN1/ETFDH/AKR1A1/ACADVL/HSD17B10/BCKDHA/PCCA/SLC16A1/DECR1/SLC16A3/ACAA2/ACAT1/ETFB	15
BP	GO:0046395	carboxylic acid catabolic process	15/211	248/18860	0.0604838709677419	5.40628344289864	7.42975567683625	1.35713368330009e-07	2.64216963967487e-05	2.2508776418418e-05	GOT1/ACADM/LPIN1/ETFDH/AKR1A1/ACADVL/HSD17B10/BCKDHA/PCCA/SLC16A1/DECR1/SLC16A3/ACAA2/ACAT1/ETFB	15
BP	GO:0009150	purine ribonucleotide metabolic process	18/211	364/18860	0.0494505494505494	4.42008228738087	7.00843616836253	1.56500036806769e-07	2.78864093321488e-05	2.37565727553763e-05	NDUFB8/NDUFS3/ATP1A2/TPST1/NDUFA6/NDUFB3/MYH7/SDHD/MYH6/ENO2/DDIT4/UCHL1/ENO3/APP/PARP1/NDUFA2/PGK1/GAPDH	18
BP	GO:0022900	electron transport chain	11/211	125/18860	0.088	7.86578199052133	8.19201898960282	1.61141370137618e-07	2.78864093321488e-05	2.37565727553763e-05	NDUFB8/ETFDH/NDUFS3/COX5A/COX5B/NDUFA6/NDUFB3/SDHD/CCNB1/NDUFA2/ETFB	11
BP	GO:0009062	fatty acid catabolic process	10/211	104/18860	0.0961538461538462	8.59460444768502	8.26084551070551	2.59466024289938e-07	4.25387718770083e-05	3.62389943066446e-05	ACADM/LPIN1/ETFDH/ACADVL/HSD17B10/PCCA/DECR1/ACAA2/ACAT1/ETFB	10
BP	GO:0006090	pyruvate metabolic process	11/211	132/18860	0.0833333333333333	7.44865718799368	7.90830370034219	2.80937532852748e-07	4.37560207418156e-05	3.72759747537778e-05	SLC16A1/ENO2/DDIT4/UCHL1/SLC16A3/ENO3/PDHB/APP/ME1/PGK1/GAPDH	11
BP	GO:0009259	ribonucleotide metabolic process	18/211	385/18860	0.0467532467532468	4.17898688988736	6.70346986750736	3.57910675187012e-07	5.30900834860734e-05	4.52277098820279e-05	NDUFB8/NDUFS3/ATP1A2/TPST1/NDUFA6/NDUFB3/MYH7/SDHD/MYH6/ENO2/DDIT4/UCHL1/ENO3/APP/PARP1/NDUFA2/PGK1/GAPDH	18
BP	GO:0005996	monosaccharide metabolic process	15/211	272/18860	0.0551470588235294	4.92925843323111	6.94306925916471	4.45638436187073e-07	6.30529710433267e-05	5.37151440399516e-05	GOT1/ACADM/CHST1/ATP1A2/MPI/USP7/IGFBP3/GAA/ENO2/GALE/ENO3/PDHB/TFF3/PGK1/GAPDH	15
BP	GO:0019693	ribose phosphate metabolic process	18/211	392/18860	0.0459183673469388	4.10436212399652	6.60660375730523	4.65559657783793e-07	6.30529710433267e-05	5.37151440399516e-05	NDUFB8/NDUFS3/ATP1A2/TPST1/NDUFA6/NDUFB3/MYH7/SDHD/MYH6/ENO2/DDIT4/UCHL1/ENO3/APP/PARP1/NDUFA2/PGK1/GAPDH	18
BP	GO:0055001	muscle cell development	13/211	206/18860	0.0631067961165049	5.64073068605347	7.12371888848302	5.86807316474691e-07	7.61626996174442e-05	6.48833879312585e-05	XK/LMNA/ACTN1/MYL2/ACTN2/LDB3/CCNB1/MYH6/UCHL1/TTN/CSRP3/FLNC/ACTC1	13
BP	GO:0046496	nicotinamide nucleotide metabolic process	12/211	179/18860	0.0670391061452514	5.99221583838598	7.13826378180653	8.4874438716412e-07	0.000103636265846584	8.82882575650038e-05	GOT1/TALDO1/IDH1/ENO2/DDIT4/UCHL1/ENO3/APP/ME1/PGK1/GAPDH/IDH2	12
BP	GO:0019318	hexose metabolic process	14/211	249/18860	0.0562248995983936	5.02560003045357	6.8017117832787	8.65021801608724e-07	0.000103636265846584	8.82882575650038e-05	GOT1/ACADM/CHST1/MPI/USP7/IGFBP3/GAA/ENO2/GALE/ENO3/PDHB/TFF3/PGK1/GAPDH	14
BP	GO:0050821	protein stabilization	14/211	250/18860	0.056	5.00549763033175	6.78150490702796	9.07400040997988e-07	0.000104687078804027	8.9183450423233e-05	USP7/HSP90AB1/CCT3/BAG2/USP13/PPIB/HSP90AA1/CCT2/CDK7/HCFC1/CRYAB/CCT6A/BAG1/GAPDH	14
BP	GO:0072524	pyridine-containing compound metabolic process	12/211	186/18860	0.0645161290322581	5.76670233909188	6.9491007968536	1.27438598828801e-06	0.000141775441197041	0.000120779213401281	GOT1/TALDO1/IDH1/ENO2/DDIT4/UCHL1/ENO3/APP/ME1/PGK1/GAPDH/IDH2	12
BP	GO:0006635	fatty acid beta-oxidation	8/211	72/18860	0.111111111111111	9.93154291732491	8.07653808442943	1.39199025680345e-06	0.00014562909120736	0.000124062157280985	ACADM/ETFDH/ACADVL/HSD17B10/DECR1/ACAA2/ACAT1/ETFB	8
BP	GO:0060048	cardiac muscle contraction	11/211	155/18860	0.0709677419354839	6.34337257300107	7.10518242991447	1.40252736315275e-06	0.00014562909120736	0.000124062157280985	ATP1A2/MYL3/MYH7/MYL2/GAA/MYH6/STC1/HSP90AA1/TTN/CSRP3/ACTC1	11
BP	GO:0042773	ATP synthesis coupled electron transport	9/211	100/18860	0.09	8.04454976303317	7.5129345901452	1.82647071171722e-06	0.000173510786382943	0.000147814714022607	NDUFB8/NDUFS3/COX5A/COX5B/NDUFA6/NDUFB3/SDHD/CCNB1/NDUFA2	9
BP	GO:0042775	mitochondrial ATP synthesis coupled electron transport	9/211	100/18860	0.09	8.04454976303317	7.5129345901452	1.82647071171722e-06	0.000173510786382943	0.000147814714022607	NDUFB8/NDUFS3/COX5A/COX5B/NDUFA6/NDUFB3/SDHD/CCNB1/NDUFA2	9
BP	GO:0006457	protein folding	13/211	228/18860	0.0570175438596491	5.09644965494304	6.61939185069025	1.83815600341481e-06	0.000173510786382943	0.000147814714022607	ANP32E/HSPA4/HSP90AB1/CCT3/BAG2/PPIB/HSP90AA1/CCT2/CRYAB/KHSRP/CCT6A/BAG1/DNAJA1	13
BP	GO:0030239	myofibril assembly	8/211	75/18860	0.106666666666667	9.53428120063191	7.87707107227945	1.90657895139142e-06	0.000174676277458361	0.000148807601747918	MYL2/ACTN2/LDB3/MYH6/TTN/CSRP3/FLNC/ACTC1	8
BP	GO:0006081	cellular aldehyde metabolic process	8/211	77/18860	0.103896103896104	9.28663753308303	7.75021962163209	2.33288244260556e-06	0.000207626537391894	0.000176878094370184	TALDO1/AKR1A1/ALDH2/ALDH9A1/IDH1/ALDH7A1/ALDH1A1/IDH2	8
BP	GO:0062012	regulation of small molecule metabolic process	16/211	360/18860	0.0444444444444444	3.97261716692996	6.05727304840368	3.14590970580221e-06	0.000263796020652686	0.00022472916045127	ACADM/ACADVL/SNAI2/FH/BRCA1/SLC7A7/USP7/IGFBP3/FABP3/DDIT4/UCHL1/APP/TFF3/PARP1/ME1/PGK1	16
BP	GO:0031647	regulation of protein stability	17/211	404/18860	0.0420792079207921	3.76120313453146	5.96750831693562	3.20872121976874e-06	0.000263796020652686	0.00022472916045127	AURKA/LMNA/USP7/HSP90AB1/CCT3/BAG2/USP13/YWHAZ/PPIB/HSP90AA1/CCT2/CDK7/HCFC1/CRYAB/CCT6A/BAG1/GAPDH	17
BP	GO:0019395	fatty acid oxidation	9/211	107/18860	0.0841121495327103	7.51827080657306	7.1921989955943	3.21805739480002e-06	0.000263796020652686	0.00022472916045127	ACADM/ETFDH/ACADVL/HSD17B10/DECR1/FABP3/ACAA2/ACAT1/ETFB	9
BP	GO:0055007	cardiac muscle cell differentiation	10/211	137/18860	0.072992700729927	6.52437125955651	6.90284633384133	3.30992176955839e-06	0.000264369392619856	0.000225217618921909	ACADM/LMNA/MYL2/ACTN2/CCNB1/MYH6/CACYBP/TTN/CSRP3/ACTC1	10
BP	GO:0006941	striated muscle contraction	12/211	208/18860	0.0576923076923077	5.15676266861101	6.41205112706594	4.08888034585453e-06	0.000318421556933421	0.000271264930313139	ATP1A2/MB/MYL3/MYH7/MYL2/GAA/MYH6/STC1/HSP90AA1/TTN/CSRP3/ACTC1	12
BP	GO:0055002	striated muscle cell development	11/211	178/18860	0.0617977528089888	5.52372330795037	6.45011019534333	5.38864129002255e-06	0.000409405307766348	0.000348774446524951	XK/LMNA/MYL2/ACTN2/LDB3/CCNB1/MYH6/TTN/CSRP3/FLNC/ACTC1	11
BP	GO:0034440	lipid oxidation	9/211	115/18860	0.0782608695652174	6.99526066350711	6.85941456769971	5.84344990780943e-06	0.000433389201495866	0.00036920644655608	ACADM/ETFDH/ACADVL/HSD17B10/DECR1/FABP3/ACAA2/ACAT1/ETFB	9
BP	GO:0006119	oxidative phosphorylation	10/211	148/18860	0.0675675675675676	6.03945177404893	6.5467661800093	6.60774080532475e-06	0.000478677037408991	0.000407787382380017	NDUFB8/NDUFS3/COX5A/COX5B/NDUFA6/NDUFB3/SDHD/CCNB1/MSH2/NDUFA2	10
BP	GO:0033539	fatty acid beta-oxidation using acyl-CoA dehydrogenase	4/211	12/18860	0.333333333333333	29.7946287519747	10.6130999303337	7.02547013984344e-06	0.000497371351945734	0.000423713163218787	ACADM/ETFDH/ACADVL/ETFB	4
BP	GO:0055013	cardiac muscle cell development	8/211	91/18860	0.0879120879120879	7.85792406645487	6.97534326404931	8.24215182303317e-06	0.000570540065083296	0.00048604595896764	LMNA/MYL2/ACTN2/CCNB1/MYH6/TTN/CSRP3/ACTC1	8
BP	GO:0060047	heart contraction	13/211	265/18860	0.0490566037735849	4.38486989180005	5.90254910663588	9.50045730660153e-06	0.000642210253731564	0.000547102154146245	ATP1A2/EXT1/EXT2/MYL3/MYH7/MYL2/GAA/MYH6/STC1/HSP90AA1/TTN/CSRP3/ACTC1	13
BP	GO:0019646	aerobic electron transport chain	8/211	93/18860	0.0860215053763441	7.68893645212251	6.87818575999109	9.68984973527561e-06	0.000642210253731564	0.000547102154146245	NDUFB8/NDUFS3/COX5A/COX5B/NDUFA6/NDUFB3/SDHD/NDUFA2	8
BP	GO:0042692	muscle cell differentiation	17/211	441/18860	0.0385487528344671	3.44563733866374	5.52778458630363	1.01891282032425e-05	0.000661231965689588	0.000563306846499435	ACADM/MYH9/XK/LMNA/ACTN1/MYL2/ACTN2/LDB3/CCNB1/MYH6/CACYBP/UCHL1/DNMT1/TTN/CSRP3/FLNC/ACTC1	17
BP	GO:1902600	proton transmembrane transport	11/211	192/18860	0.0572916666666667	5.12095181674565	6.10480840311536	1.1071931416252e-05	0.000703858497176021	0.000599620603659964	NDUFB8/NDUFS3/ATP1A2/COX5A/COX5B/SLC16A1/NDUFA6/NDUFB3/SLC25A4/SLC25A5/NDUFA2	11
BP	GO:0140694	non-membrane-bounded organelle assembly	17/211	446/18860	0.0381165919282511	3.40700911737828	5.47197215441898	1.17921632423555e-05	0.000734651769998746	0.000625853548083751	FSCN1/AURKA/BRCA1/CENPA/MYL2/ACTN2/LDB3/MYH6/FUS/XRCC5/MLH1/RRS1/TTN/CSRP3/FLNC/ACTC1/C1QBP	17
BP	GO:0003015	heart process	13/211	275/18860	0.0472727272727273	4.22542007755278	5.73118110874906	1.40999002686955e-05	0.000838983296002795	0.000714734101283449	ATP1A2/EXT1/EXT2/MYL3/MYH7/MYL2/GAA/MYH6/STC1/HSP90AA1/TTN/CSRP3/ACTC1	13
BP	GO:0001666	response to hypoxia	14/211	317/18860	0.0441640378548896	3.94755333622378	5.62955527643892	1.41560974592925e-05	0.000838983296002795	0.000714734101283449	ANGPT2/PLOD2/STC2/MB/LMNA/PLOD1/SDHD/CCNB1/DDIT4/CLDN3/STC1/ACAA2/CRYAB/PGK1	14
BP	GO:0055006	cardiac cell development	8/211	98/18860	0.0816326530612245	7.29664377599381	6.64745459879952	1.42748361759705e-05	0.000838983296002795	0.000714734101283449	LMNA/MYL2/ACTN2/CCNB1/MYH6/TTN/CSRP3/ACTC1	8
BP	GO:0051146	striated muscle cell differentiation	14/211	321/18860	0.043613707165109	3.89836264044529	5.57102196113444	1.62844679911796e-05	0.000939372551713417	0.000800256214537306	ACADM/MYH9/XK/LMNA/MYL2/ACTN2/LDB3/CCNB1/MYH6/CACYBP/TTN/CSRP3/FLNC/ACTC1	14
BP	GO:0010833	telomere maintenance via telomere lengthening	7/211	73/18860	0.0958904109589041	8.57105758618451	6.89385342422313	1.73108209427024e-05	0.000980421949754871	0.000835226403761774	HSP90AB1/CCT3/XRCC5/HSP90AA1/CCT2/PARP1/CCT6A	7
BP	GO:0000723	telomere maintenance	10/211	166/18860	0.0602409638554217	5.38457146120025	6.03535556423614	1.81041469712709e-05	0.00100704317527694	0.000857905160048381	LMNA/USP7/HSP90AB1/CCT3/CCNE2/XRCC5/HSP90AA1/CCT2/PARP1/CCT6A	10
BP	GO:0001732	formation of cytoplasmic translation initiation complex	4/211	15/18860	0.266666666666667	23.8357030015798	9.41097734736064	1.88687888512807e-05	0.00103116275915332	0.000878452755199975	EIF3J/EIF3D/EIF3G/EIF3E	4
BP	GO:0045214	sarcomere organization	6/211	50/18860	0.12	10.7260663507109	7.32488171278194	1.9251360017212e-05	0.0010339308009244	0.000880810863945399	ACTN2/LDB3/MYH6/TTN/CSRP3/FLNC	6
BP	GO:0006006	glucose metabolic process	11/211	206/18860	0.0533980582524272	4.77292596512216	5.79160174999199	2.13858894447974e-05	0.00112910246814481	0.000961888087249495	GOT1/ACADM/USP7/IGFBP3/GAA/ENO2/ENO3/PDHB/TFF3/PGK1/GAPDH	11
BP	GO:0036293	response to decreased oxygen levels	14/211	330/18860	0.0424242424242424	3.79204365934224	5.44269814527874	2.2135253095411e-05	0.00114918855653676	0.000978999527254934	ANGPT2/PLOD2/STC2/MB/LMNA/PLOD1/SDHD/CCNB1/DDIT4/CLDN3/STC1/ACAA2/CRYAB/PGK1	14
BP	GO:1901293	nucleoside phosphate biosynthetic process	14/211	332/18860	0.0421686746987952	3.76920002284018	5.41479327395918	2.36625268477692e-05	0.001208340510341	0.0010293913750341	NDUFB8/NDUFS3/MPI/GNE/NDUFA6/NDUFB3/SDHD/PDHB/ACAT1/PARP1/NDUFA2/ME1/PGK1/IDH2	14
BP	GO:0035051	cardiocyte differentiation	10/211	172/18860	0.0581395348837209	5.19673757301885	5.88121975392253	2.46062088753289e-05	0.00123626355881693	0.00105317916086085	ACADM/LMNA/MYL2/ACTN2/CCNB1/MYH6/CACYBP/TTN/CSRP3/ACTC1	10
BP	GO:0048738	cardiac muscle tissue development	12/211	255/18860	0.0470588235294118	4.20630052969055	5.48317697301787	3.16637361012339e-05	0.00154434818060328	0.00131563800398779	ACADM/LMNA/MYL3/MYH7/MYL2/ACTN2/CCNB1/MYH6/CACYBP/TTN/CSRP3/ACTC1	12
BP	GO:0031032	actomyosin structure organization	11/211	215/18860	0.0511627906976744	4.57312906425659	5.60479229683422	3.17297860541283e-05	0.00154434818060328	0.00131563800398779	MYH9/MYL2/ACTN2/LDB3/MYH6/CNN3/TTN/STMN1/CSRP3/FLNC/ACTC1	11
BP	GO:0003012	muscle system process	17/211	485/18860	0.0350515463917526	3.13304343577466	5.06208785236389	3.42866598655305e-05	0.00164312223817119	0.00139978412179761	ATP1A2/MB/LMNA/MYL3/MYH7/MYL2/CKMT2/GAA/MYH6/STC1/HSP90AA1/TTN/CRYAB/HMOX1/CSRP3/PARP1/ACTC1	17
BP	GO:0032204	regulation of telomere maintenance	8/211	111/18860	0.0720720720720721	6.44208189231886	6.11660296669339	3.53798403567545e-05	0.00166034385508725	0.00141445530410576	LMNA/USP7/CCT3/XRCC5/HSP90AA1/CCT2/PARP1/CCT6A	8
BP	GO:0006099	tricarboxylic acid cycle	5/211	34/18860	0.147058823529412	13.144689155283	7.539101984663	3.57120508156808e-05	0.00166034385508725	0.00141445530410576	FH/IDH1/SDHD/PDHB/IDH2	5
BP	GO:0016052	carbohydrate catabolic process	10/211	187/18860	0.053475935828877	4.77988696555744	5.52542070683837	5.01941460473905e-05	0.00229933477849443	0.00195881489451194	MPI/GAA/ENO2/DDIT4/UCHL1/GALE/ENO3/APP/PGK1/GAPDH	10
BP	GO:0033275	actin-myosin filament sliding	4/211	19/18860	0.210526315789474	18.8176602644051	8.2651032439523	5.17290690577245e-05	0.00232349332109005	0.00197939567879294	MYH7/MYH6/TTN/ACTC1	4
BP	GO:0070482	response to oxygen levels	14/211	357/18860	0.0392156862745098	3.50525044140879	5.08319727181748	5.22133330582033e-05	0.00232349332109005	0.00197939567879294	ANGPT2/PLOD2/STC2/MB/LMNA/PLOD1/SDHD/CCNB1/DDIT4/CLDN3/STC1/ACAA2/CRYAB/PGK1	14
BP	GO:0007004	telomere maintenance via telomerase	6/211	60/18860	0.1	8.93838862559242	6.55091312490805	5.52704619476066e-05	0.00242489421079992	0.00206577960815295	HSP90AB1/CCT3/XRCC5/HSP90AA1/CCT2/CCT6A	6
BP	GO:0022618	protein-RNA complex assembly	11/211	231/18860	0.0476190476190476	4.25637553599639	5.29685989079962	6.09349033010007e-05	0.00263628088586968	0.00224586098277519	ADAR/HSP90AB1/PUF60/EIF3J/EIF3D/XRCC5/EIF3G/HSP90AA1/RRS1/EIF3E/SNRPG	11
BP	GO:0055003	cardiac myofibril assembly	4/211	20/18860	0.2	17.8767772511848	8.03224321579607	6.40962735686095e-05	0.0027350670159756	0.00233001738524102	MYL2/TTN/CSRP3/ACTC1	4
BP	GO:0032200	telomere organization	10/211	193/18860	0.0518134715025907	4.63128944331213	5.39355412499423	6.5463359944497e-05	0.00275565359766362	0.00234755519800963	LMNA/USP7/HSP90AB1/CCT3/CCNE2/XRCC5/HSP90AA1/CCT2/PARP1/CCT6A	10
BP	GO:0055008	cardiac muscle tissue morphogenesis	6/211	62/18860	0.0967741935483871	8.65005350863782	6.41766847381118	6.66196443701678e-05	0.0027669358961743	0.00235716664501324	MYL3/MYH7/MYL2/MYH6/TTN/ACTC1	6
BP	GO:1900180	regulation of protein localization to nucleus	9/211	158/18860	0.0569620253164557	5.09148719179315	5.49336551100459	7.36891652739548e-05	0.00302028618195223	0.00257299703124155	LMNA/TRIM29/CCT3/YWHAZ/HSP90AA1/CCT2/APP/PARP1/CCT6A	9
BP	GO:0006936	muscle contraction	14/211	372/18860	0.0376344086021505	3.3639096978036	4.89812844376795	8.10722699965255e-05	0.00327974183167762	0.00279402860780917	ATP1A2/MB/MYL3/MYH7/MYL2/CKMT2/GAA/MYH6/STC1/HSP90AA1/TTN/CRYAB/CSRP3/ACTC1	14
BP	GO:0006631	fatty acid metabolic process	15/211	421/18860	0.0356294536817102	3.1846990352467	4.82210614695072	8.3432460850784e-05	0.00333195019936144	0.00283850517955231	ACADM/LPIN1/ETFDH/ACADVL/HSD17B10/PCCA/MORC2/BRCA1/DECR1/MGST3/FABP3/ACAA2/ACAT1/ETFB/PGK1	15
BP	GO:0071826	protein-RNA complex organization	11/211	240/18860	0.0458333333333333	4.09676145339652	5.13566064314581	8.58091442937796e-05	0.00336436785196207	0.00286612194130147	ADAR/HSP90AB1/PUF60/EIF3J/EIF3D/XRCC5/EIF3G/HSP90AA1/RRS1/EIF3E/SNRPG	11
BP	GO:0051054	positive regulation of DNA metabolic process	12/211	283/18860	0.0424028268551237	3.79012945254802	5.03040051139718	8.64043108048045e-05	0.00336436785196207	0.00286612194130147	FH/RFC4/BRCA1/CCT3/CACYBP/FUS/MLH1/MSH2/HSP90AA1/CCT2/PARP1/CCT6A	12
BP	GO:0016051	carbohydrate biosynthetic process	10/211	201/18860	0.0497512437810945	4.44695951522011	5.22592066519239	9.18333723028582e-05	0.00353161672498029	0.00300860209974666	GOT1/ACADM/EXT1/EXT2/USP7/ENO2/ENO3/PARP1/CLTC/PGK1	10
BP	GO:0006278	RNA-templated DNA biosynthetic process	6/211	67/18860	0.0895522388059701	8.00452712739619	6.10929293251734	0.000103246972162671	0.00392212583276488	0.00334127877820402	HSP90AB1/CCT3/XRCC5/HSP90AA1/CCT2/CCT6A	6
BP	GO:0042776	proton motive force-driven mitochondrial ATP synthesis	6/211	68/18860	0.0882352941176471	7.88681349316978	6.05144457002039	0.000112193666885413	0.00418156446614232	0.00356229585845899	NDUFB8/NDUFS3/NDUFA6/NDUFB3/SDHD/NDUFA2	6
BP	GO:0033280	response to vitamin D	5/211	43/18860	0.116279069767442	10.3934751460377	6.55930928673725	0.000113850113626773	0.00418156446614232	0.00356229585845899	SNAI2/STC2/STC1/SPP1/KL	5
BP	GO:0032212	positive regulation of telomere maintenance via telomerase	4/211	23/18860	0.173913043478261	15.5450236966825	7.42412483235577	0.000114103685271941	0.00418156446614232	0.00356229585845899	CCT3/HSP90AA1/CCT2/CCT6A	4
BP	GO:0046434	organophosphate catabolic process	11/211	253/18860	0.0434782608695652	3.88625592417062	4.91620181198147	0.000136789932203194	0.00495465859084824	0.0042208986424021	PRDX6/IDH1/ENO2/DDIT4/UCHL1/GALE/ENO3/APP/ACAT1/PGK1/GAPDH	11
BP	GO:2000573	positive regulation of DNA biosynthetic process	5/211	45/18860	0.111111111111111	9.93154291732491	6.38048098018881	0.000141905623450877	0.00508087375918944	0.00432842198087914	RFC4/CCT3/HSP90AA1/CCT2/CCT6A	5
BP	GO:0034504	protein localization to nucleus	13/211	345/18860	0.0376811594202899	3.36808846761453	4.72191750721727	0.000143998416957312	0.00509721669115939	0.00434234460705004	ADAR/LMNA/TRIM29/CCT3/HDGF/POLA2/YWHAZ/HSP90AA1/CCT2/RRS1/APP/PARP1/CCT6A	13
BP	GO:1904869	regulation of protein localization to Cajal body	3/211	10/18860	0.3	26.8151658767773	8.68544403286119	0.000156335692006307	0.00530786360530974	0.00452179577561404	CCT3/CCT2/CCT6A	3
BP	GO:1904871	positive regulation of protein localization to Cajal body	3/211	10/18860	0.3	26.8151658767773	8.68544403286119	0.000156335692006307	0.00530786360530974	0.00452179577561404	CCT3/CCT2/CCT6A	3
BP	GO:0051052	regulation of DNA metabolic process	16/211	497/18860	0.0321931589537223	2.8775496581384	4.51201560388962	0.000156958837970447	0.00530786360530974	0.00452179577561404	FH/RFC4/BRCA1/LMNA/USP7/CCT3/CACYBP/FUS/XRCC5/MLH1/MSH2/HSP90AA1/CCT2/PARP1/CCT6A/C1QBP	16
BP	GO:0006096	glycolytic process	7/211	103/18860	0.0679611650485437	6.07463304651912	5.49306008969312	0.000158667996382775	0.00530786360530974	0.00452179577561404	ENO2/DDIT4/UCHL1/ENO3/APP/PGK1/GAPDH	7
BP	GO:0046697	decidualization	4/211	25/18860	0.16	14.3014218009479	7.07877390210948	0.000160173091139363	0.00530786360530974	0.00452179577561404	STC2/STC1/SPP1/PARP1	4
BP	GO:0051131	chaperone-mediated protein complex assembly	4/211	25/18860	0.16	14.3014218009479	7.07877390210948	0.000160173091139363	0.00530786360530974	0.00452179577561404	HSPA4/HSP90AB1/HSP90AA1/CCT2	4
BP	GO:0010927	cellular component assembly involved in morphogenesis	8/211	138/18860	0.0579710144927536	5.18167456556082	5.24428683693399	0.000164402969643352	0.00533453385874001	0.00454451629902292	MYL2/ACTN2/LDB3/MYH6/TTN/CSRP3/FLNC/ACTC1	8
BP	GO:0032989	cellular anatomical entity morphogenesis	8/211	138/18860	0.0579710144927536	5.18167456556082	5.24428683693399	0.000164402969643352	0.00533453385874001	0.00454451629902292	MYL2/ACTN2/LDB3/MYH6/TTN/CSRP3/FLNC/ACTC1	8
BP	GO:0006754	ATP biosynthetic process	7/211	104/18860	0.0673076923076923	6.01622311337951	5.45627418416631	0.000168525972384407	0.00541194230904565	0.0046104609482484	NDUFB8/NDUFS3/NDUFA6/NDUFB3/SDHD/PARP1/NDUFA2	7
BP	GO:0016042	lipid catabolic process	13/211	352/18860	0.0369318181818182	3.30110943558811	4.63555398295402	0.000175432402858957	0.00557624423373112	0.00475043058654597	ACADM/LPIN1/ETFDH/ACADVL/HSD17B10/PRDX6/PCCA/DECR1/IDH1/SPP1/ACAA2/ACAT1/ETFB	13
BP	GO:1904358	positive regulation of telomere maintenance via telomere lengthening	4/211	26/18860	0.153846153846154	13.751367116296	6.92061872990131	0.000187644635359764	0.00581526990301762	0.00495405775973893	CCT3/HSP90AA1/CCT2/CCT6A	4
BP	GO:0019364	pyridine nucleotide catabolic process	7/211	106/18860	0.0660377358490566	5.90270946973084	5.3841223250782	0.000189729214486662	0.00581526990301762	0.00495405775973893	ENO2/DDIT4/UCHL1/ENO3/APP/PGK1/GAPDH	7
BP	GO:0046032	ADP catabolic process	7/211	106/18860	0.0660377358490566	5.90270946973084	5.3841223250782	0.000189729214486662	0.00581526990301762	0.00495405775973893	ENO2/DDIT4/UCHL1/ENO3/APP/PGK1/GAPDH	7
BP	GO:0030258	lipid modification	9/211	179/18860	0.0502793296089385	4.49416187878948	4.99622812686642	0.000190419752843595	0.00581526990301762	0.00495405775973893	ACADM/ETFDH/ACADVL/HSD17B10/DECR1/FABP3/ACAA2/ACAT1/ETFB	9
BP	GO:0042398	cellular modified amino acid biosynthetic process	5/211	48/18860	0.104166666666667	9.3108214849921	6.13225026867516	0.000193548764883492	0.005853440802059	0.0049865757411475	ACADM/PLOD2/ALDH9A1/CKMT2/ALDH7A1	5
BP	GO:0015986	proton motive force-driven ATP synthesis	6/211	76/18860	0.0789473684210526	7.05662259915191	5.62750711149452	0.000208086193795801	0.00623258166994155	0.00530956775869651	NDUFB8/NDUFS3/NDUFA6/NDUFB3/SDHD/NDUFA2	6
BP	GO:0009081	branched-chain amino acid metabolic process	4/211	27/18860	0.148148148148148	13.2420572230999	6.77094549010658	0.000218358108701288	0.00644514459551475	0.00549065118705506	HSD17B10/BCKDHA/PCCA/ACAT1	4
BP	GO:0060415	muscle tissue morphogenesis	6/211	77/18860	0.0779220779220779	6.96497814981227	5.57884793617635	0.000223591823562547	0.00644514459551475	0.00549065118705506	MYL3/MYH7/MYL2/MYH6/TTN/ACTC1	6
BP	GO:0009137	purine nucleoside diphosphate catabolic process	7/211	109/18860	0.0642201834862385	5.74024957606853	5.2792839753238	0.000225528334160869	0.00644514459551475	0.00549065118705506	ENO2/DDIT4/UCHL1/ENO3/APP/PGK1/GAPDH	7
BP	GO:0009181	purine ribonucleoside diphosphate catabolic process	7/211	109/18860	0.0642201834862385	5.74024957606853	5.2792839753238	0.000225528334160869	0.00644514459551475	0.00549065118705506	ENO2/DDIT4/UCHL1/ENO3/APP/PGK1/GAPDH	7
BP	GO:0072526	pyridine-containing compound catabolic process	7/211	109/18860	0.0642201834862385	5.74024957606853	5.2792839753238	0.000225528334160869	0.00644514459551475	0.00549065118705506	ENO2/DDIT4/UCHL1/ENO3/APP/PGK1/GAPDH	7
BP	GO:0009636	response to toxic substance	11/211	270/18860	0.0407407407407407	3.64156573635247	4.65025098437123	0.000240604209010223	0.00681347373697132	0.00580443264033275	AKR1A1/MBP/PRDX6/ALDH2/MB/MGST3/CCNB1/TXNRD1/NEFL/ABCC5/ALDH1A1	11
BP	GO:0008630	intrinsic apoptotic signaling pathway in response to DNA damage	7/211	111/18860	0.0630630630630631	5.636821655779	5.21153441953832	0.000252281446623187	0.00707979014622727	0.00603130893254674	CD44/SNAI2/BRCA1/IFI16/DDIT4/MLH1/MSH2	7
BP	GO:0072522	purine-containing compound biosynthetic process	11/211	273/18860	0.0402930402930403	3.60154853045848	4.60554880954769	0.000264528063459724	0.007284296870873	0.00620552924270367	NDUFB8/NDUFS3/NDUFA6/NDUFB3/SDHD/PDHB/ACAT1/PARP1/NDUFA2/PGK1/IDH2	11
BP	GO:0009191	ribonucleoside diphosphate catabolic process	7/211	112/18860	0.0625	5.58649289099526	5.17827424246359	0.000266584219351372	0.007284296870873	0.00620552924270367	ENO2/DDIT4/UCHL1/ENO3/APP/PGK1/GAPDH	7
BP	GO:0046031	ADP metabolic process	7/211	112/18860	0.0625	5.58649289099526	5.17827424246359	0.000266584219351372	0.007284296870873	0.00620552924270367	ENO2/DDIT4/UCHL1/ENO3/APP/PGK1/GAPDH	7
BP	GO:0006863	purine nucleobase transport	3/211	12/18860	0.25	22.345971563981	7.86768015903157	0.000281911087622112	0.00741641977500032	0.00631808541109261	VDAC3/SLC25A4/SLC25A5	3
BP	GO:1903405	protein localization to nuclear body	3/211	12/18860	0.25	22.345971563981	7.86768015903157	0.000281911087622112	0.00741641977500032	0.00631808541109261	CCT3/CCT2/CCT6A	3
BP	GO:1904867	protein localization to Cajal body	3/211	12/18860	0.25	22.345971563981	7.86768015903157	0.000281911087622112	0.00741641977500032	0.00631808541109261	CCT3/CCT2/CCT6A	3
BP	GO:1904872	regulation of telomerase RNA localization to Cajal body	3/211	12/18860	0.25	22.345971563981	7.86768015903157	0.000281911087622112	0.00741641977500032	0.00631808541109261	CCT3/CCT2/CCT6A	3
BP	GO:0006120	mitochondrial electron transport, NADH to ubiquinone	5/211	52/18860	0.0961538461538462	8.59460444768502	5.83321933255573	0.000283323901516866	0.00741641977500032	0.00631808541109261	NDUFB8/NDUFS3/NDUFA6/NDUFB3/NDUFA2	5
BP	GO:0009134	nucleoside diphosphate catabolic process	7/211	114/18860	0.0614035087719298	5.48848424378482	5.11293895692748	0.000297146487311186	0.00771098182506453	0.00656902430716827	ENO2/DDIT4/UCHL1/ENO3/APP/PGK1/GAPDH	7
BP	GO:0006790	sulfur compound metabolic process	11/211	277/18860	0.0397111913357401	3.54954060944103	4.54691345878604	0.00029952770492225	0.00771098182506453	0.00656902430716827	CHST1/AKR1A1/BCKDHA/TPST1/EXT1/EXT2/IDH1/HMGCS2/PDHB/ACAT1/PGK1	11
BP	GO:0009206	purine ribonucleoside triphosphate biosynthetic process	7/211	115/18860	0.0608695652173913	5.44075829383886	5.08084699599576	0.00031344893493284	0.00800322485504752	0.00681798761834073	NDUFB8/NDUFS3/NDUFA6/NDUFB3/SDHD/PARP1/NDUFA2	7
BP	GO:0009145	purine nucleoside triphosphate biosynthetic process	7/211	116/18860	0.0603448275862069	5.39385520509887	5.04912800873156	0.000330461580925586	0.00834368737252441	0.0071080293541046	NDUFB8/NDUFS3/NDUFA6/NDUFB3/SDHD/PARP1/NDUFA2	7
BP	GO:0006024	glycosaminoglycan biosynthetic process	4/211	30/18860	0.133333333333333	11.9178515007899	6.36568924442792	0.000332140364106911	0.00834368737252441	0.0071080293541046	EXT1/EXT2/ABCC5/CLTC	4
BP	GO:1904356	regulation of telomere maintenance via telomere lengthening	5/211	54/18860	0.0925925925925926	8.27628576443742	5.6954913209494	0.000338577719635189	0.0084373567733089	0.00718782678905525	CCT3/HSP90AA1/CCT2/PARP1/CCT6A	5
BP	GO:0015851	nucleobase transport	3/211	13/18860	0.230769230769231	20.627050674444	7.52971239272943	0.000363466710126401	0.00891495119719479	0.00759469188751476	VDAC3/SLC25A4/SLC25A5	3
BP	GO:0110095	cellular detoxification of aldehyde	3/211	13/18860	0.230769230769231	20.627050674444	7.52971239272943	0.000363466710126401	0.00891495119719479	0.00759469188751476	AKR1A1/ALDH2/ALDH1A1	3
BP	GO:0019320	hexose catabolic process	5/211	55/18860	0.0909090909090909	8.12580784144765	5.62926334481851	0.000369082918218521	0.00898197883008355	0.00765179306602707	MPI/ENO2/GALE/ENO3/PGK1	5
BP	GO:0072331	signal transduction by p53 class mediator	9/211	196/18860	0.0459183673469388	4.10436212399652	4.64698030914712	0.000372781943169867	0.00900167250367546	0.00766857020588522	CD44/SNAI2/AURKA/USP7/IFI16/DDIT4/MSH2/RRS1/RPS20	9
BP	GO:0048644	muscle organ morphogenesis	6/211	85/18860	0.0705882352941176	6.30945079453582	5.21845417060331	0.000383033726245571	0.00917807736349964	0.0078188503956687	MYL3/MYH7/MYL2/MYH6/TTN/ACTC1	6
BP	GO:0006520	amino acid metabolic process	11/211	286/18860	0.0384615384615385	3.43784177907401	4.41884323892443	0.000392769977003869	0.00933953036921413	0.00795639302552634	GOT1/HSD17B10/BCKDHA/PCCA/PLOD2/FH/SLC7A7/PCBD1/ALDH1A1/ACAT1/ETFB	11
BP	GO:0003009	skeletal muscle contraction	5/211	56/18860	0.0892857142857143	7.98070412999323	5.56468912165869	0.000401620301752132	0.00947763060574159	0.00807404131353368	MB/MYH7/GAA/HSP90AA1/TTN	5
BP	GO:1990748	cellular detoxification	7/211	120/18860	0.0583333333333333	5.21406003159558	4.92582900011297	0.000406070491778061	0.00951059836006512	0.00810212670971502	AKR1A1/PRDX6/ALDH2/MB/MGST3/TXNRD1/ALDH1A1	7
BP	GO:0097193	intrinsic apoptotic signaling pathway	12/211	335/18860	0.0358208955223881	3.20181085095848	4.32509933401573	0.000409413824945267	0.00951734376645154	0.00810787315543612	CD44/SNAI2/QRICH1/BRCA1/IFI16/BCLAF1/DDIT4/MLH1/MSH2/APP/PARP1/DNAJA1	12
BP	GO:0009201	ribonucleoside triphosphate biosynthetic process	7/211	121/18860	0.0578512396694215	5.17096862637578	4.89586220631252	0.000426979992875608	0.00985216798375939	0.00839311159484918	NDUFB8/NDUFS3/NDUFA6/NDUFB3/SDHD/PARP1/NDUFA2	7
BP	GO:2001234	negative regulation of apoptotic signaling pathway	10/211	245/18860	0.0408163265306122	3.6483218879969	4.43807947657247	0.000453385802673658	0.0103559509408189	0.00882228683680135	CD44/SNAI2/BRCA1/LMNA/SLC25A4/LGALS3/ACAA2/SLC25A5/HMOX1/DNAJA1	10
BP	GO:0007512	adult heart development	3/211	14/18860	0.214285714285714	19.1536899119838	7.22756690764909	0.000458786911663886	0.0103559509408189	0.00882228683680135	MYH7/MYH6/MNAT1	3
BP	GO:1990173	protein localization to nucleoplasm	3/211	14/18860	0.214285714285714	19.1536899119838	7.22756690764909	0.000458786911663886	0.0103559509408189	0.00882228683680135	CCT3/CCT2/CCT6A	3
BP	GO:0009135	purine nucleoside diphosphate metabolic process	7/211	124/18860	0.0564516129032258	5.0458645467054	4.80791217470836	0.000494917357692343	0.0109338125476003	0.00931457005406791	ENO2/DDIT4/UCHL1/ENO3/APP/PGK1/GAPDH	7
BP	GO:0009179	purine ribonucleoside diphosphate metabolic process	7/211	124/18860	0.0564516129032258	5.0458645467054	4.80791217470836	0.000494917357692343	0.0109338125476003	0.00931457005406791	ENO2/DDIT4/UCHL1/ENO3/APP/PGK1/GAPDH	7
BP	GO:0070252	actin-mediated cell contraction	7/211	124/18860	0.0564516129032258	5.0458645467054	4.80791217470836	0.000494917357692343	0.0109338125476003	0.00931457005406791	MYH9/ATP1A2/MYH7/MYH6/STC1/TTN/ACTC1	7
BP	GO:0072523	purine-containing compound catabolic process	8/211	163/18860	0.049079754601227	4.38693920274474	4.61942608635735	0.000507310882569788	0.0111286859098936	0.00948058365425083	ENO2/DDIT4/UCHL1/ENO3/APP/ACAT1/PGK1/GAPDH	8
BP	GO:0046365	monosaccharide catabolic process	5/211	59/18860	0.0847457627118644	7.57490561490883	5.38019277947992	0.000512300774257472	0.0111595588238603	0.00950688444536686	MPI/ENO2/GALE/ENO3/PGK1	5
BP	GO:0060135	maternal process involved in female pregnancy	5/211	60/18860	0.0833333333333333	7.44865718799368	5.32155768674122	0.00055384898446746	0.0119808304626121	0.0102065298965093	ANGPT2/STC2/STC1/SPP1/PARP1	5
BP	GO:0002566	somatic diversification of immune receptors via somatic mutation	3/211	15/18860	0.2	17.8767772511848	6.95520380504004	0.000568766442367038	0.0121288060740899	0.0103325910662434	ADAR/MLH1/MSH2	3
BP	GO:1901029	negative regulation of mitochondrial outer membrane permeabilization involved in apoptotic signaling pathway	3/211	15/18860	0.2	17.8767772511848	6.95520380504004	0.000568766442367038	0.0121288060740899	0.0103325910662434	SLC25A4/ACAA2/SLC25A5	3
BP	GO:0098754	detoxification	8/211	166/18860	0.0481927710843374	4.3076571689602	4.55298477306714	0.000572370623721097	0.0121288060740899	0.0103325910662434	AKR1A1/PRDX6/ALDH2/MB/MGST3/TXNRD1/ABCC5/ALDH1A1	8
BP	GO:0009142	nucleoside triphosphate biosynthetic process	7/211	129/18860	0.0542635658914729	4.85028840148426	4.66745798988011	0.000627056514567656	0.0131978448843125	0.0112433106203774	NDUFB8/NDUFS3/NDUFA6/NDUFB3/SDHD/PARP1/NDUFA2	7
BP	GO:0001893	maternal placenta development	4/211	36/18860	0.111111111111111	9.93154291732491	5.70551125137066	0.000677453073565665	0.0141348776681075	0.0120415735748244	STC2/STC1/SPP1/PARP1	4
BP	GO:2001233	regulation of apoptotic signaling pathway	13/211	406/18860	0.0320197044334975	2.86204561903206	4.03441768423286	0.00068305287447387	0.0141348776681075	0.0120415735748244	CD44/SNAI2/BRCA1/LMNA/BCLAF1/SLC25A4/LGALS3/APP/ACAA2/SLC25A5/HMOX1/PARP1/DNAJA1	13
BP	GO:0006094	gluconeogenesis	6/211	95/18860	0.0631578947368421	5.64529807932153	4.82807367534928	0.000694033985682643	0.0141348776681075	0.0120415735748244	GOT1/ACADM/USP7/ENO2/ENO3/PGK1	6
BP	GO:0009068	aspartate family amino acid catabolic process	3/211	16/18860	0.1875	16.7594786729858	6.70792307869683	0.000694265259460818	0.0141348776681075	0.0120415735748244	GOT1/HSD17B10/ACAT1	3
BP	GO:0044027	negative regulation of gene expression via chromosomal CpG island methylation	3/211	16/18860	0.1875	16.7594786729858	6.70792307869683	0.000694265259460818	0.0141348776681075	0.0120415735748244	BRCA1/USP7/DNMT1	3
BP	GO:0062014	negative regulation of small molecule metabolic process	7/211	133/18860	0.0526315789473684	4.70441506610127	4.56020262774278	0.000751738153459144	0.0152056126495145	0.0129537381057451	ACADVL/SNAI2/BRCA1/USP7/DDIT4/PARP1/PGK1	7
BP	GO:1901136	carbohydrate derivative catabolic process	10/211	263/18860	0.0380228136882129	3.39862685383742	4.16669684375402	0.000784815889557039	0.0156904131456837	0.0133667420935266	CD44/ENO2/DDIT4/UCHL1/GALE/ENO3/APP/ALDH1A1/PGK1/GAPDH	10
BP	GO:0097237	cellular response to toxic substance	7/211	134/18860	0.0522388059701493	4.66930749098111	4.53405496454188	0.000785779919976457	0.0156904131456837	0.0133667420935266	AKR1A1/PRDX6/ALDH2/MB/MGST3/TXNRD1/ALDH1A1	7
BP	GO:0030203	glycosaminoglycan metabolic process	5/211	65/18860	0.0769230769230769	6.87568355814801	5.04738804848617	0.000800675339735976	0.0158860107215132	0.0135333726548736	CD44/EXT1/EXT2/ABCC5/CLTC	5
BP	GO:0009266	response to temperature stimulus	8/211	175/18860	0.0457142857142857	4.08612051455653	4.36272800987348	0.000809040143321486	0.0159503800408002	0.0135882092026214	ACADM/ACADVL/HSP90AB1/HMGCS2/HSP90AA1/CRYAB/HMOX1/DNAJA1	8
BP	GO:0019319	hexose biosynthetic process	6/211	98/18860	0.0612244897959184	5.47248283199536	4.72166246452572	0.000817642850013896	0.015984411490695	0.0136172007664246	GOT1/ACADM/USP7/ENO2/ENO3/PGK1	6
BP	GO:0009185	ribonucleoside diphosphate metabolic process	7/211	135/18860	0.0518518518518519	4.63472002808496	4.5081641236568	0.000821029161640834	0.015984411490695	0.0136172007664246	ENO2/DDIT4/UCHL1/ENO3/APP/PGK1/GAPDH	7
BP	GO:0006023	aminoglycan biosynthetic process	4/211	38/18860	0.105263157894737	9.40883013220254	5.51908746281627	0.000834246028456791	0.0160770405100246	0.0136961118951667	EXT1/EXT2/ABCC5/CLTC	4
BP	GO:0030049	muscle filament sliding	3/211	17/18860	0.176470588235294	15.7736269863396	6.48200481861393	0.000836109329895341	0.0160770405100246	0.0136961118951667	MYH7/MYH6/TTN	3
BP	GO:0009154	purine ribonucleotide catabolic process	7/211	137/18860	0.0510948905109489	4.56705988168956	4.45713458962748	0.000895271006536254	0.0171090134071192	0.0145752548109648	ENO2/DDIT4/UCHL1/ENO3/APP/PGK1/GAPDH	7
BP	GO:0046364	monosaccharide biosynthetic process	6/211	100/18860	0.06	5.36303317535545	4.6531267382183	0.000909038470414629	0.0172661880203754	0.0147091526567091	GOT1/ACADM/USP7/ENO2/ENO3/PGK1	6
BP	GO:0050881	musculoskeletal movement	5/211	68/18860	0.0735294117647059	6.57234457764148	4.89642043741924	0.000983504393283124	0.0185611363298241	0.0158123256526102	MB/MYH7/GAA/HSP90AA1/TTN	5
BP	GO:0006103	2-oxoglutarate metabolic process	3/211	18/18860	0.166666666666667	14.8973143759874	6.27446091320268	0.000995091418003413	0.0185611363298241	0.0158123256526102	GOT1/IDH1/IDH2	3
BP	GO:0006577	amino-acid betaine metabolic process	3/211	18/18860	0.166666666666667	14.8973143759874	6.27446091320268	0.000995091418003413	0.0185611363298241	0.0158123256526102	ACADM/ALDH9A1/ALDH7A1	3
BP	GO:0008016	regulation of heart contraction	9/211	225/18860	0.04	3.57535545023697	4.13367685053616	0.00100231837573229	0.0185846532167029	0.0158323598071498	ATP1A2/MYL3/MYH7/MYL2/GAA/MYH6/STC1/HSP90AA1/CSRP3	9
BP	GO:0006084	acetyl-CoA metabolic process	4/211	40/18860	0.1	8.93838862559242	5.34595533105359	0.00101502344744814	0.0187088641349169	0.015938175714835	HMGCS2/PDHB/ACAT1/PGK1	4
BP	GO:0009132	nucleoside diphosphate metabolic process	7/211	141/18860	0.049645390070922	4.43749789923028	4.35796220085036	0.00105959577190239	0.019415534291035	0.0165401915849284	ENO2/DDIT4/UCHL1/ENO3/APP/PGK1/GAPDH	7
BP	GO:0050879	multicellular organismal movement	5/211	70/18860	0.0714285714285714	6.38456330399458	4.80074789903425	0.00112151387874752	0.0204299165631493	0.0174043489585872	MB/MYH7/GAA/HSP90AA1/TTN	5
BP	GO:0014706	striated muscle tissue development	13/211	430/18860	0.0302325581395349	2.7023035379698	3.79823074930871	0.001153555053532	0.020510345088777	0.0174728664252114	ACADM/XK/LMNA/MYL3/MYH7/MYL2/ACTN2/CCNB1/MYH6/CACYBP/TTN/CSRP3/ACTC1	13
BP	GO:0071071	regulation of phospholipid biosynthetic process	3/211	19/18860	0.157894736842105	14.1132451983038	6.08285957970372	0.00117197185843073	0.020510345088777	0.0174728664252114	LPIN1/IDH1/FABP3	3
BP	GO:0090670	RNA localization to Cajal body	3/211	19/18860	0.157894736842105	14.1132451983038	6.08285957970372	0.00117197185843073	0.020510345088777	0.0174728664252114	CCT3/CCT2/CCT6A	3
BP	GO:0090671	telomerase RNA localization to Cajal body	3/211	19/18860	0.157894736842105	14.1132451983038	6.08285957970372	0.00117197185843073	0.020510345088777	0.0174728664252114	CCT3/CCT2/CCT6A	3
BP	GO:0090672	telomerase RNA localization	3/211	19/18860	0.157894736842105	14.1132451983038	6.08285957970372	0.00117197185843073	0.020510345088777	0.0174728664252114	CCT3/CCT2/CCT6A	3
BP	GO:0090685	RNA localization to nucleus	3/211	19/18860	0.157894736842105	14.1132451983038	6.08285957970372	0.00117197185843073	0.020510345088777	0.0174728664252114	CCT3/CCT2/CCT6A	3
BP	GO:0003300	cardiac muscle hypertrophy	6/211	105/18860	0.0571428571428571	5.10765064319567	4.48954571717695	0.00117201971935869	0.020510345088777	0.0174728664252114	LMNA/MYH7/MYH6/TTN/CSRP3/PARP1	6
BP	GO:0007566	embryo implantation	5/211	71/18860	0.0704225352112676	6.29463987717776	4.75429965259156	0.00119566042869778	0.0205200634896809	0.0174811455799563	STC2/STC1/SPP1/RPL29/C1QBP	5
BP	GO:0030199	collagen fibril organization	5/211	71/18860	0.0704225352112676	6.29463987717776	4.75429965259156	0.00119566042869778	0.0205200634896809	0.0174811455799563	PLOD2/EXT1/PLOD1/ANXA2/LUM	5
BP	GO:0009261	ribonucleotide catabolic process	7/211	144/18860	0.0486111111111111	4.34505002632965	4.2859798841128	0.00119770540367668	0.0205200634896809	0.0174811455799563	ENO2/DDIT4/UCHL1/ENO3/APP/PGK1/GAPDH	7
BP	GO:0006109	regulation of carbohydrate metabolic process	8/211	186/18860	0.043010752688172	3.84446822606126	4.14678639659148	0.00119892505782405	0.0205200634896809	0.0174811455799563	ACADM/USP7/IGFBP3/DDIT4/UCHL1/APP/TFF3/CLTC	8
BP	GO:1903522	regulation of blood circulation	10/211	279/18860	0.03584229390681	3.20372352171771	3.94454986520493	0.00122704445449334	0.0208865763702008	0.0177933797513817	ATP1A2/MYL3/MYH7/MYL2/GAA/MYH6/STC1/HSP90AA1/APP/CSRP3	10
BP	GO:0006195	purine nucleotide catabolic process	7/211	145/18860	0.0482758620689655	4.3150841640791	4.26242183259574	0.00124674856147995	0.020992550102757	0.0178836593086257	ENO2/DDIT4/UCHL1/ENO3/APP/PGK1/GAPDH	7
BP	GO:0010212	response to ionizing radiation	7/211	145/18860	0.0482758620689655	4.3150841640791	4.26242183259574	0.00124674856147995	0.020992550102757	0.0178836593086257	SNAI2/BRCA1/IFI16/XRCC5/MSH2/CRYAB/PARP1	7
BP	GO:0050918	positive chemotaxis	5/211	72/18860	0.0694444444444444	6.20721432332807	4.7087345585685	0.00127337217253213	0.0213255608464386	0.0181673528407102	ANGPT2/S100A4/ARTN/LGALS3/APP	5
BP	GO:0006942	regulation of striated muscle contraction	6/211	107/18860	0.0560747663551402	5.01218053771537	4.42700245046594	0.00129213613605664	0.0215240859027617	0.0183364773374545	ATP1A2/MYL3/MYH7/MYL2/STC1/HSP90AA1	6
BP	GO:0030048	actin filament-based movement	7/211	147/18860	0.0476190476190476	4.25637553599639	4.2159380962421	0.00134954691499746	0.0222249106178216	0.0189335134468289	MYH9/ATP1A2/MYH7/MYH6/STC1/TTN/ACTC1	7
BP	GO:0005976	polysaccharide metabolic process	6/211	108/18860	0.0555555555555556	4.96577145866245	4.39631241262053	0.00135561252564562	0.0222249106178216	0.0189335134468289	ACADM/CHST1/EXT1/EXT2/GAA/CLTC	6
BP	GO:0014897	striated muscle hypertrophy	6/211	108/18860	0.0555555555555556	4.96577145866245	4.39631241262053	0.00135561252564562	0.0222249106178216	0.0189335134468289	LMNA/MYH7/MYH6/TTN/CSRP3/PARP1	6
BP	GO:1901292	nucleoside phosphate catabolic process	8/211	191/18860	0.0418848167539267	3.74382769658321	4.05401895373098	0.00141966529014169	0.0231531799936721	0.0197243108098496	ENO2/DDIT4/UCHL1/ENO3/APP/ACAT1/PGK1/GAPDH	8
BP	GO:0022613	ribonucleoprotein complex biogenesis	14/211	496/18860	0.0282258064516129	2.5229322733527	3.65603689508367	0.00144285001580579	0.0234087385376824	0.0199420224224034	ADAR/HSP90AB1/PUF60/EIF3J/EIF3D/XRCC5/EIF3G/HSP90AA1/RRS1/EIF3E/EBNA1BP2/EMG1/SNRPG/C1QBP	14
BP	GO:0006739	NADP metabolic process	4/211	44/18860	0.0909090909090909	8.12580784144765	5.03349424285946	0.00145610436493156	0.0235013735583514	0.0200209386637168	TALDO1/IDH1/ME1/IDH2	4
BP	GO:0014896	muscle hypertrophy	6/211	110/18860	0.0545454545454545	4.87548470486859	4.33605235317257	0.00148968342497858	0.0239194013856096	0.0203770586780846	LMNA/MYH7/MYH6/TTN/CSRP3/PARP1	6
BP	GO:0009165	nucleotide biosynthetic process	9/211	239/18860	0.0376569037656904	3.36592040294275	3.91534795233594	0.00152451499854212	0.0242992382243916	0.0207006435967529	NDUFB8/NDUFS3/NDUFA6/NDUFB3/SDHD/PARP1/NDUFA2/ME1/IDH2	9
BP	GO:0071479	cellular response to ionizing radiation	5/211	75/18860	0.0666666666666667	5.95892575039494	4.57704751691629	0.00152894083209655	0.0242992382243916	0.0207006435967529	SNAI2/BRCA1/IFI16/XRCC5/CRYAB	5
BP	GO:0035795	negative regulation of mitochondrial membrane permeability	3/211	21/18860	0.142857142857143	12.7691266079892	5.73981298733856	0.00158231152282931	0.0246757664983029	0.0210214099323213	SLC25A4/ACAA2/SLC25A5	3
BP	GO:0110096	cellular response to aldehyde	3/211	21/18860	0.142857142857143	12.7691266079892	5.73981298733856	0.00158231152282931	0.0246757664983029	0.0210214099323213	AKR1A1/ALDH2/ALDH1A1	3
BP	GO:0000184	nuclear-transcribed mRNA catabolic process, nonsense-mediated decay	4/211	45/18860	0.0888888888888889	7.94523433385993	4.96150956003244	0.00158431887629553	0.0246757664983029	0.0210214099323213	PABPC1/ETF1/RNPS1/EIF3E	4
BP	GO:0032210	regulation of telomere maintenance via telomerase	4/211	45/18860	0.0888888888888889	7.94523433385993	4.96150956003244	0.00158431887629553	0.0246757664983029	0.0210214099323213	CCT3/HSP90AA1/CCT2/CCT6A	4
BP	GO:0009066	aspartate family amino acid metabolic process	4/211	46/18860	0.0869565217391304	7.77251184834123	4.8917122582634	0.00172018021190129	0.0266585142292164	0.0227105227242898	GOT1/HSD17B10/PLOD2/ACAT1	4
BP	GO:0033044	regulation of chromosome organization	9/211	244/18860	0.0368852459016393	3.29694662419392	3.84127513252388	0.00175688033861137	0.0270924864097744	0.0230802258136492	LMNA/USP7/CCT3/CCNB1/XRCC5/HSP90AA1/CCT2/PARP1/CCT6A	9
BP	GO:0030162	regulation of proteolysis	12/211	398/18860	0.0301507537688442	2.69499154540475	3.63531863286784	0.00181430229598103	0.0276116034668981	0.0235224642527836	MBP/MYH9/AURKA/USP7/HSP90AB1/ANXA2/BAG2/USP14/PRKACB/USP13/APP/GAPDH	12
BP	GO:0061621	canonical glycolysis	3/211	22/18860	0.136363636363636	12.1887117621715	5.58530396613085	0.00181713602270116	0.0276116034668981	0.0235224642527836	ENO2/ENO3/PGK1	3
BP	GO:0061718	glucose catabolic process to pyruvate	3/211	22/18860	0.136363636363636	12.1887117621715	5.58530396613085	0.00181713602270116	0.0276116034668981	0.0235224642527836	ENO2/ENO3/PGK1	3
BP	GO:0060537	muscle tissue development	13/211	453/18860	0.0286975717439294	2.56510048858061	3.58651461808626	0.00183317901042433	0.0277201583372417	0.0236149426943267	ACADM/XK/LMNA/MYL3/MYH7/MYL2/ACTN2/CCNB1/MYH6/CACYBP/TTN/CSRP3/ACTC1	13
BP	GO:0042771	intrinsic apoptotic signaling pathway in response to DNA damage by p53 class mediator	4/211	48/18860	0.0833333333333333	7.44865718799368	4.75822755248434	0.00201577318459339	0.0301881416827328	0.0257174301536434	CD44/IFI16/DDIT4/MSH2	4
BP	GO:0055010	ventricular cardiac muscle tissue morphogenesis	4/211	48/18860	0.0833333333333333	7.44865718799368	4.75822755248434	0.00201577318459339	0.0301881416827328	0.0257174301536434	MYL3/MYH7/MYL2/MYH6	4
BP	GO:0006022	aminoglycan metabolic process	5/211	80/18860	0.0625	5.58649289099526	4.37271032167582	0.0020360090630958	0.0303453025432699	0.025851316283377	CD44/EXT1/EXT2/ABCC5/CLTC	5
BP	GO:0006085	acetyl-CoA biosynthetic process	3/211	23/18860	0.130434782608696	11.6587677725118	5.44048769891434	0.00207259087331554	0.0304533989168769	0.0259434041292377	PDHB/ACAT1/PGK1	3
BP	GO:0009083	branched-chain amino acid catabolic process	3/211	23/18860	0.130434782608696	11.6587677725118	5.44048769891434	0.00207259087331554	0.0304533989168769	0.0259434041292377	HSD17B10/BCKDHA/ACAT1	3
BP	GO:0034114	regulation of heterotypic cell-cell adhesion	3/211	23/18860	0.130434782608696	11.6587677725118	5.44048769891434	0.00207259087331554	0.0304533989168769	0.0259434041292377	CD44/MBP/CEACAM6	3
BP	GO:0071456	cellular response to hypoxia	7/211	159/18860	0.0440251572327044	3.93513964648723	3.95337215618251	0.00211304730003804	0.0309020767118239	0.0263256350056629	STC2/LMNA/SDHD/CCNB1/STC1/ACAA2/PGK1	7
BP	GO:0043434	response to peptide hormone	13/211	461/18860	0.0281995661605206	2.52058681415838	3.51590681900237	0.00213605623986986	0.0310925943326851	0.0264879379277517	GOT1/STAT2/LPIN1/STC2/FABP3/ACTN2/IGF1R/CACYBP/HMGCS2/NEFL/KL/CSRP3/PARP1	13
BP	GO:0006164	purine nucleotide biosynthetic process	8/211	204/18860	0.0392156862745098	3.50525044140879	3.82674697815298	0.00214689235977364	0.0311049753520693	0.0264984853806088	NDUFB8/NDUFS3/NDUFA6/NDUFB3/SDHD/PARP1/NDUFA2/IDH2	8
BP	GO:0010821	regulation of mitochondrion organization	6/211	120/18860	0.05	4.46919431279621	4.05515294629731	0.00231750488479276	0.0334156341768852	0.0284669472872949	STAT2/AURKA/LMNA/SLC25A4/ACAA2/SLC25A5	6
BP	GO:0061620	glycolytic process through glucose-6-phosphate	3/211	24/18860	0.125	11.1729857819905	5.30435400939632	0.00234928535625613	0.0334156341768852	0.0284669472872949	ENO2/ENO3/PGK1	3
BP	GO:1901028	regulation of mitochondrial outer membrane permeabilization involved in apoptotic signaling pathway	3/211	24/18860	0.125	11.1729857819905	5.30435400939632	0.00234928535625613	0.0334156341768852	0.0284669472872949	SLC25A4/ACAA2/SLC25A5	3
BP	GO:1905709	negative regulation of membrane permeability	3/211	24/18860	0.125	11.1729857819905	5.30435400939632	0.00234928535625613	0.0334156341768852	0.0284669472872949	SLC25A4/ACAA2/SLC25A5	3
BP	GO:0009152	purine ribonucleotide biosynthetic process	7/211	163/18860	0.0429447852760736	3.83857180240165	3.87151107447878	0.00243047187138214	0.034413272178888	0.029316840132796	NDUFB8/NDUFS3/NDUFA6/NDUFB3/SDHD/PARP1/NDUFA2	7
BP	GO:0061448	connective tissue development	10/211	307/18860	0.0325732899022801	2.91152723960665	3.59182682884093	0.00247807527513905	0.0349285270681363	0.0297557883716386	TGFBI/CD44/SNAI2/EXT1/EXT2/STC1/HMGCS2/ACAT1/LUM/PARP1	10
BP	GO:0002183	cytoplasmic translational initiation	4/211	51/18860	0.0784313725490196	7.01050088281758	4.57178379095336	0.00252228833736624	0.0353915683373686	0.0301502555642498	EIF3J/EIF3D/EIF3G/EIF3E	4
BP	GO:1901796	regulation of signal transduction by p53 class mediator	6/211	123/18860	0.0487804878048781	4.36018957345972	3.97684890290362	0.00262285302679081	0.0366376106657101	0.031211765308188	CD44/SNAI2/AURKA/USP7/RRS1/RPS20	6
BP	GO:2000278	regulation of DNA biosynthetic process	5/211	85/18860	0.0588235294117647	5.25787566211319	4.18490157771722	0.00265610048720282	0.0369363974001643	0.0314663032342026	RFC4/CCT3/HSP90AA1/CCT2/CCT6A	5
BP	GO:0007584	response to nutrient	7/211	167/18860	0.0419161676646707	3.74662996282317	3.79220380330132	0.00278343304851415	0.038352562464357	0.0326727413948277	SNAI2/STC2/SLC16A1/STC1/HMGCS2/SPP1/KL	7
BP	GO:0036294	cellular response to decreased oxygen levels	7/211	167/18860	0.0419161676646707	3.74662996282317	3.79220380330132	0.00278343304851415	0.038352562464357	0.0326727413948277	STC2/LMNA/SDHD/CCNB1/STC1/ACAA2/PGK1	7
BP	GO:1904019	epithelial cell apoptotic process	5/211	86/18860	0.0581395348837209	5.19673757301885	4.14911445703655	0.00279487373335763	0.038352562464357	0.0326727413948277	CAST/ADAR/ANXA2/HMOX1/KRT18	5
BP	GO:0009166	nucleotide catabolic process	7/211	168/18860	0.0416666666666667	3.72432859399684	3.77275867860323	0.00287752250401672	0.0391418454148999	0.0333451355211499	ENO2/DDIT4/UCHL1/ENO3/APP/PGK1/GAPDH	7
BP	GO:0071897	DNA biosynthetic process	7/211	168/18860	0.0416666666666667	3.72432859399684	3.77275867860323	0.00287752250401672	0.0391418454148999	0.0333451355211499	RFC4/HSP90AB1/CCT3/XRCC5/HSP90AA1/CCT2/CCT6A	7
BP	GO:0010954	positive regulation of protein processing	3/211	26/18860	0.115384615384615	10.313525337222	5.05478018963286	0.00296869058206298	0.0402063963614182	0.0342520318415596	MYH9/ANXA2/BAG2	3
BP	GO:1990845	adaptive thermogenesis	7/211	171/18860	0.0409356725146199	3.65898949585655	3.71530462583372	0.00317447238779195	0.0428072791687097	0.0364677370226635	LPIN1/FH/DECR1/IGF1R/SLC25A4/SLC25A5/ALDH1A1	7
BP	GO:0006140	regulation of nucleotide metabolic process	5/211	89/18860	0.0561797752808989	5.02156664359125	4.04500769319202	0.00324266423135239	0.043351498200269	0.0369313599604218	DDIT4/UCHL1/APP/PARP1/ME1	5
BP	GO:1900542	regulation of purine nucleotide metabolic process	5/211	89/18860	0.0561797752808989	5.02156664359125	4.04500769319202	0.00324266423135239	0.043351498200269	0.0369313599604218	DDIT4/UCHL1/APP/PARP1/ME1	5
BP	GO:0008037	cell recognition	7/211	172/18860	0.0406976744186047	3.63771630111319	3.69644013842671	0.00327848515823534	0.0436430823414662	0.0371797619609145	EXT1/VCAN/CCT3/YWHAZ/LGALS3/CCT2/APP	7
BP	GO:1903319	positive regulation of protein maturation	3/211	27/18860	0.111111111111111	9.93154291732491	4.93993690224242	0.0033124821412332	0.0439080079571975	0.0374054534291104	MYH9/ANXA2/BAG2	3
BP	GO:0010563	negative regulation of phosphorus metabolic process	7/211	174/18860	0.0402298850574713	3.59590347006591	3.65912945320459	0.00349430109853169	0.0459272064216296	0.039125618784803	LPIN1/ADAR/IGFBP3/DDIT4/PARP1/PGK1/DNAJA1	7
BP	GO:0045936	negative regulation of phosphate metabolic process	7/211	174/18860	0.0402298850574713	3.59590347006591	3.65912945320459	0.00349430109853169	0.0459272064216296	0.039125618784803	LPIN1/ADAR/IGFBP3/DDIT4/PARP1/PGK1/DNAJA1	7
BP	GO:0061615	glycolytic process through fructose-6-phosphate	3/211	28/18860	0.107142857142857	9.57684495599188	4.83093435063896	0.00367967627985736	0.0481604689569566	0.0410281464021247	ENO2/ENO3/PGK1	3
BP	GO:0033273	response to vitamin	5/211	92/18860	0.0543478260869565	4.85781990521327	3.94547821085455	0.00373994909257744	0.0487445247840114	0.0415257065068828	SNAI2/STC2/STC1/SPP1/KL	5
CC	GO:0022626	cytosolic ribosome	11/212	118/19944	0.0932203389830508	8.76974736168852	8.77420894122372	5.34798997471924e-08	2.14566926940327e-05	1.63330684242982e-05	RPL13/RPL18/RPL22/RPL19/RPS29/ETF1/RPL9/RPL4/RPL34/RPL29/RPS20	11
CC	GO:0005925	focal adhesion	19/212	423/19944	0.0449172576832151	4.22561220393416	6.95038606035747	1.42855718802818e-07	2.14566926940327e-05	1.63330684242982e-05	CD44/MYH9/CAPN5/RPL18/RPL22/RPL19/ACTN1/PABPC1/RPS29/ACTN2/LMO7/RPL9/RPL4/CNN3/YWHAZ/PPIB/FLNC/ACTC1/CLTC	19
CC	GO:0022625	cytosolic large ribosomal subunit	8/212	58/19944	0.137931034482759	12.9759271307742	9.46731976076967	1.73486619499406e-07	2.14566926940327e-05	1.63330684242982e-05	RPL13/RPL18/RPL22/RPL19/RPL9/RPL4/RPL34/RPL29	8
CC	GO:0030055	cell-substrate junction	19/212	433/19944	0.0438799076212471	4.12802300753845	6.82105802810835	2.04837161756875e-07	2.14566926940327e-05	1.63330684242982e-05	CD44/MYH9/CAPN5/RPL18/RPL22/RPL19/ACTN1/PABPC1/RPS29/ACTN2/LMO7/RPL9/RPL4/CNN3/YWHAZ/PPIB/FLNC/ACTC1/CLTC	19
CC	GO:0031674	I band	11/212	150/19944	0.0733333333333333	6.8988679245283	7.51666405671005	6.18657379585133e-07	5.18434884092341e-05	3.94638286345885e-05	MYL3/MYH7/ACTN1/ACTN2/LDB3/MYH6/TTN/CRYAB/CSRP3/FLNC/ACTC1	11
CC	GO:0030017	sarcomere	12/212	222/19944	0.0540540540540541	5.08516063233044	6.34435929063649	4.77678110847948e-06	0.000289301411517303	0.000220219388744486	MYL3/MYH7/ACTN1/MYL2/ACTN2/LDB3/MYH6/TTN/CRYAB/CSRP3/FLNC/ACTC1	12
CC	GO:0044391	ribosomal subunit	11/212	185/19944	0.0594594594594595	5.59367669556349	6.50641006970906	4.83319780577833e-06	0.000289301411517303	0.000220219388744486	RPL13/RPL18/RPL22/RPL19/RPS29/MRPS14/RPL9/RPL4/RPL34/RPL29/RPS20	11
CC	GO:0101031	protein folding chaperone complex	6/212	43/19944	0.13953488372093	13.1268100043879	8.2512733164447	5.90182031991561e-06	0.00030910783925558	0.000235296257491373	HSP90AB1/CCT3/BAG2/HSP90AA1/CCT2/CCT6A	6
CC	GO:0034774	secretory granule lumen	14/212	327/19944	0.0428134556574924	4.02769603600485	5.72199500336648	1.14105550235114e-05	0.000418734752169259	0.000318745458880255	PRDX6/PSMD11/IDH1/ACTN1/HSP90AB1/ANXA2/PSMD3/ACTN2/CXCL1/XRCC5/ILF2/HSP90AA1/CCT2/APP	14
CC	GO:0005840	ribosome	12/212	243/19944	0.0493827160493827	4.64570230607966	5.9267666161486	1.19451510631385e-05	0.000418734752169259	0.000318745458880255	RPL13/RPL18/RPL22/RPL19/RPS29/MRPS14/ETF1/RPL9/RPL4/RPL34/RPL29/RPS20	12
CC	GO:0030016	myofibril	12/212	243/19944	0.0493827160493827	4.64570230607966	5.9267666161486	1.19451510631385e-05	0.000418734752169259	0.000318745458880255	MYL3/MYH7/ACTN1/MYL2/ACTN2/LDB3/MYH6/TTN/CRYAB/CSRP3/FLNC/ACTC1	12
CC	GO:0060205	cytoplasmic vesicle lumen	14/212	332/19944	0.0421686746987952	3.96703796317345	5.65078553011444	1.35281957838568e-05	0.000418734752169259	0.000318745458880255	PRDX6/PSMD11/IDH1/ACTN1/HSP90AB1/ANXA2/PSMD3/ACTN2/CXCL1/XRCC5/ILF2/HSP90AA1/CCT2/APP	14
CC	GO:0030018	Z disc	9/212	134/19944	0.0671641791044776	6.31850183047029	6.40290555906033	1.35383800361722e-05	0.000418734752169259	0.000318745458880255	MYH7/ACTN1/ACTN2/LDB3/MYH6/TTN/CRYAB/CSRP3/FLNC	9
CC	GO:0031983	vesicle lumen	14/212	333/19944	0.042042042042042	3.95512493625701	5.63671030658946	1.39911373039848e-05	0.000418734752169259	0.000318745458880255	PRDX6/PSMD11/IDH1/ACTN1/HSP90AB1/ANXA2/PSMD3/ACTN2/CXCL1/XRCC5/ILF2/HSP90AA1/CCT2/APP	14
CC	GO:0043292	contractile muscle fiber	12/212	253/19944	0.0474308300395257	4.46207770900142	5.74434886989181	1.78625391937081e-05	0.00049896026147758	0.000379813991276741	MYL3/MYH7/ACTN1/MYL2/ACTN2/LDB3/MYH6/TTN/CRYAB/CSRP3/FLNC/ACTC1	12
CC	GO:0005852	eukaryotic translation initiation factor 3 complex	4/212	16/19944	0.25	23.5188679245283	9.34011684946123	2.04333255648518e-05	0.000535097713229557	0.000407322213562507	EIF3J/EIF3D/EIF3G/EIF3E	4
CC	GO:0033290	eukaryotic 48S preinitiation complex	4/212	17/19944	0.235294117647059	22.1354051054384	9.03632200533531	2.64983561461311e-05	0.000653106542660525	0.000497151821193667	EIF3J/EIF3D/EIF3G/EIF3E	4
CC	GO:0015934	large ribosomal subunit	8/212	114/19944	0.0701754385964912	6.60178748758689	6.21720688723729	2.99528873858285e-05	0.000697236656370119	0.000530744144906786	RPL13/RPL18/RPL22/RPL19/RPL9/RPL4/RPL34/RPL29	8
CC	GO:0098803	respiratory chain complex	8/212	115/19944	0.0695652173913043	6.54438063986874	6.18057916954775	3.19020360944318e-05	0.000703523848608786	0.000535530024189077	NDUFB8/NDUFS3/COX5A/COX5B/NDUFA6/NDUFB3/SDHD/NDUFA2	8
CC	GO:0016282	eukaryotic 43S preinitiation complex	4/212	18/19944	0.222222222222222	20.9056603773585	8.7575051480981	3.3786162878376e-05	0.000707820112301978	0.000538800386955155	EIF3J/EIF3D/EIF3G/EIF3E	4
CC	GO:1990204	oxidoreductase complex	8/212	117/19944	0.0683760683760684	6.43251088534107	6.10861359651931	3.61197214712612e-05	0.000720674442688498	0.000548585243398103	NDUFB8/BCKDHA/NDUFS3/NDUFA6/NDUFB3/SDHD/PDHB/NDUFA2	8
CC	GO:0070993	translation preinitiation complex	4/212	19/19944	0.210526315789474	19.8053624627607	8.50035308660537	4.2440241357533e-05	0.000808293687673014	0.000615281968006339	EIF3J/EIF3D/EIF3G/EIF3E	4
CC	GO:0032432	actin filament bundle	7/212	96/19944	0.0729166666666667	6.85966981132075	5.9652411772486	7.43409399898844e-05	0.00135429799372876	0.00103090639894439	FSCN1/MYH9/MYH7/ACTN1/LDB3/MYH6/CRYAB	7
CC	GO:0043073	germ cell nucleus	6/212	72/19944	0.0833333333333333	7.83962264150943	6.02636208376107	0.000117093592132988	0.00204425896265508	0.00155611221124102	TOP2A/AURKA/BRCA1/DNMT1/MLH1/CDK7	6
CC	GO:0030964	NADH dehydrogenase complex	5/212	48/19944	0.104166666666667	9.79952830188679	6.32666365595638	0.000152844389802675	0.00246314612797388	0.00187497368867249	NDUFB8/NDUFS3/NDUFA6/NDUFB3/NDUFA2	5
CC	GO:0045271	respiratory chain complex I	5/212	48/19944	0.104166666666667	9.79952830188679	6.32666365595638	0.000152844389802675	0.00246314612797388	0.00187497368867249	NDUFB8/NDUFS3/NDUFA6/NDUFB3/NDUFA2	5
CC	GO:0016460	myosin II complex	4/212	27/19944	0.148148148148148	13.937106918239	6.97243877584483	0.000179773809018432	0.00273527390152216	0.00208212031694816	MYH9/MYL3/MYH7/MYH6	4
CC	GO:0005832	chaperonin-containing T-complex	3/212	11/19944	0.272727272727273	25.6569468267581	8.47865432641392	0.000183475712429779	0.00273527390152216	0.00208212031694816	CCT3/CCT2/CCT6A	3
CC	GO:0042470	melanosome	7/212	112/19944	0.0625	5.87971698113208	5.3678208168426	0.000195843000108985	0.00273527390152216	0.00208212031694816	HSP90AB1/ANXA2/YWHAZ/PPIB/HSP90AA1/CLTC/NAP1L1	7
CC	GO:0048770	pigment granule	7/212	112/19944	0.0625	5.87971698113208	5.3678208168426	0.000195843000108985	0.00273527390152216	0.00208212031694816	HSP90AB1/ANXA2/YWHAZ/PPIB/HSP90AA1/CLTC/NAP1L1	7
CC	GO:1902911	protein kinase complex	8/212	159/19944	0.050314465408805	4.73335706657173	4.89900277386299	0.000306961751494128	0.00395559056529203	0.00301103866670892	CCNE2/CCNT1/IGF1R/CCNB1/XRCC5/PRKACB/MNAT1/CDK7	8
CC	GO:0001725	stress fiber	6/212	86/19944	0.0697674418604651	6.56340500219394	5.35919760623952	0.000311538159080279	0.00395559056529203	0.00301103866670892	FSCN1/MYH9/MYH7/ACTN1/LDB3/MYH6	6
CC	GO:0097517	contractile actin filament bundle	6/212	86/19944	0.0697674418604651	6.56340500219394	5.35919760623952	0.000311538159080279	0.00395559056529203	0.00301103866670892	FSCN1/MYH9/MYH7/ACTN1/LDB3/MYH6	6
CC	GO:0016459	myosin complex	5/212	57/19944	0.087719298245614	8.25223435948361	5.68332174070039	0.000345915168015208	0.00426289574701095	0.00324496272162873	MYH9/MYL3/MYH7/MYL2/MYH6	5
CC	GO:0005791	rough endoplasmic reticulum	5/212	59/19944	0.0847457627118644	7.97249760153502	5.55941639373659	0.000406555707947406	0.00486705261799895	0.00370485351903952	PLOD2/RPL18/PLOD1/RPS29/RPL4	5
CC	GO:0042641	actomyosin	6/212	93/19944	0.0645161290322581	6.06938527084601	5.07905832376828	0.000474981604038059	0.00552825811366518	0.00420817035156526	FSCN1/MYH9/MYH7/ACTN1/LDB3/MYH6	6
CC	GO:0005859	muscle myosin complex	3/212	15/19944	0.2	18.8150943396226	7.15432432709846	0.00049029907990353	0.00555230579674539	0.00422647571012147	MYL3/MYH7/MYH6	3
CC	GO:0061695	transferase complex, transferring phosphorus-containing groups	11/212	312/19944	0.0352564102564103	3.31676342525399	4.27517930713364	0.000533241416034323	0.00587968824522056	0.00447568279940166	GTF2E1/EXT2/CCNE2/CCNT1/IGF1R/CCNB1/POLA2/XRCC5/PRKACB/MNAT1/CDK7	11
CC	GO:0005775	vacuolar lumen	8/212	179/19944	0.0446927374301676	4.20449035522294	4.46390246315232	0.000674963381033011	0.00725152965776491	0.00551994344002705	AGRN/PRDX6/VCAN/ANXA2/GAA/HSP90AA1/CCT2/LUM	8
CC	GO:0031143	pseudopodium	3/212	17/19944	0.176470588235294	16.6015538290788	6.67035542871389	0.000721350627693703	0.00755614782509154	0.00575182211029453	ACTN1/ACTN2/LDB3	3
CC	GO:0000307	cyclin-dependent protein kinase holoenzyme complex	5/212	69/19944	0.072463768115942	6.81706316652994	5.01709561887956	0.000837641860784625	0.00856029121143311	0.00651618700430658	CCNE2/CCNT1/CCNB1/MNAT1/CDK7	5
CC	GO:0101002	ficolin-1-rich granule	8/212	186/19944	0.043010752688172	4.04625684723068	4.32642442379013	0.000866638577426735	0.00864575152242386	0.00658124032481957	PSMD11/IDH1/HSP90AB1/PSMD3/GAA/ILF2/LGALS3/HSP90AA1	8
CC	GO:0031672	A band	4/212	41/19944	0.0975609756097561	9.17809479981592	5.43328415924205	0.000923549645350172	0.00885551725895252	0.00674091629057308	MYL3/MYL2/TTN/CRYAB	4
CC	GO:1902554	serine/threonine protein kinase complex	7/212	145/19944	0.0482758620689655	4.54157449577098	4.43645802094742	0.000929934986620313	0.00885551725895252	0.00674091629057308	CCNE2/CCNT1/CCNB1/XRCC5/PRKACB/MNAT1/CDK7	7
CC	GO:0000228	nuclear chromosome	9/212	238/19944	0.0378151260504202	3.55747582051689	4.11413366420129	0.00104311120524317	0.00971252433326421	0.00739327941961828	ANP32E/TOP2A/BRCA1/WDHD1/POLA2/MLH1/RRS1/TTN/PARP1	9
CC	GO:0005796	Golgi lumen	6/212	109/19944	0.055045871559633	5.17846633200623	4.53410606728951	0.00109682131703674	0.00999061156170426	0.00760496244993441	AGRN/TPST1/VCAN/APP/ABCC5/LUM	6
CC	GO:0005657	replication fork	5/212	75/19944	0.0666666666666667	6.27169811320755	4.74100901017557	0.00122199808504335	0.0108939829283652	0.00829261858383282	RFC4/WDHD1/POLA2/DNMT1/PARP1	5
CC	GO:0032806	carboxy-terminal domain protein kinase complex	3/212	21/19944	0.142857142857143	13.4393530997305	5.91163616529513	0.00136736834027705	0.0119359861370018	0.00908580278736727	CCNT1/MNAT1/CDK7	3
CC	GO:0032982	myosin filament	3/212	24/19944	0.125	11.7594339622642	5.46673472157339	0.00203263747694377	0.0173811245477437	0.0132307015148005	MYH9/MYH7/MYH6	3
CC	GO:1904813	ficolin-1-rich granule lumen	6/212	125/19944	0.048	4.51562264150943	4.08690000756802	0.00220922729459181	0.0185133247286794	0.0140925446370804	PSMD11/IDH1/HSP90AB1/PSMD3/ILF2/HSP90AA1	6
CC	GO:0016323	basolateral plasma membrane	9/212	267/19944	0.0337078651685393	3.17108331566674	3.70194787544759	0.00229626848227832	0.0188654214524434	0.014360564502174	CD44/AURKA/SLC16A1/SLC7A7/ANXA2/SLC16A7/SLC16A3/HSP90AA1/ABCC5	9
CC	GO:0046930	pore complex	3/212	26/19944	0.115384615384615	10.8548621190131	5.21185091275368	0.00257064364572435	0.0207134555299712	0.0157673081913862	VDAC3/SLC25A4/SLC25A5	3
CC	GO:0019908	nuclear cyclin-dependent protein kinase holoenzyme complex	3/212	27/19944	0.111111111111111	10.4528301886792	5.09459187170383	0.00286950237531259	0.0222652128751106	0.0169485228015539	CCNT1/MNAT1/CDK7	3
CC	GO:0030867	rough endoplasmic reticulum membrane	3/212	27/19944	0.111111111111111	10.4528301886792	5.09459187170383	0.00286950237531259	0.0222652128751106	0.0169485228015539	PLOD2/PLOD1/RPS29	3
CC	GO:0001673	male germ cell nucleus	4/212	57/19944	0.0701754385964912	6.60178748758689	4.38992440631123	0.00315647058656465	0.0240465668321925	0.0183045088560591	TOP2A/BRCA1/MLH1/CDK7	4
CC	GO:0000793	condensed chromosome	9/212	288/19944	0.03125	2.93985849056604	3.43713305036828	0.00379271268779006	0.0283776181461435	0.0216013523383532	TOP2A/AURKA/BRCA1/MKI67/CENPA/CCNB1/MLH1/RRS1/TTN	9
CC	GO:0043202	lysosomal lumen	5/212	99/19944	0.0505050505050505	4.75128644939966	3.87837586583125	0.00412675282595705	0.0303352532294036	0.0230915255081253	AGRN/VCAN/GAA/HSP90AA1/LUM	5
CC	GO:1905369	endopeptidase complex	5/212	100/19944	0.05	4.70377358490566	3.84864135783721	0.00430718245602371	0.0311156801564472	0.023685594994105	PSMD11/PSMD3/USP14/CFH/PSMA7	5
CC	GO:0009925	basal plasma membrane	9/212	300/19944	0.03	2.8222641509434	3.29635986548822	0.00494012795642109	0.035083281588821	0.0267057764637929	CD44/AURKA/SLC16A1/SLC7A7/ANXA2/SLC16A7/SLC16A3/HSP90AA1/ABCC5	9
CC	GO:0000502	proteasome complex	4/212	66/19944	0.0606060606060606	5.70154373927959	3.96555271214016	0.00534838322912603	0.0373495428833968	0.0284308792706173	PSMD11/PSMD3/USP14/PSMA7	4
CC	GO:0005641	nuclear envelope lumen	2/212	11/19944	0.181818181818182	17.1046312178388	5.53781464144002	0.00580677836772018	0.0392425828399154	0.0298718819256233	CACYBP/APP	2
CC	GO:0032300	mismatch repair complex	2/212	11/19944	0.181818181818182	17.1046312178388	5.53781464144002	0.00580677836772018	0.0392425828399154	0.0298718819256233	MLH1/MSH2	2
CC	GO:0000439	transcription factor TFIIH core complex	2/212	12/19944	0.166666666666667	15.6792452830189	5.27225652359984	0.00691959027029673	0.0457574718733933	0.0348310864907378	MNAT1/CDK7	2
CC	GO:0031012	extracellular matrix	12/212	496/19944	0.0241935483870968	2.27601947656725	2.98289722650634	0.00699074219345925	0.0457574718733933	0.0348310864907378	TGFBI/ANGPT2/AGRN/COL4A1/PLOD2/ESM1/S100A4/PLOD1/VCAN/ANXA2/LGALS3/LUM	12
CC	GO:0030312	external encapsulating structure	12/212	497/19944	0.0241448692152917	2.27143996051782	2.97526303014951	0.0070984144910992	0.0457574718733933	0.0348310864907378	TGFBI/ANGPT2/AGRN/COL4A1/PLOD2/ESM1/S100A4/PLOD1/VCAN/ANXA2/LGALS3/LUM	12
CC	GO:0045178	basal part of cell	9/212	319/19944	0.0282131661442006	2.65416691311291	3.08707698707639	0.00728879447500647	0.0462728012882986	0.0352233608600791	CD44/AURKA/SLC16A1/SLC7A7/ANXA2/SLC16A7/SLC16A3/HSP90AA1/ABCC5	9
MF	GO:0009055	electron transfer activity	13/212	117/18662	0.111111111111111	9.78092243186583	10.2130828371108	7.95656944354521e-10	4.10558983286933e-07	3.00674571603445e-07	NDUFB8/ETFDH/NDUFS3/COX5A/ALDH2/P4HA2/COX5B/NDUFA6/NDUFB3/SDHD/NDUFA2/ETFB/ME1	13
MF	GO:0044389	ubiquitin-like protein ligase binding	19/212	324/18662	0.058641975308642	5.16215350570696	8.10124592644481	5.7928571538439e-09	1.49455714569173e-06	1.09454511485787e-06	STAT2/PRDX6/AURKA/BRCA1/HSP90AB1/BAG2/CCNB1/CACYBP/XRCC5/PRKACB/UCHL1/USP13/YWHAZ/HSP90AA1/CCT2/SLC25A5/PARP1/BAG1/DNAJA1	19
MF	GO:0045296	cadherin binding	19/212	334/18662	0.0568862275449102	5.00759801152412	7.9220403374768	9.498090295124e-09	1.63367153076133e-06	1.19642611085948e-06	PPL/CAST/FSCN1/MYH9/PRDX6/IDH1/TRIM29/HSP90AB1/ANXA2/PCBP1/PUF60/RPL34/RSL1D1/CNN3/YWHAZ/HCFC1/EIF3E/RPL29/KRT18	19
MF	GO:0031625	ubiquitin protein ligase binding	17/212	304/18662	0.0559210526315789	4.92263530287984	7.39161338570473	7.55343660258315e-08	9.74393321733227e-06	7.13600984296672e-06	PRDX6/AURKA/BRCA1/HSP90AB1/BAG2/CACYBP/XRCC5/PRKACB/UCHL1/USP13/YWHAZ/HSP90AA1/CCT2/SLC25A5/PARP1/BAG1/DNAJA1	17
MF	GO:0016903	oxidoreductase activity, acting on the aldehyde or oxo group of donors	7/212	41/18662	0.170731707317073	15.0292222733548	9.63964912019116	3.58171958972595e-07	3.69633461659718e-05	2.7070259636034e-05	BCKDHA/ALDH2/ALDH9A1/PDHB/ALDH7A1/ALDH1A1/GAPDH	7
MF	GO:0051287	NAD binding	7/212	53/18662	0.132075471698113	11.626379494482	8.30422179497771	2.18802827761724e-06	0.000188170431875082	0.000137807395028875	ALDH2/IDH1/ALDH1A1/PARP1/ME1/GAPDH/IDH2	7
MF	GO:0044183	protein folding chaperone	8/212	78/18662	0.102564102564103	9.02854378326076	7.61643402894857	2.8811339746947e-06	0.00021238073299178	0.000155537909310586	ANP32E/HSPA4/HSP90AB1/CCT3/HSP90AA1/CCT2/KHSRP/CCT6A	8
MF	GO:0003735	structural constituent of ribosome	11/212	175/18662	0.0628571428571429	5.53320754716981	6.45845456270781	5.28727290542905e-06	0.000319239992189043	0.000233796730305725	RPL13/RPL18/RPL22/RPL19/RPS29/MRPS14/RPL9/RPL4/RPL34/RPL29/RPS20	11
MF	GO:0140662	ATP-dependent protein folding chaperone	6/212	40/18662	0.15	13.2042452830189	8.28256711533615	5.56813939864609e-06	0.000319239992189043	0.000233796730305725	HSPA4/HSP90AB1/CCT3/HSP90AA1/CCT2/CCT6A	6
MF	GO:0015078	proton transmembrane transporter activity	11/212	186/18662	0.0591397849462366	5.2059748427673	6.17954312930393	9.45517913659313e-06	0.000487887243448206	0.000357306243161783	NDUFB8/NDUFS3/COX5A/COX5B/SLC16A1/NDUFA6/NDUFB3/SLC16A3/SLC25A4/SLC25A5/NDUFA2	11
MF	GO:0015453	oxidoreduction-driven active transmembrane transporter activity	7/212	68/18662	0.102941176470588	9.06173695893452	7.13894224443217	1.19149816378298e-05	0.000558920956829109	0.000409328077318748	NDUFB8/NDUFS3/COX5A/COX5B/NDUFA6/NDUFB3/NDUFA2	7
MF	GO:0016620	oxidoreductase activity, acting on the aldehyde or oxo group of donors, NAD or NADP as acceptor	5/212	30/18662	0.166666666666667	14.6713836477987	8.03305169793544	2.04053129383597e-05	0.000877428456349469	0.000642588363585188	ALDH2/ALDH9A1/ALDH7A1/ALDH1A1/GAPDH	5
MF	GO:0098641	cadherin binding involved in cell-cell adhesion	4/212	18/18662	0.222222222222222	19.5618448637317	8.44549376583532	4.37182213921631e-05	0.00173527709525817	0.00127083736678434	TRIM29/ANXA2/CNN3/KRT18	4
MF	GO:0022853	active monoatomic ion transmembrane transporter activity	8/212	118/18662	0.0677966101694915	5.96802046690118	5.80309756649848	6.09968903596789e-05	0.00224817110182817	0.00164645741647554	NDUFB8/NDUFS3/ATP1A2/COX5A/COX5B/NDUFA6/NDUFB3/NDUFA2	8
MF	GO:0043531	ADP binding	5/212	39/18662	0.128205128205128	11.285679729076	6.89251438006926	7.5872497124443e-05	0.00261001390108084	0.00191145448895965	MYH9/NLRP3/MSH2/ME1/PGK1	5
MF	GO:0051082	unfolded protein binding	8/212	123/18662	0.0650406504065041	5.72541800889707	5.63620573142785	8.18203464983039e-05	0.0026387061745703	0.00193246739426915	HSP90AB1/CCT3/PPIB/HSP90AA1/CCT2/CRYAB/CCT6A/DNAJA1	8
MF	GO:0008137	NADH dehydrogenase (ubiquinone) activity	5/212	41/18662	0.121951219512195	10.735158766682	6.68914589929914	9.69513518169929e-05	0.00289102381495503	0.00211725326309436	NDUFB8/NDUFS3/NDUFA6/NDUFB3/NDUFA2	5
MF	GO:0004029	aldehyde dehydrogenase (NAD+) activity	4/212	22/18662	0.181818181818182	16.0051457975986	7.54858948307841	0.000100849667963548	0.00289102381495503	0.00211725326309436	ALDH2/ALDH9A1/ALDH7A1/ALDH1A1	4
MF	GO:0004030	aldehyde dehydrogenase [NAD(P)+] activity	4/212	23/18662	0.173913043478261	15.3092698933552	7.36049955312942	0.000120999014524214	0.00310579372203881	0.00227454089394519	ALDH2/ALDH9A1/ALDH7A1/ALDH1A1	4
MF	GO:0008307	structural constituent of muscle	5/212	43/18662	0.116279069767442	10.2358490566038	6.49935231951669	0.000122260561697003	0.00310579372203881	0.00227454089394519	MYL3/MYL2/ACTN2/TTN/CSRP3	5
MF	GO:0015399	primary active transmembrane transporter activity	9/212	167/18662	0.0538922155688623	4.74404022144391	5.20965273455826	0.000126398581710882	0.00310579372203881	0.00227454089394519	NDUFB8/NDUFS3/ATP1A2/COX5A/COX5B/NDUFA6/NDUFB3/ABCC5/NDUFA2	9
MF	GO:0003779	actin binding	15/212	445/18662	0.0337078651685393	2.96724613101548	4.50233159885338	0.000181194814781953	0.00424984201943127	0.00311238940223547	FSCN1/MYH9/S100A4/MYL3/MYH7/ACTN1/MYL2/ACTN2/LDB3/HDGF/MYH6/CNN3/TTN/CSRP3/FLNC	15
MF	GO:0140693	molecular condensate scaffold activity	5/212	49/18662	0.102040816326531	8.98247978436658	5.99742575532247	0.000229186800664066	0.00514175604968079	0.00376558633585354	MKI67/NLRP3/CCNT1/FUS/LGALS3	5
MF	GO:0097718	disordered domain specific binding	4/212	28/18662	0.142857142857143	12.5754716981132	6.57055218934783	0.000267610465387528	0.00575362500583185	0.00421369109974221	HSP90AB1/HSP90AA1/CLTC/GAPDH	4
MF	GO:0031406	carboxylic acid binding	9/212	186/18662	0.0483870967741935	4.25943396226415	4.78885716151291	0.000283455099630948	0.00585051325638277	0.0042846476112636	GOT1/AGRN/PCCA/PLOD2/P4HA2/PLOD1/FABP3/CRABP2/APP	9
MF	GO:0061575	cyclin-dependent protein serine/threonine kinase activator activity	3/212	12/18662	0.25	22.0070754716981	7.80286336904095	0.00029481575260331	0.00585095878243492	0.00428497389411289	CCNT1/CCNB1/MNAT1	3
MF	GO:0043177	organic acid binding	9/212	188/18662	0.0478723404255319	4.21412083500602	4.74785947800747	0.000306736029975615	0.00586206635064509	0.0042931085676899	GOT1/AGRN/PCCA/PLOD2/P4HA2/PLOD1/FABP3/CRABP2/APP	9
MF	GO:0005539	glycosaminoglycan binding	10/212	240/18662	0.0416666666666667	3.66784591194969	4.45897642026266	0.000434368412234631	0.00800478931118105	0.00586234060121175	AGRN/CD44/RPL22/VCAN/NLRP3/HDGF/CFH/APP/RPL29/C1QBP	10
MF	GO:0016829	lyase activity	9/212	204/18662	0.0441176470588235	3.88360155382908	4.43910293238988	0.000556186821832794	0.00989628965743868	0.00724758871281209	GOT1/BCKDHA/FH/MGST3/PCBD1/ENO2/XRCC5/ENO3/ME1	9
MF	GO:0000774	adenyl-nucleotide exchange factor activity	3/212	15/18662	0.2	17.6056603773585	6.89659141441452	0.000594574324926795	0.0102266783887409	0.00748955026837613	HSPA4/BAG2/BAG1	3
MF	GO:0051015	actin filament binding	9/212	208/18662	0.0432692307692308	3.80891690856313	4.36679197372955	0.000639399256263864	0.0103270330941911	0.00756304545249818	FSCN1/MYH9/MYH7/ACTN1/ACTN2/MYH6/CNN3/TTN/FLNC	9
MF	GO:0098632	cell-cell adhesion mediator activity	5/212	61/18662	0.0819672131147541	7.21543458088463	5.21201278703695	0.000640436160880069	0.0103270330941911	0.00756304545249818	TRIM29/ANXA2/CLDN3/CNN3/KRT18	5
MF	GO:0016887	ATP hydrolysis activity	13/212	400/18662	0.0325	2.86091981132075	4.03293003268592	0.000685178995416051	0.0107137079283237	0.0078462283685602	ATP1A2/MORC2/RFC4/HSP90AB1/NLRP3/CCT3/XRCC5/MLH1/MSH2/HSP90AA1/CCT2/ABCC5/CCT6A	13
MF	GO:0022804	active transmembrane transporter activity	14/212	459/18662	0.0305010893246187	2.68495909894356	3.91797285791039	0.00079829892736023	0.0121153601917023	0.00887273420812145	NDUFB8/NDUFS3/ATP1A2/COX5A/COX5B/SLC16A1/NDUFA6/NDUFB3/SLC16A7/SLC16A3/SLC25A4/ABCC5/SLC25A5/NDUFA2	14
MF	GO:0000146	microfilament motor activity	4/212	38/18662	0.105263157894737	9.26613704071499	5.46757966310617	0.000882873270008762	0.0130160744949863	0.00953237605813972	MYH9/MYH7/MYH6/ACTC1	4
MF	GO:0015355	secondary active monocarboxylate transmembrane transporter activity	3/212	19/18662	0.157894736842105	13.8992055610725	6.03002435234313	0.00122452721858353	0.0170771903997054	0.0125065511087194	SLC16A1/SLC16A7/SLC16A3	3
MF	GO:0043395	heparan sulfate proteoglycan binding	3/212	19/18662	0.157894736842105	13.8992055610725	6.03002435234313	0.00122452721858353	0.0170771903997054	0.0125065511087194	AGRN/CFH/APP	3
MF	GO:0000287	magnesium ion binding	9/212	233/18662	0.0386266094420601	3.40023483682889	3.95200979146896	0.00142048898976081	0.018901751231681	0.0138427757898275	TOP2A/MORC2/IDH1/ENO2/PRKACB/MSH2/ENO3/ME1/IDH2	9
MF	GO:0031418	L-ascorbic acid binding	3/212	20/18662	0.15	13.2042452830189	5.85351688225292	0.00142862073262705	0.018901751231681	0.0138427757898275	PLOD2/P4HA2/PLOD1	3
MF	GO:0003684	damaged DNA binding	5/212	74/18662	0.0675675675675676	5.94785823559408	4.57145003613459	0.00153963874226005	0.0198613397751546	0.0145455344334567	DDB2/BRCA1/XRCC5/MSH2/PARP1	5
MF	GO:0099186	structural constituent of postsynapse	3/212	21/18662	0.142857142857143	12.5754716981132	5.68919661879795	0.00165284892371075	0.0203104766752023	0.0148744617021575	ACTN1/ACTN2/NEFL	3
MF	GO:0019842	vitamin binding	7/212	150/18662	0.0466666666666667	4.10798742138365	4.0967118003562	0.00165317833402809	0.0203104766752023	0.0148744617021575	GOT1/PCCA/PLOD2/P4HA2/PLOD1/CRABP2/KL	7
MF	GO:0005178	integrin binding	7/212	152/18662	0.0460526315789474	4.05393495531281	4.05243044249336	0.00178309300367905	0.0213971160441487	0.0156702665439604	TGFBI/MYH9/ESM1/ACTN1/ACTN2/SPP1/APP	7
MF	GO:0003725	double-stranded RNA binding	5/212	77/18662	0.0649350649350649	5.71612349914237	4.44515030826529	0.00183737631776689	0.0215474131810845	0.0157803372746008	ADAR/ACTN1/HSP90AB1/ILF2/CLTC	5
MF	GO:0016538	cyclin-dependent protein serine/threonine kinase regulator activity	4/212	48/18662	0.0833333333333333	7.33569182389937	4.71120508445106	0.0021304247200072	0.0238813001472616	0.0174895690592961	CCNE2/CCNT1/CCNB1/MNAT1	4
MF	GO:0019914	cyclin-dependent protein kinase activating kinase regulator activity	4/212	48/18662	0.0833333333333333	7.33569182389937	4.71120508445106	0.0021304247200072	0.0238813001472616	0.0174895690592961	CCNE2/CCNT1/CCNB1/MNAT1	4
MF	GO:0016835	carbon-oxygen lyase activity	5/212	80/18662	0.0625	5.50176886792453	4.32532913646727	0.00217523470333585	0.0238813001472616	0.0174895690592961	FH/PCBD1/ENO2/XRCC5/ENO3	5
MF	GO:0008094	ATP-dependent activity, acting on DNA	6/212	119/18662	0.0504201680672269	4.43840177580466	4.03345583234417	0.00239703979471247	0.0245837534075604	0.018004013613452	TOP2A/RFC4/XRCC5/MLH1/MSH2/CDK7	6
MF	GO:0005540	hyaluronic acid binding	3/212	24/18662	0.125	11.0035377358491	5.25650138956469	0.0024530831756832	0.0245837534075604	0.018004013613452	CD44/VCAN/C1QBP	3
MF	GO:0072542	protein phosphatase activator activity	3/212	24/18662	0.125	11.0035377358491	5.25650138956469	0.0024530831756832	0.0245837534075604	0.018004013613452	VCAN/IGFBP3/HSP90AB1	3
MF	GO:0004601	peroxidase activity	4/212	50/18662	0.08	7.0422641509434	4.58590854367458	0.0024774325139402	0.0245837534075604	0.018004013613452	PRDX6/MB/MGST3/TXNRD1	4
MF	GO:0060590	ATPase regulator activity	4/212	50/18662	0.08	7.0422641509434	4.58590854367458	0.0024774325139402	0.0245837534075604	0.018004013613452	HSPA4/BAG2/BAG1/DNAJA1	4
MF	GO:0003743	translation initiation factor activity	4/212	51/18662	0.0784313725490196	6.90418054014058	4.52581777907822	0.00266468731651687	0.0259429934966549	0.0189994587215404	EIF3J/EIF3D/EIF3G/EIF3E	4
MF	GO:0098631	cell adhesion mediator activity	5/212	85/18662	0.0588235294117647	5.17813540510544	4.13848499074878	0.00283578783309941	0.0268453404770204	0.0196602962693805	TRIM29/ANXA2/CLDN3/CNN3/KRT18	5
MF	GO:0016684	oxidoreductase activity, acting on peroxide as acceptor	4/212	52/18662	0.0769230769230769	6.77140783744557	4.46732400260993	0.00286142195007	0.0268453404770204	0.0196602962693805	PRDX6/MB/MGST3/TXNRD1	4
MF	GO:0015216	purine nucleotide transmembrane transporter activity	3/212	26/18662	0.115384615384615	10.1571117561684	5.00848109968156	0.00309907420465169	0.0280547770105311	0.0205460321231756	SLC25A4/ABCC5/SLC25A5	3
MF	GO:0050750	low-density lipoprotein particle receptor binding	3/212	26/18662	0.115384615384615	10.1571117561684	5.00848109968156	0.00309907420465169	0.0280547770105311	0.0205460321231756	APP/CLTC/DNAJA1	3
MF	GO:0004197	cysteine-type endopeptidase activity	5/212	88/18662	0.0568181818181818	5.00160806174957	4.03329851482884	0.00329560543140512	0.0293195241828456	0.0214722749523492	CAPN5/USP7/USP14/UCHL1/USP13	5
MF	GO:1901681	sulfur compound binding	9/212	266/18662	0.0338345864661654	2.97840119165839	3.4836192718587	0.00346871757738863	0.0303365808463141	0.0222171206116417	AGRN/ACADVL/PCCA/RPL22/HDGF/CFH/APP/ACAT1/RPL29	9
MF	GO:0050661	NADP binding	4/212	56/18662	0.0714285714285714	6.2877358490566	4.24790170255425	0.00374775578195434	0.0322306997248074	0.0236042864161686	DECR1/IDH1/ME1/GAPDH	4
MF	GO:0019211	phosphatase activator activity	3/212	29/18662	0.103448275862069	9.10637605725439	4.6829719401723	0.00424793237335943	0.0353537597524752	0.0258914723605439	VCAN/IGFBP3/HSP90AB1	3
MF	GO:0098918	structural constituent of synapse	3/212	29/18662	0.103448275862069	9.10637605725439	4.6829719401723	0.00424793237335943	0.0353537597524752	0.0258914723605439	ACTN1/ACTN2/NEFL	3
MF	GO:0051087	protein-folding chaperone binding	6/212	135/18662	0.0444444444444444	3.91236897274633	3.64039015117734	0.00447117343993837	0.0366210396033048	0.0268195700073162	ATP1A2/BAG2/USP13/APP/BAG1/DNAJA1	6
MF	GO:0015215	nucleotide transmembrane transporter activity	3/212	30/18662	0.1	8.80283018867924	4.58479843084237	0.00468082723457098	0.0377391695787286	0.0276384371251806	SLC25A4/ABCC5/SLC25A5	3
MF	GO:0016627	oxidoreductase activity, acting on the CH-CH group of donors	4/212	60/18662	0.0666666666666667	5.8685534591195	4.04886176957517	0.00480384500505318	0.0381351388093452	0.0279284268309974	ACADM/ACADVL/DECR1/SDHD	4
MF	GO:0070325	lipoprotein particle receptor binding	3/212	31/18662	0.0967741935483871	8.5188679245283	4.49109686146554	0.00513944041320954	0.0401810795941837	0.0294267800373561	APP/CLTC/DNAJA1	3
MF	GO:0016836	hydro-lyase activity	4/212	62/18662	0.0645161290322581	5.67924528301887	3.95596449859082	0.00539985920173673	0.0407058246682187	0.0298110792653825	FH/PCBD1/ENO2/ENO3	4
MF	GO:0005345	purine nucleobase transmembrane transporter activity	2/212	10/18662	0.2	17.6056603773585	5.63028850873263	0.00544322074051761	0.0407058246682187	0.0298110792653825	SLC25A4/SLC25A5	2
MF	GO:0030235	nitric-oxide synthase regulator activity	2/212	10/18662	0.2	17.6056603773585	5.63028850873263	0.00544322074051761	0.0407058246682187	0.0298110792653825	HSP90AB1/HSP90AA1	2
MF	GO:0044325	transmembrane transporter binding	6/212	145/18662	0.0413793103448276	3.64255042290176	3.42420038989927	0.00630589303943421	0.0454305311794705	0.0332712376446959	ACTN1/ACTN2/BAG2/YWHAZ/HSP90AA1/PGK1	6
MF	GO:0015205	nucleobase transmembrane transporter activity	2/212	11/18662	0.181818181818182	16.0051457975986	5.33608455562875	0.00660327488073699	0.0454305311794705	0.0332712376446959	SLC25A4/SLC25A5	2
MF	GO:0015217	ADP transmembrane transporter activity	2/212	11/18662	0.181818181818182	16.0051457975986	5.33608455562875	0.00660327488073699	0.0454305311794705	0.0332712376446959	SLC25A4/SLC25A5	2
MF	GO:0016668	oxidoreductase activity, acting on a sulfur group of donors, NAD(P) as acceptor	2/212	11/18662	0.181818181818182	16.0051457975986	5.33608455562875	0.00660327488073699	0.0454305311794705	0.0332712376446959	TXNRD1/PGK1	2
MF	GO:0016857	racemase and epimerase activity, acting on carbohydrates and derivatives	2/212	11/18662	0.181818181818182	16.0051457975986	5.33608455562875	0.00660327488073699	0.0454305311794705	0.0332712376446959	GNE/GALE	2
MF	GO:0032404	mismatch repair complex binding	2/212	11/18662	0.181818181818182	16.0051457975986	5.33608455562875	0.00660327488073699	0.0454305311794705	0.0332712376446959	MLH1/MSH2	2
MF	GO:0050840	extracellular matrix binding	4/212	66/18662	0.0606060606060606	5.33504859919954	3.78175483903164	0.0067360105335891	0.0457339662543681	0.0334934595783724	TGFBI/AGRN/SPP1/LGALS3	4
MF	GO:0016831	carboxy-lyase activity	3/212	35/18662	0.0857142857142857	7.54528301886792	4.15459024252515	0.00723893130417573	0.0485102409474633	0.0355266758468775	GOT1/BCKDHA/ME1	3
