# Supplementary material for: Metabolic-immune crosstalk in head and neck squamous cell carcinoma: CD44 and APP identified as causal therapeutic targets via integrated lactylation-Mendelian randomization analysis
Source: Front Immunol. 2026 May 28;17:1808455. doi: 10.3389/fimmu.2026.1808455 (PMC13254516; doi:10.3389/fimmu.2026.1808455)
Supplement: Supplementary file 8 [file Table7.xlsx]

category	subcategory	ID	Description	GeneRatio	BgRatio	RichFactor	FoldEnrichment	zScore	pvalue	p.adjust	qvalue	geneID	Count
Metabolism	Amino acid metabolism	hsa00280	Valine, leucine and isoleucine degradation	10/164	48/9521	0.208333333333333	12.0947662601626	10.2015718026055	6.50387553731422e-09	1.53487297221251e-06	1.25258705006107e-06	ACADM/HSD17B10/BCKDHA/PCCA/ALDH2/ALDH9A1/HMGCS2/ALDH7A1/ACAA2/ACAT1	10
Metabolism	Global and overview maps	hsa01200	Carbon metabolism	14/164	117/9521	0.11965811965812	6.94673754429852	8.56815818291058	1.14971758218166e-08	1.53487297221251e-06	1.25258705006107e-06	GOT1/TALDO1/PCCA/FH/IDH1/SDHD/ENO2/ENO3/PDHB/ACAT1/ME1/PGK1/GAPDH/IDH2	14
Cellular Processes	Cell motility	hsa04820	Cytoskeleton in muscle cells	18/164	233/9521	0.0772532188841202	4.48492620119334	7.12988502037056	9.41770163837692e-08	8.38175445815545e-06	6.84022540050534e-06	AGRN/COL4A1/MYH9/ATP1A2/LMNA/MYL3/MYH7/VCAN/MYL2/ACTN2/LDB3/MYH6/ENO2/ENO3/TTN/CSRP3/FLNC/ACTC1	18
Metabolism	Carbohydrate metabolism	hsa00620	Pyruvate metabolism	8/164	47/9521	0.170212765957447	9.88168137000519	8.08070981309537	1.16032494138573e-06	7.74516898374973e-05	6.32071744386436e-05	AKR1A1/ALDH2/FH/ALDH9A1/PDHB/ALDH7A1/ACAT1/ME1	8
Metabolism	Carbohydrate metabolism	hsa00010	Glycolysis / Gluconeogenesis	9/164	67/9521	0.134328358208955	7.7984164543138	7.3928084003772	1.94806012556488e-06	0.000104026410705164	8.48944096825115e-05	AKR1A1/ALDH2/ALDH9A1/ENO2/ENO3/PDHB/ALDH7A1/PGK1/GAPDH	9
Metabolism	Lipid metabolism	hsa00071	Fatty acid degradation	7/164	43/9521	0.162790697674419	9.45079410096427	7.35267685697758	7.57007819141559e-06	0.000336868479517994	0.000274913365898777	ACADM/ACADVL/ALDH2/ALDH9A1/ALDH7A1/ACAA2/ACAT1	7
Human Diseases	Cardiovascular disease	hsa05415	Diabetic cardiomyopathy	14/164	205/9521	0.0682926829268293	3.96472337894111	5.680917105098	1.13826974662422e-05	0.000434168603355238	0.000354318552708592	NDUFB8/NDUFS3/COX5A/COX5B/VDAC3/NDUFA6/NDUFB3/SDHD/SLC25A4/PDHB/SLC25A5/PARP1/NDUFA2/GAPDH	14
Human Diseases	Neurodegenerative disease	hsa05012	Parkinson disease	16/164	271/9521	0.0590405904059041	3.42759427594276	5.36737535012453	1.67287263040156e-05	0.00055832124039652	0.000455637676964635	NDUFB8/NDUFS3/COX5A/COX5B/VDAC3/NDUFA6/NDUFB3/PSMD11/PSMD3/SDHD/PRKACB/UCHL1/SLC25A4/PSMA7/SLC25A5/NDUFA2	16
Human Diseases	Cancer: overview	hsa05208	Chemical carcinogenesis - reactive oxygen species	14/164	227/9521	0.0616740088105727	3.58047706027721	5.20935171962902	3.57554512122305e-05	0.0010607450526295	0.000865658292506632	NDUFB8/AKR1A1/NDUFS3/COX5A/COX5B/VDAC3/NDUFA6/MGST3/NDUFB3/SDHD/SLC25A4/SLC25A5/HMOX1/NDUFA2	14
Metabolism	Global and overview maps	hsa01230	Biosynthesis of amino acids	8/164	75/9521	0.106666666666667	6.19252032520325	5.97663797190496	4.13609070426812e-05	0.00110433621803959	0.00090123239556158	GOT1/TALDO1/IDH1/ENO2/ENO3/PGK1/GAPDH/IDH2	8
Human Diseases	Neurodegenerative disease	hsa05020	Prion disease	15/164	278/9521	0.0539568345323741	3.13245744867521	4.77714450848337	8.71649036361732e-05	0.00211572993371439	0.00172661579451558	NDUFB8/NDUFS3/COX5A/COX5B/VDAC3/NDUFA6/NDUFB3/PSMD11/PSMD3/SDHD/PRKACB/SLC25A4/PSMA7/SLC25A5/NDUFA2	15
Organismal Systems	Circulatory system	hsa04260	Cardiac muscle contraction	8/164	87/9521	0.0919540229885057	5.33837959069246	5.38159885391673	0.000120282100019001	0.00267627672542276	0.00218406971087133	ATP1A2/COX5A/COX5B/MYL3/MYH7/MYL2/MYH6/ACTC1	8
Metabolism	Carbohydrate metabolism	hsa00020	Citrate cycle (TCA cycle)	5/164	30/9521	0.166666666666667	9.67581300813008	6.3006725135997	0.000143458145180317	0.00294640959716498	0.00240452113784013	FH/IDH1/SDHD/PDHB/IDH2	5
Metabolism	Carbohydrate metabolism	hsa00053	Ascorbate and aldarate metabolism	5/164	31/9521	0.161290322580645	9.36369000786782	6.17472686916568	0.00016868424578222	0.00321704954456091	0.00262538638172327	AKR1A1/ALDH2/ALDH9A1/ALDH7A1/KL	5
Metabolism	Amino acid metabolism	hsa00330	Arginine and proline metabolism	6/164	50/9521	0.12	6.96658536585366	5.59996130289023	0.000202304892471088	0.00360102708598536	0.00293874475379054	GOT1/ALDH2/P4HA2/ALDH9A1/CKMT2/ALDH7A1	6
Metabolism	Global and overview maps	hsa01210	2-Oxocarboxylic acid metabolism	5/164	33/9521	0.151515151515152	8.79619364375462	5.93915053444289	0.000229163253795803	0.00363947025292507	0.00297011765170704	GOT1/BCKDHA/IDH1/PDHB/IDH2	5
Human Diseases	Infectious disease: viral	hsa05171	Coronavirus disease - COVID-19	13/164	238/9521	0.0546218487394958	3.17106476737036	4.49044277608854	0.00023172657041096	0.00363947025292507	0.00297011765170704	STAT2/RPL13/RPL18/RPL22/RPL19/ADAR/NLRP3/RPS29/RPL9/RPL4/RPL34/RPL29/RPS20	13
Human Diseases	Neurodegenerative disease	hsa05016	Huntington disease	15/164	311/9521	0.0482315112540193	2.80007450396047	4.27280372469987	0.000298977539274311	0.00443483349923561	0.00361920179121534	NDUFB8/NDUFS3/COX5A/COX5B/VDAC3/NDUFA6/NDUFB3/PSMD11/PSMD3/SDHD/SLC25A4/PSMA7/SLC25A5/NDUFA2/CLTC	15
Human Diseases	Neurodegenerative disease	hsa05010	Alzheimer disease	17/164	391/9521	0.0434782608695652	2.52412513255567	4.07423146041611	0.000399614831437181	0.00561563999966986	0.00458284044916878	NDUFB8/HSD17B10/NDUFS3/COX5A/COX5B/VDAC3/NDUFA6/NDUFB3/PSMD11/PSMD3/SDHD/SLC25A4/APP/PSMA7/SLC25A5/NDUFA2/GAPDH	17
Human Diseases	Cardiovascular disease	hsa05414	Dilated cardiomyopathy	8/164	105/9521	0.0761904761904762	4.42322880371661	4.66948985112991	0.000441808868502825	0.00589814839451271	0.00481339135684656	LMNA/MYL3/MYH7/MYL2/MYH6/PRKACB/TTN/ACTC1	8
Environmental Information Processing	Signal transduction	hsa04066	HIF-1 signaling pathway	8/164	110/9521	0.0727272727272727	4.22217294900222	4.49986398371355	0.000603774435276256	0.00764372852467752	0.00623793339092547	ANGPT2/IGF1R/ENO2/ENO3/PDHB/HMOX1/PGK1/GAPDH	8
Human Diseases	Neurodegenerative disease	hsa05022	Pathways of neurodegeneration - multiple diseases	19/164	483/9521	0.0393374741200828	2.28373226278847	3.83339821593851	0.00062982032787605	0.00764372852467752	0.00623793339092547	NDUFB8/HSD17B10/NDUFS3/COX5A/COX5B/VDAC3/NDUFA6/NDUFB3/PSMD11/PSMD3/SDHD/FUS/UCHL1/SLC25A4/NEFL/APP/PSMA7/SLC25A5/NDUFA2	19
Metabolism	Amino acid metabolism	hsa00310	Lysine degradation	6/164	63/9521	0.0952380952380952	5.52903600464576	4.77472624358841	0.000719514077513521	0.00835261994330914	0.00681644915539125	PLOD2/ALDH2/ALDH9A1/PLOD1/ALDH7A1/ACAT1	6
Human Diseases	Cardiovascular disease	hsa05410	Hypertrophic cardiomyopathy	7/164	99/9521	0.0707070707070707	4.10489036708549	4.1111602044478	0.00156207939006443	0.0173781332144668	0.0141820365676902	LMNA/MYL3/MYH7/MYL2/MYH6/TTN/ACTC1	7
Metabolism	Energy metabolism	hsa00190	Oxidative phosphorylation	8/164	138/9521	0.0579710144927536	3.3655001767409	3.70564450248177	0.00260715785184105	0.0278444458576624	0.0227234389613093	NDUFB8/NDUFS3/COX5A/COX5B/NDUFA6/NDUFB3/SDHD/NDUFA2	8
